# Supplementary material for: Analysis and comparison of the bacterial σ54 regulon: Evidence of phylogenetic trends in gene regulation
Source: PLoS One. 2025 Aug 1;20(8):e0327805. doi: 10.1371/journal.pone.0327805 (PMC12316311; doi:10.1371/journal.pone.0327805)
Supplement: S1 Table — This table displays organisms grouped by their class and phylum, with one representative organism per genus. Organisms were organized according to their respective phylogenetic classes across 16 prokaryotic phyla. The “Class” column categorizes each organism based on its phylogenetic classification. Only classes containing at least four organisms encoding the rpoN gene were included, refining the dataset to a more focused and relevant group. The final dataset comprises 1,414 organisms, offering a comprehensive and representative sample of prokaryotic diversity. Additionally, model organisms such as Escherichia coli (eco) and Bacillus subtilis (bsu) were included as reference points for comparative analysis. Each organism is identified by a three-letter code derived from the KEGG GENOME Database. (XLS) [file pone.0327805.s004.xls]

## Sheet: S1
Table S1. Study organisms from 33 classes from 16 prokaryotic phyla.
Phylum	Class	Organism name	Organism KEGG Code	Number of rpoN genes	Total organisms per class	Organims with rpoN by rpoN
Pseudomonadota	Alphaproteobacteria	Frigidibacter mobilis cai42 (Defluviimonas alba cai42)	daa	4	238	178
Pseudomonadota	Alphaproteobacteria	Cereibacter sphaeroides KD131	rsk	4	238	178
Pseudomonadota	Alphaproteobacteria	Cereibacter sphaeroides 2.4.1 (Rhodobacter sphaeroides 2.4.1)	rsp	4	238	178
Pseudomonadota	Gammaproteobacteria	Cycloclasticus zancles 78-ME	cza	4	275	228
Pseudomonadota	Alphaproteobacteria	Mesorhizobium loti NZP2037	mln	3	238	178
Bacillota	Bacilli	Paenisporosarcina antarctica CGMCC 1.6503	panc	3	129	85
Pseudomonadota	Betaproteobacteria	Paralcaligenes sp. KSB-10	park	3	142	130
Pseudomonadota	Betaproteobacteria	Piscinibacter gummiphilus NS21 (Rhizobacter gummiphilus NS21)	rgu	3	142	130
Pseudomonadota	Betaproteobacteria	Sulfuriferula plumbiphila Gro7	splb	3	142	130
Bacteroidota	Cytophagia	Arcticibacterium luteifluviistationis SM1504	als	3	28	28
Bacteroidota	Cytophagia	Runella sp. SP2	rup	3	28	28
Pseudomonadota	Alphaproteobacteria	Sinorhizobium mexicanum ITTG R7	emx	2	238	178
Pseudomonadota	Alphaproteobacteria	Gluconacetobacter diazotrophicus PA1 5 (Brazil)	gdi	2	238	178
Pseudomonadota	Alphaproteobacteria	Chelativorans sp. BNC1	mes	2	238	178
Pseudomonadota	Alphaproteobacteria	Methylobacterium nodulans ORS 2060	mno	2	238	178
Pseudomonadota	Alphaproteobacteria	Neorhizobium galegae bv. orientalis HAMBI 540	ngg	2	238	178
Pseudomonadota	Alphaproteobacteria	Ochrobactrum quorumnocens A44 (Ochrobactrum sp. A44)	och	2	238	178
Pseudomonadota	Alphaproteobacteria	Fuscovulum blasticum 28/5	rbl	2	238	178
Pseudomonadota	Alphaproteobacteria	Rhizobium jaguaris CCGE525	rjg	2	238	178
Pseudomonadota	Alphaproteobacteria	Sinorhizobium meliloti 1021, endosymbiont of Medicago sativa and Medicago truncatula	sme	2	238	178
Pseudomonadota	Alphaproteobacteria	Sinorhizobium meliloti Rm41, endosymbiont of Melilotus and Medicago	smi	2	238	178
Bacillota	Bacilli	Rossellomorea vietnamensis 151-6 (Bacillus vietnamensis 151-6)	bvq	2	129	85
Bacillota	Bacilli	Dolosigranulum pigrum 83VPs-KB5	dpm	2	129	85
Bacillota	Bacilli	Hydrogenibacillus sp. N12	hyi	2	129	85
Bacillota	Bacilli	Lysinibacillus sp. B2A1	lyb	2	129	85
Bacillota	Bacilli	Melissococcus plutonius ATCC 35311	mps	2	129	85
Bacillota	Bacilli	Peribacillus butanolivorans PHB-7a	pbut	2	129	85
Bacillota	Bacilli	Paenibacillus mucilaginosus K02	pmw	2	129	85
Bacillota	Bacilli	Viridibacillus sp. JNUCC-6	vij	2	129	85
Pseudomonadota	Betaproteobacteria	Paracidovorax avenae ATCC 19860	aaa	2	142	130
Pseudomonadota	Betaproteobacteria	Alcaligenes faecalis ZD02	afa	2	142	130
Pseudomonadota	Betaproteobacteria	Aquabacterium olei NBRC 110486	aon	2	142	130
Pseudomonadota	Betaproteobacteria	Achromobacter xylosoxidans A8	axy	2	142	130
Pseudomonadota	Betaproteobacteria	Azoarcus sp. KH32C	aza	2	142	130
Pseudomonadota	Betaproteobacteria	Bordetella flabilis AU10664	bfz	2	142	130
Pseudomonadota	Betaproteobacteria	Mycetohabitans rhizoxinica HKI 454 (Burkholderia rhizoxinica HKI 454), endosymbiont of Rhizopus microsporus	brh	2	142	130
Pseudomonadota	Betaproteobacteria	Burkholderia sp. YI23	byi	2	142	130
Pseudomonadota	Betaproteobacteria	Caballeronia sp. SBC2	caba	2	142	130
Pseudomonadota	Betaproteobacteria	Castellaniella defragrans 65Phen	cdn	2	142	130
Pseudomonadota	Betaproteobacteria	Delftia lacustris FDAARGOS_890	dla	2	142	130
Pseudomonadota	Betaproteobacteria	Hydrogenophaga sp. BPS33	hyn	2	142	130
Pseudomonadota	Betaproteobacteria	Roseateles sp. DAIF2	kia	2	142	130
Pseudomonadota	Betaproteobacteria	Mitsuaria sp. 7	miu	2	142	130
Pseudomonadota	Betaproteobacteria	Pigmentiphaga aceris Mada1488	pacr	2	142	130
Pseudomonadota	Betaproteobacteria	Caldimonas brevitalea DSM 7029 (Polyangium brachysporum DSM 7029)	pbh	2	142	130
Pseudomonadota	Betaproteobacteria	Paraburkholderia hospita DSM 17164	phs	2	142	130
Pseudomonadota	Betaproteobacteria	Pusillimonas sp. T7-7	put	2	142	130
Pseudomonadota	Betaproteobacteria	Rugosibacter aromaticivorans Ca6 (Rhodocyclaceae bacterium PG1-Ca6)	rbu	2	142	130
Pseudomonadota	Betaproteobacteria	Roseateles depolymerans KCTC 42856	rdp	2	142	130
Pseudomonadota	Betaproteobacteria	Rubrivivax gelatinosus IL144	rge	2	142	130
Pseudomonadota	Betaproteobacteria	Ralstonia pickettii 12J	rpi	2	142	130
Pseudomonadota	Betaproteobacteria	Ralstonia pseudosolanacearum GMI1000 (Ralstonia solanacearum GMI1000)	rso	2	142	130
Pseudomonadota	Betaproteobacteria	Ramlibacter tataouinensis TTB310	rta	2	142	130
Pseudomonadota	Betaproteobacteria	Thiobacillus denitrificans ATCC 25259	tbd	2	142	130
Bacteroidota	Chitinophagia	Flavisolibacter ginsenosidimutans Gsoil 636	fgg	2	13	13
Bacteroidota	Chitinophagia	Flavihumibacter fluvii IMCC34837 (Flavihumibacter fluminis (ex Park et al. 2022) IMCC34837)	flc	2	13	13
Bacteroidota	Chitinophagia	Filimonas lacunae NBRC 104114	fln	2	13	13
Bacteroidota	Chitinophagia	Niastella koreensis GR20-10	nko	2	13	13
Bacteroidota	Chitinophagia	Pseudobacter ginsenosidimutans Gsoil 221	pgo	2	13	13
Bacteroidota	Chitinophagia	Paraflavitalea soli 5GH32-13	pseg	2	13	13
Bacillota	Clostridia	Anaerostipes caccae DSM 14662	acac	2	108	78
Bacillota	Clostridia	Acetoanaerobium sticklandii DSM 519	cst	2	108	78
Bacillota	Clostridia	Peptacetobacter hiranonis DSM 13275	phx	2	108	78
Actinomycetota	Coriobacteriia	Eggerthella guodeyinii HF-1101	egd	2	15	1
Bacteroidota	Cytophagia	Emticicia oligotrophica DSM 17448	eol	2	28	28
Campylobacterota	Epsilonproteobacteria	Sulfuricurvum kujiense DSM 16994	sku	2	18	13
Campylobacterota	Epsilonproteobacteria	Sulfurospirillum multivorans DSM 12446	smul	2	18	13
Campylobacterota	Epsilonproteobacteria	Sulfurimonas lithotrophica GYSZ_1	sulg	2	18	13
Campylobacterota	Epsilonproteobacteria	Wolinella succinogenes DSM 1740	wsu	2	18	13
Bacillota	Erysipelotrichia	Clostridium innocuum LC-LUMC-CI-001	ciu	2	11	6
Bacillota	Erysipelotrichia	Longicatena caecimuris 3BBH23	lcg	2	11	6
Pseudomonadota	Gammaproteobacteria	Atlantibacter hermannii NCTC12129	ahn	2	275	228
Pseudomonadota	Gammaproteobacteria	Flagellatimonas centrodinii R2A-3	fce	2	275	228
Pseudomonadota	Gammaproteobacteria	Paraglaciecola psychrophila 170 (Glaciecola psychrophila 170)	gps	2	275	228
Pseudomonadota	Gammaproteobacteria	Luteimonas chenhongjianii 100111	lum	2	275	228
Pseudomonadota	Gammaproteobacteria	Paraphotobacterium marinum NSCS20N07D	pmai	2	275	228
Pseudomonadota	Gammaproteobacteria	Pseudoxanthomonas mexicana GTZY	pmex	2	275	228
Pseudomonadota	Gammaproteobacteria	Simiduia agarivorans SA1 = DSM 21679	saga	2	275	228
Pseudomonadota	Gammaproteobacteria	Serratia fonticola GS2	sfg	2	275	228
Pseudomonadota	Gammaproteobacteria	Stenotrophomonas maltophilia D457	smz	2	275	228
Pseudomonadota	Gammaproteobacteria	Solimonas sp. K1W22B-7	sok	2	275	228
Pseudomonadota	Gammaproteobacteria	Thermomonas brevis KACC 16975	tbv	2	275	228
Pseudomonadota	Gammaproteobacteria	Thioalkalivibrio nitratireducens DSM 14787	tni	2	275	228
Pseudomonadota	Gammaproteobacteria	Xanthomonas campestris pv. vesicatoria 85-10	xcv	2	275	228
Myxococcota	Myxococcia	Vulgatibacter incomptus DSM 27710	vin	2	8	8
Bacillota	Negativicutes	Megasphaera elsdenii DSM 20460	med	2	10	7
Actinomycetota	Actinomycetes	Arthrobacter citreus NEB 577	acit	1	173	4
Actinomycetota	Actinomycetes	Alloactinosynnema sp. L-07	alo	1	173	4
Actinomycetota	Actinomycetes	Citricoccus sp. SGAir0253	cig	1	173	4
Actinomycetota	Actinomycetes	Modestobacter marinus BC501	mmar	1	173	4
Pseudomonadota	Alphaproteobacteria	Aminobacter aminovorans KCTC 2477	aak	1	238	178
Pseudomonadota	Alphaproteobacteria	Croceibacterium atlanticum 26DY36 (Altererythrobacter atlanticus 26DY36)	aay	1	238	178
Pseudomonadota	Alphaproteobacteria	Georhizobium profundi WS11	abaw	1	238	178
Pseudomonadota	Alphaproteobacteria	Asaia bogorensis NBRC 16594	abg	1	238	178
Pseudomonadota	Alphaproteobacteria	Tsuneonella dongtanensis KCTC 22672 (Altererythrobacter dongtanensis KCTC 22672)	ado	1	238	178
Pseudomonadota	Alphaproteobacteria	Asticcacaulis excentricus CB 48	aex	1	238	178
Pseudomonadota	Alphaproteobacteria	Antarctobacter heliothermus SMS3	aht	1	238	178
Pseudomonadota	Alphaproteobacteria	Altererythrobacter sp. B11	alb	1	238	178
Pseudomonadota	Alphaproteobacteria	Acidiphilium multivorum AIU301	amv	1	238	178
Pseudomonadota	Alphaproteobacteria	Pelagerythrobacter marensis KCTC 22370	amx	1	238	178
Pseudomonadota	Alphaproteobacteria	Paraurantiacibacter namhicola JCM 16345	anh	1	238	178
Pseudomonadota	Alphaproteobacteria	Candidatus Puniceispirillum marinum IMCC1322	apb	1	238	178
Pseudomonadota	Alphaproteobacteria	Ancylobacter pratisalsi DSM 102029	apra	1	238	178
Pseudomonadota	Alphaproteobacteria	Rhizobium rhizogenes K84	ara	1	238	178
Pseudomonadota	Alphaproteobacteria	Aureimonas sp. AU20	aua	1	238	178
Pseudomonadota	Alphaproteobacteria	Aurantimonas sp. HBX-1	aub	1	238	178
Pseudomonadota	Alphaproteobacteria	Azorhizobium caulinodans ORS 571	azc	1	238	178
Pseudomonadota	Alphaproteobacteria	Azospirillum sp. B510	azl	1	238	178
Pseudomonadota	Alphaproteobacteria	Bartonella apis BBC0122	bapi	1	238	178
Pseudomonadota	Alphaproteobacteria	Bradyrhizobium arachidis CCBAU 051107	barh	1	238	178
Pseudomonadota	Alphaproteobacteria	Beijerinckia indica subsp. indica ATCC 9039	bid	1	238	178
Pseudomonadota	Alphaproteobacteria	Blastochloris tepida GI	blag	1	238	178
Pseudomonadota	Alphaproteobacteria	Blastomonas sp. RAC04	blas	1	238	178
Pseudomonadota	Alphaproteobacteria	Brucella melitensis bv. 1 16M	bme	1	238	178
Pseudomonadota	Alphaproteobacteria	Bosea sp. F3-2	bof	1	238	178
Pseudomonadota	Alphaproteobacteria	Breoghania sp. L-A4	brn	1	238	178
Pseudomonadota	Alphaproteobacteria	Brevundimonas vancanneytii NCTC9239	bvy	1	238	178
Pseudomonadota	Alphaproteobacteria	Caulobacter sp. K31	cak	1	238	178
Pseudomonadota	Alphaproteobacteria	Candidatus Viadribacter manganicus OTSz_A_272	cbot	1	238	178
Pseudomonadota	Alphaproteobacteria	Chelatococcus sp. CO-6	chel	1	238	178
Pseudomonadota	Alphaproteobacteria	Celeribacter indicus P73	cid	1	238	178
Pseudomonadota	Alphaproteobacteria	Citromicrobium sp. JL477	cij	1	238	178
Pseudomonadota	Alphaproteobacteria	Croceicoccus marinus E4A9	cman	1	238	178
Pseudomonadota	Alphaproteobacteria	Chenggangzhangella methanolivorans CHL1	cmet	1	238	178
Pseudomonadota	Alphaproteobacteria	Actibacterium sp. EMB200-NS6	con	1	238	178
Pseudomonadota	Alphaproteobacteria	Devosia sp. H5989	deq	1	238	178
Pseudomonadota	Alphaproteobacteria	Dinoroseobacter shibae DFL 12 = DSM 16493	dsh	1	238	178
Pseudomonadota	Alphaproteobacteria	Defluviicoccus vanus Ben 114	dvn	1	238	178
Pseudomonadota	Alphaproteobacteria	Paremcibacter congregatus ZYLT (Emcibacter congregatus ZYLT)	ecog	1	238	178
Pseudomonadota	Alphaproteobacteria	Qipengyuania flava VG1	efv	1	238	178
Pseudomonadota	Alphaproteobacteria	Elioraea tepida MS-P2	elio	1	238	178
Pseudomonadota	Alphaproteobacteria	Erythrobacter sp. KY5	erk	1	238	178
Pseudomonadota	Alphaproteobacteria	Aurantiacibacter atlanticus s21-N3	ery	1	238	178
Pseudomonadota	Alphaproteobacteria	Ferrovibrio terrae K5	fer	1	238	178
Pseudomonadota	Alphaproteobacteria	Candidatus Filomicrobium marinum W	fil	1	238	178
Pseudomonadota	Alphaproteobacteria	Glycocaulis alkaliphilus 6B-8	gak	1	238	178
Pseudomonadota	Alphaproteobacteria	Granulibacter bethesdensis CGDNIH4	gbs	1	238	178
Pseudomonadota	Alphaproteobacteria	Gemmobacter fulvus con5	gfu	1	238	178
Pseudomonadota	Alphaproteobacteria	Gluconobacter oxydans H24	goh	1	238	178
Pseudomonadota	Alphaproteobacteria	Hypericibacter adhaerens R5959	hadh	1	238	178
Pseudomonadota	Alphaproteobacteria	Hirschia baltica ATCC 49814	hba	1	238	178
Pseudomonadota	Alphaproteobacteria	Pikeienuella piscinae RR4-56	hdh	1	238	178
Pseudomonadota	Alphaproteobacteria	Hartmannibacter diazotrophicus E19T	hdi	1	238	178
Pseudomonadota	Alphaproteobacteria	Hankyongella ginsenosidimutans W1-2-3	hgn	1	238	178
Pseudomonadota	Alphaproteobacteria	Haematospirillum jordaniae H5569	hjo	1	238	178
Pseudomonadota	Alphaproteobacteria	Hyphomicrobium sp. MC1	hmc	1	238	178
Pseudomonadota	Alphaproteobacteria	Haematobacter massiliensis OT1	hml	1	238	178
Pseudomonadota	Alphaproteobacteria	Hyphomonas neptunium ATCC 15444	hne	1	238	178
Pseudomonadota	Alphaproteobacteria	Hoeflea sp. IMCC20628	hoe	1	238	178
Pseudomonadota	Alphaproteobacteria	Hyphobacterium sp. CCMP332	hyt	1	238	178
Pseudomonadota	Alphaproteobacteria	Kaistia sp. 32K	kai	1	238	178
Pseudomonadota	Alphaproteobacteria	Kaustia mangrovi R1DC25	kmn	1	238	178
Pseudomonadota	Alphaproteobacteria	Labrenzia sp. THAF35	labt	1	238	178
Pseudomonadota	Alphaproteobacteria	Roseibium aggregatum RMAR6-6	lagg	1	238	178
Pseudomonadota	Alphaproteobacteria	Lichenicola cladoniae PAMC 26569	lck	1	238	178
Pseudomonadota	Alphaproteobacteria	Lichenihabitans sp. PAMC28606	liz	1	238	178
Pseudomonadota	Alphaproteobacteria	Labrys sp. KNU-23	lne	1	238	178
Pseudomonadota	Alphaproteobacteria	Yoonia vestfoldensis SMR4r	lvs	1	238	178
Pseudomonadota	Alphaproteobacteria	Magnetospira sp. QH-2	magq	1	238	178
Pseudomonadota	Alphaproteobacteria	Magnetospirillum sp. XM-1	magx	1	238	178
Pseudomonadota	Alphaproteobacteria	Marinovum algicola DG 898	malg	1	238	178
Pseudomonadota	Alphaproteobacteria	Mameliella alba KU6B	malu	1	238	178
Pseudomonadota	Alphaproteobacteria	Methyloceanibacter caenitepidi Gela4	mcg	1	238	178
Pseudomonadota	Alphaproteobacteria	Methylorubrum extorquens AM1	mea	1	238	178
Pseudomonadota	Alphaproteobacteria	Aquibium oceanicum B7 (Mesorhizobium sp. B7)	meso	1	238	178
Pseudomonadota	Alphaproteobacteria	Methyloligella sp. GL2	metg	1	238	178
Pseudomonadota	Alphaproteobacteria	Magnetococcus marinus MC-1	mgm	1	238	178
Pseudomonadota	Alphaproteobacteria	Methylovirgula ligni BW863	mlg	1	238	178
Pseudomonadota	Alphaproteobacteria	Martelella mediterranea DSM 17316 MACL11	mmed	1	238	178
Pseudomonadota	Alphaproteobacteria	Candidatus Midichloria mitochondrii IricVA, endosymbiont of Ixodes ricinus (castor bean tick)	mmn	1	238	178
Pseudomonadota	Alphaproteobacteria	Maricaulis maris MCS10	mmr	1	238	178
Pseudomonadota	Alphaproteobacteria	Maritalea myrionectae HL2708#5	mmyr	1	238	178
Pseudomonadota	Alphaproteobacteria	Microvirga ossetica V5/3M	moc	1	238	178
Pseudomonadota	Alphaproteobacteria	Methylocystis parvus BRCS2	mpar	1	238	178
Pseudomonadota	Alphaproteobacteria	Methylosinus trichosporium OB3b	mtw	1	238	178
Pseudomonadota	Alphaproteobacteria	Candidatus Nucleicultrix amoebiphila FS5	naf	1	238	178
Pseudomonadota	Alphaproteobacteria	Nitrospirillum viridazoti CBAmC (Nitrospirillum amazonense CBAmC)	nao	1	238	178
Pseudomonadota	Alphaproteobacteria	Niveispirillum cyanobacteriorum TH16	ncb	1	238	178
Pseudomonadota	Alphaproteobacteria	Neoasaia chiangmaiensis NBRC 101099	nch	1	238	178
Pseudomonadota	Alphaproteobacteria	Nitrobacter hamburgensis X14	nha	1	238	178
Pseudomonadota	Alphaproteobacteria	Nitratireductor mangrovi SY7	niy	1	238	178
Pseudomonadota	Alphaproteobacteria	Nordella sp. HKS 07	noh	1	238	178
Pseudomonadota	Alphaproteobacteria	Novosphingobium resinovorum SA1	nre	1	238	178
Pseudomonadota	Alphaproteobacteria	Caenibius tardaugens NBRC 16725 (Novosphingobium tardaugens NBRC 16725)	ntd	1	238	178
Pseudomonadota	Alphaproteobacteria	Octadecabacter arcticus 238	oar	1	238	178
Pseudomonadota	Alphaproteobacteria	Oceanicola sp. D3	ocd	1	238	178
Pseudomonadota	Alphaproteobacteria	Afipia carboxidovorans OM5 (Goettingen) (Oligotropha carboxidovorans OM5)	ocg	1	238	178
Pseudomonadota	Alphaproteobacteria	Ochrobactrum sp. MT180101	ocr	1	238	178
Pseudomonadota	Alphaproteobacteria	Oricola thermophila MEBiC13590	orm	1	238	178
Pseudomonadota	Alphaproteobacteria	Candidatus Paracaedibacter acanthamoebae PRA3	paca	1	238	178
Pseudomonadota	Alphaproteobacteria	Parasphingopyxis algicola JCM 31719	palg	1	238	178
Pseudomonadota	Alphaproteobacteria	Profundibacter amoris BAR1	pamo	1	238	178
Pseudomonadota	Alphaproteobacteria	Parasphingorhabdus cellanae JHSY0214	parj	1	238	178
Pseudomonadota	Alphaproteobacteria	Parvularcula bermudensis HTCC2503	pbr	1	238	178
Pseudomonadota	Alphaproteobacteria	Paracoccus denitrificans PD1222	pde	1	238	178
Pseudomonadota	Alphaproteobacteria	Peteryoungia desertarenae ADMK78	pdes	1	238	178
Pseudomonadota	Alphaproteobacteria	Phaeobacter gallaeciensis DSM 26640	pgd	1	238	178
Pseudomonadota	Alphaproteobacteria	Polymorphum gilvum SL003B-26A1	pgv	1	238	178
Pseudomonadota	Alphaproteobacteria	Pelagibacterium halotolerans B2	phl	1	238	178
Pseudomonadota	Alphaproteobacteria	Phyllobacterium zundukense Tri-48	pht	1	238	178
Pseudomonadota	Alphaproteobacteria	Parvibaculum lavamentivorans DS-1	pla	1	238	178
Pseudomonadota	Alphaproteobacteria	Pleomorphomonas sp. SM30	pleo	1	238	178
Pseudomonadota	Alphaproteobacteria	Pyruvatibacter mobilis CGMCC 1.15125	pmob	1	238	178
Pseudomonadota	Alphaproteobacteria	Polymorphobacter sp. PAMC 29334	poq	1	238	178
Pseudomonadota	Alphaproteobacteria	Porphyrobacter sp. YT40	pot	1	238	178
Pseudomonadota	Alphaproteobacteria	Pontivivens ytuae MT2928	poz	1	238	178
Pseudomonadota	Alphaproteobacteria	Pannonibacter phragmitetus 31801	pphr	1	238	178
Pseudomonadota	Alphaproteobacteria	Paroceanicella profunda D4M1	ppru	1	238	178
Pseudomonadota	Alphaproteobacteria	Pseudochrobactrum algeriensis C150915_17	pscq	1	238	178
Pseudomonadota	Alphaproteobacteria	Pseudorhodobacter turbinis S12M18	pseb	1	238	178
Pseudomonadota	Alphaproteobacteria	Pseudovibrio sp. FO-BEG1	psf	1	238	178
Pseudomonadota	Alphaproteobacteria	Pseudorhodoplanes sinuspersici RIPI110	psin	1	238	178
Pseudomonadota	Alphaproteobacteria	Phreatobacter stygius KCTC 52518	pstg	1	238	178
Pseudomonadota	Alphaproteobacteria	Planktomarina temperata RCA23	ptp	1	238	178
Pseudomonadota	Alphaproteobacteria	Phenylobacterium zucineum HLK1	pzu	1	238	178
Pseudomonadota	Alphaproteobacteria	Rhodospirillum centenum SW	rce	1	238	178
Pseudomonadota	Alphaproteobacteria	Rhodobacter capsulatus SB 1003	rcp	1	238	178
Pseudomonadota	Alphaproteobacteria	Pseudorhizobium flavum YW14 (Rhizobium flavum YW14)	rfv	1	238	178
Pseudomonadota	Alphaproteobacteria	Roseomonas gilardii U14-5	rgi	1	238	178
Pseudomonadota	Alphaproteobacteria	Rhodoblastus sp. SSC7	rhj	1	238	178
Pseudomonadota	Alphaproteobacteria	Rhodoplanes sp. Z2-YC6860	rhz	1	238	178
Pseudomonadota	Alphaproteobacteria	Rhodopseudomonas palustris CGA009	rpa	1	238	178
Pseudomonadota	Alphaproteobacteria	Pararhodospirillum photometricum DSM 122 (Rhodospirillum photometricum DSM 122)	rpm	1	238	178
Pseudomonadota	Alphaproteobacteria	Roseitalea porphyridii MA7-20	rpod	1	238	178
Pseudomonadota	Alphaproteobacteria	Rhodopseudomonas palustris TIE-1	rpt	1	238	178
Pseudomonadota	Alphaproteobacteria	Rhodospirillum rubrum F11	rrf	1	238	178
Pseudomonadota	Alphaproteobacteria	Rhodovulum sulfidophilum DSM 2351	rsu	1	238	178
Pseudomonadota	Alphaproteobacteria	Rhodomicrobium vannielii ATCC 17100	rva	1	238	178
Pseudomonadota	Alphaproteobacteria	Sagittula sp. P11	sagu	1	238	178
Pseudomonadota	Alphaproteobacteria	Sandaracinobacteroides saxicola M6	sand	1	238	178
Pseudomonadota	Alphaproteobacteria	Shinella sp. HZN7	shz	1	238	178
Pseudomonadota	Alphaproteobacteria	Stappia indica PHM037	siw	1	238	178
Pseudomonadota	Alphaproteobacteria	Skermanella sp. TT6	skt	1	238	178
Pseudomonadota	Alphaproteobacteria	Sphingopyxis macrogoltabida 203	smaz	1	238	178
Pseudomonadota	Alphaproteobacteria	Rhizorhabdus wittichii DC-6 (Sphingomonas wittichii DC-6)	sphd	1	238	178
Pseudomonadota	Alphaproteobacteria	Tardibacter chloracetimidivorans JJ-A5	sphj	1	238	178
Pseudomonadota	Alphaproteobacteria	Sphingosinicella sp. BN140058	sphs	1	238	178
Pseudomonadota	Alphaproteobacteria	Sphingobium sp. TKS	spht	1	238	178
Pseudomonadota	Alphaproteobacteria	Sphingorhabdus sp. YGSMI21	sphy	1	238	178
Pseudomonadota	Alphaproteobacteria	Sphingosinithalassobacter tenebrarum zrk23	spzr	1	238	178
Pseudomonadota	Alphaproteobacteria	Starkeya sp. ORNL1	star	1	238	178
Pseudomonadota	Alphaproteobacteria	Stella vacuolata ATCC 43931	svc	1	238	178
Pseudomonadota	Alphaproteobacteria	Tabrizicola piscis K13M18	taw	1	238	178
Pseudomonadota	Alphaproteobacteria	Thalassovita gelatinovora NEB572	tgl	1	238	178
Pseudomonadota	Alphaproteobacteria	Thalassospira marina CSC3H3	thac	1	238	178
Pseudomonadota	Alphaproteobacteria	Tistrella mobilis KA081020-065	tmo	1	238	178
Pseudomonadota	Alphaproteobacteria	Tardiphaga robiniae 581	trb	1	238	178
Pseudomonadota	Alphaproteobacteria	Terrihabitans soli IZ6	tso	1	238	178
Pseudomonadota	Alphaproteobacteria	Terricaulis silvestris 0127_4	tsv	1	238	178
Pseudomonadota	Alphaproteobacteria	Variibacter gotjawalensis GJW-30	vgo	1	238	178
Pseudomonadota	Alphaproteobacteria	Xanthobacter dioxanivorans YN2	xdi	1	238	178
Pseudomonadota	Alphaproteobacteria	Salipiger sp. CCB-MM3 (Yangia sp. CCB-MM3)	yan	1	238	178
Pseudomonadota	Alphaproteobacteria	Youhaiella tibetensis fig4	yti	1	238	178
Pseudomonadota	Alphaproteobacteria	Zymomonas mobilis subsp. mobilis NCIMB 11163	zmn	1	238	178
Aquificota	Aquificia	Aquifex aeolicus VF5	aae	1	8	8
Aquificota	Aquificia	Desulfurobacterium thermolithotrophum DSM 11699	dte	1	8	8
Aquificota	Aquificia	Hydrogenobacter thermophilus TK-6	hte	1	8	8
Aquificota	Aquificia	Hydrogenobaculum sp. Y04AAS1	hya	1	8	8
Aquificota	Aquificia	Persephonella marina EX-H1	pmx	1	8	8
Aquificota	Aquificia	Sulfurihydrogenibium sp. YO3AOP1	sul	1	8	8
Aquificota	Aquificia	Thermocrinis albus DSM 14484	tal	1	8	8
Aquificota	Aquificia	Thermovibrio ammonificans HB-1	tam	1	8	8
Bacillota	Bacilli	Abiotrophia defectiva FDAARGOS_785	adc	1	129	85
Bacillota	Bacilli	Anoxybacillus flavithermus WK1	afl	1	129	85
Bacillota	Bacilli	Alicyclobacillus mengziensis S30H14	afx	1	129	85
Bacillota	Bacilli	Anaerobacillus isosaccharinicus NB2006	aia	1	129	85
Bacillota	Bacilli	Anoxybacillus sp. B7M1	anl	1	129	85
Bacillota	Bacilli	Aneurinibacillus sp. XH2	anx	1	129	85
Bacillota	Bacilli	Aeribacillus pallidus KCTC3564	apak	1	129	85
Bacillota	Bacilli	Radiobacillus deserti TKL69	aqt	1	129	85
Bacillota	Bacilli	Heyndrickxia coagulans 36D1 (Bacillus coagulans 36D1)	bag	1	129	85
Bacillota	Bacilli	Bacillus velezensis FZB42	bay	1	129	85
Bacillota	Bacilli	Salisediminibacterium beveridgei MLTeJB	bbev	1	129	85
Bacillota	Bacilli	Brevibacillus choshinensis HPD31-SP3	bchs	1	129	85
Bacillota	Bacilli	Niallia circulans PK3_109 (Bacillus circulans PK3_109)	bcir	1	129	85
Bacillota	Bacilli	Alkalihalobacillus clausii KSM-K16 (Bacillus clausii KSM-K16)	bcl	1	129	85
Bacillota	Bacilli	Evansella cellulosilytica DSM 2522 (Bacillus cellulosilyticus DSM 2522)	bco	1	129	85
Bacillota	Bacilli	Sutcliffiella cohnii DSM 6307 (Bacillus cohnii DSM 6307)	bcoh	1	129	85
Bacillota	Bacilli	Halalkalibacterium halodurans C-125 (Bacillus halodurans C-125)	bha	1	129	85
Bacillota	Bacilli	Bacillus licheniformis DSM 13 = ATCC 14580	bld	1	129	85
Bacillota	Bacilli	Cytobacillus oceanisediminis 2691 (Bacillus oceanisediminis 2691)	bon	1	129	85
Bacillota	Bacilli	Heyndrickxia oleronia DSM 9356 (Bacillus oleronius DSM 9356)	bou	1	129	85
Bacillota	Bacilli	Alkalihalophilus pseudofirmus OF4 (Bacillus pseudofirmus OF4)	bpf	1	129	85
Bacillota	Bacilli	Bacillus pumilus SAFR-032	bpu	1	129	85
Bacillota	Bacilli	Bacillus subtilis subsp. subtilis 168	bsu	1	129	85
Bacillota	Bacilli	Brochothrix thermosphacta BI	bths	1	129	85
Bacillota	Bacilli	Bacillus thuringiensis YBT-1518	bthu	1	129	85
Bacillota	Bacilli	Caldibacillus thermoamylovorans SSBM (Bacillus thermoamylovorans SSBM)	bthv	1	129	85
Bacillota	Bacilli	Kyrpidia tusciae DSM 2912	bts	1	129	85
Bacillota	Bacilli	Bacillus thuringiensis serovar kurstaki HD73	btt	1	129	85
Bacillota	Bacilli	Carnobacterium maltaromaticum LMA28	cml	1	129	85
Bacillota	Bacilli	Caldalkalibacillus thermarum TA2.A1	cthu	1	129	85
Bacillota	Bacilli	Enterococcus avium 352	eav	1	129	85
Bacillota	Bacilli	Effusibacillus dendaii skT53	eff	1	129	85
Bacillota	Bacilli	Exiguobacterium sp. U13-1	exu	1	129	85
Bacillota	Bacilli	Fictibacillus phosphorivorans G25-29	fpn	1	129	85
Bacillota	Bacilli	Geobacillus kaustophilus HTA426	gka	1	129	85
Bacillota	Bacilli	Geobacillus sp. Y4.1MC1	gmc	1	129	85
Bacillota	Bacilli	Parageobacillus thermoglucosidasius C56-YS93	gth	1	129	85
Bacillota	Bacilli	Halobacillus mangrovi KTB 131	hmn	1	129	85
Bacillota	Bacilli	Jeotgalibaca ciconiae H21T32	jeh	1	129	85
Bacillota	Bacilli	Kroppenstedtia eburnea DSM 45196	keb	1	129	85
Bacillota	Bacilli	Ligilactobacillus acidipiscis ACA-DC 1533 (Lactobacillus acidipiscis ACA-DC 1533)	laca	1	129	85
Bacillota	Bacilli	Lentibacillus amyloliquefaciens LAM0015	lao	1	129	85
Bacillota	Bacilli	Bombilactobacillus bombi BI-2.5 (Lactobacillus bombi BI-2.5)	lbm	1	129	85
Bacillota	Bacilli	Loigolactobacillus coryniformis subsp. torquens DSM 20004 = KCTC 3535 (Lactobacillus coryniformis subsp. torquens DSM 20004 = KCTC 3535)	lcy	1	129	85
Bacillota	Bacilli	Lapidilactobacillus dextrinicus LH506	ldx	1	129	85
Bacillota	Bacilli	Laceyella sacchari FBKL4.010	lfb	1	129	85
Bacillota	Bacilli	Companilactobacillus futsaii Y97 (Lactobacillus futsaii Y97)	lft	1	129	85
Bacillota	Bacilli	Schleiferilactobacillus harbinensis M1	lhb	1	129	85
Bacillota	Bacilli	Listeria monocytogenes 08-5578 (serotype 1/2a)	lmn	1	129	85
Bacillota	Bacilli	Liquorilactobacillus nagelii TMW 1.1827 (Lactobacillus nagelii TMW 1.1827)	lng	1	129	85
Bacillota	Bacilli	Lactiplantibacillus plantarum B21 (Lactobacillus plantarum B21)	lpb	1	129	85
Bacillota	Bacilli	Marinilactibacillus sp. 15R	marr	1	129	85
Bacillota	Bacilli	Metabacillus sp. KUDC1714	meku	1	129	85
Bacillota	Bacilli	Neobacillus mesonae H20-5	nmk	1	129	85
Bacillota	Bacilli	Novibacillus thermophilus SG-1	ntr	1	129	85
Bacillota	Bacilli	Oceanobacillus zhaokaii 160	ocn	1	129	85
Bacillota	Bacilli	Oceanobacillus iheyensis HTE831	oih	1	129	85
Bacillota	Bacilli	Polycladomyces abyssicola JIR-001	pabs	1	129	85
Bacillota	Bacilli	Priestia aryabhattai GW320	parh	1	129	85
Bacillota	Bacilli	Pediococcus damnosus TMW 2.1535	pdm	1	129	85
Bacillota	Bacilli	Pontibacillus sp. HMF3514	pof	1	129	85
Bacillota	Bacilli	Pradoshia sp. D12	prd	1	129	85
Bacillota	Bacilli	Psychrobacillus glaciei PB01	psyo	1	129	85
Bacillota	Bacilli	Rummeliibacillus stabekisii PP9	rst	1	129	85
Bacillota	Bacilli	Salicibibacter cibarius NKC5-3	scia	1	129	85
Bacillota	Bacilli	Sediminibacillus dalangtanensis DP4-553-S	sedd	1	129	85
Bacillota	Bacilli	Salinicoccus halodurans H3B36	shv	1	129	85
Bacillota	Bacilli	Salimicrobium jeotgali MJ3	sje	1	129	85
Bacillota	Bacilli	Sporosarcina psychrophila DSM 6497	spsy	1	129	85
Bacillota	Bacilli	Solibacillus silvestris DSM 12223	ssil	1	129	85
Bacillota	Bacilli	Sporolactobacillus terrae DRG1	stea	1	129	85
Bacillota	Bacilli	Tetragenococcus halophilus NBRC 12172	thl	1	129	85
Bacillota	Bacilli	Tumebacillus avium AR23208	tum	1	129	85
Bacillota	Bacilli	Thermoactinomyces vulgaris CDF	tvu	1	129	85
Bacillota	Bacilli	Vagococcus carniphilus ATCC BAA-640	vcp	1	129	85
Bacillota	Bacilli	Virgibacillus necropolis LMG 19488	vne	1	129	85
Bacteroidota	Bacteroidia	Alistipes finegoldii DSM 17242	afd	1	27	27
Bacteroidota	Bacteroidia	Pseudoprevotella muciniphila E39	alq	1	27	27
Bacteroidota	Bacteroidia	Candidatus Azobacteroides pseudotrichonymphae genomovar. CFP2, endosymbiont of Coptotermes formosanus (Formosan subterranean termite)	aps	1	27	27
Bacteroidota	Bacteroidia	Alkalitalea saponilacus SC/BZ-SP2	asx	1	27	27
Bacteroidota	Bacteroidia	Bacteroides cellulosilyticus WH2	bcel	1	27	27
Bacteroidota	Bacteroidia	Phocaeicola dorei HS1_L_1_B_010	bdo	1	27	27
Bacteroidota	Bacteroidia	Salinivirga cyanobacteriivorans L21-Spi-D4 (Bacterium L21-Spi-D4)	blq	1	27	27
Bacteroidota	Bacteroidia	Butyricimonas virosa FDAARGOS_1229	bvir	1	27	27
Bacteroidota	Bacteroidia	Barnesiella viscericola DSM 18177	bvs	1	27	27
Bacteroidota	Bacteroidia	Coprobacter secundus subsp. similis 2CBH44	copr	1	27	27
Bacteroidota	Bacteroidia	Draconibacterium orientale FH5T	dori	1	27	27
Bacteroidota	Bacteroidia	Duncaniella sp. B8	dun	1	27	27
Bacteroidota	Bacteroidia	Dysgonomonas sp. HDW5A	dys	1	27	27
Bacteroidota	Bacteroidia	Labilibaculum antarcticum SPP2	mbas	1	27	27
Bacteroidota	Bacteroidia	Maribellus comscasis WC007	mcos	1	27	27
Bacteroidota	Bacteroidia	Odoribacter splanchnicus DSM 20712	osp	1	27	27
Bacteroidota	Bacteroidia	Parabacteroides sp. CT06	parc	1	27	27
Bacteroidota	Bacteroidia	Muribaculum intestinale YL27 (Parabacteroides sp. YL27)	pary	1	27	27
Bacteroidota	Bacteroidia	Fermentimonas caenicola ING2-E5B	pbt	1	27	27
Bacteroidota	Bacteroidia	Petrimonas sp. IBARAKI	pet	1	27	27
Bacteroidota	Bacteroidia	Porphyromonas gingivalis ATCC 33277	pgn	1	27	27
Bacteroidota	Bacteroidia	Paludibacter propionicigenes WB4	ppn	1	27	27
Bacteroidota	Bacteroidia	Xylanibacter ruminicola (Prevotella ruminicola 23)	pru	1	27	27
Bacteroidota	Bacteroidia	Proteiniphilum saccharofermentans M3/6	psac	1	27	27
Bacteroidota	Bacteroidia	Mucinivorans hirudinis M3	rbc	1	27	27
Bacteroidota	Bacteroidia	Tannerella forsythia 92A2	tfo	1	27	27
Bacteroidota	Bacteroidia	Tenuifilum thalassicum 38H-str	ttz	1	27	27
Pseudomonadota	Betaproteobacteria	Alicycliphilus denitrificans K601	adk	1	142	130
Pseudomonadota	Betaproteobacteria	Alysiella filiformis DSM 16848	aff	1	142	130
Pseudomonadota	Betaproteobacteria	Aquitalea magnusonii H3	amah	1	142	130
Pseudomonadota	Betaproteobacteria	Advenella mimigardefordensis DPN7	amim	1	142	130
Pseudomonadota	Betaproteobacteria	Aromatoleum petrolei ToN1	apet	1	142	130
Pseudomonadota	Betaproteobacteria	Candidatus Accumulibacter regalis IIA UW-1	app	1	142	130
Pseudomonadota	Betaproteobacteria	Aquaspirillum sp. LM1	aql	1	142	130
Pseudomonadota	Betaproteobacteria	Azospira restricta DSM 18626	ares	1	142	130
Pseudomonadota	Betaproteobacteria	Nitrogeniibacter mangrovi M9-3-2	azq	1	142	130
Pseudomonadota	Betaproteobacteria	Basilea psittacipulmonis DSM 24701	bpsi	1	142	130
Pseudomonadota	Betaproteobacteria	Collimonas arenae Cal35	care	1	142	130
Pseudomonadota	Betaproteobacteria	Chitinimonas arctica R3-44	cari	1	142	130
Pseudomonadota	Betaproteobacteria	Serpentinimonas raichei A1 (Serpentinomonas raichei A1)	cbaa	1	142	130
Pseudomonadota	Betaproteobacteria	Candidatus Symbiobacter mobilis CR (Comamonadaceae bacterium CR)	cbx	1	142	130
Pseudomonadota	Betaproteobacteria	Chitinibacter fontanus STM-7	cfon	1	142	130
Pseudomonadota	Betaproteobacteria	Chromobacterium haemolyticum CH06-BL	chae	1	142	130
Pseudomonadota	Betaproteobacteria	Cupriavidus necator N-1	cnc	1	142	130
Pseudomonadota	Betaproteobacteria	Conchiformibius steedae DSM 2580	cste	1	142	130
Pseudomonadota	Betaproteobacteria	Comamonas testosteroni TK102	ctes	1	142	130
Pseudomonadota	Betaproteobacteria	Cupriavidus taiwanensis LMG 19424	cti	1	142	130
Pseudomonadota	Betaproteobacteria	Dechloromonas aromatica RCB	dar	1	142	130
Pseudomonadota	Betaproteobacteria	Candidatus Desulfobacillus denitrificans 317325-3	ddz	1	142	130
Pseudomonadota	Betaproteobacteria	Deefgea piscis D17	dee	1	142	130
Pseudomonadota	Betaproteobacteria	Diaphorobacter sp. HDW4A	dih	1	142	130
Pseudomonadota	Betaproteobacteria	Denitratisoma oestradiolicum DSM 16959	doe	1	142	130
Pseudomonadota	Betaproteobacteria	Duganella dendranthematis AF9R3	dug	1	142	130
Pseudomonadota	Betaproteobacteria	Eikenella corrodens NCTC10596	ecor	1	142	130
Pseudomonadota	Betaproteobacteria	Ferriphaselus amnicola OYT1	fam	1	142	130
Pseudomonadota	Betaproteobacteria	Ferrigenium kumadai An22	fku	1	142	130
Pseudomonadota	Betaproteobacteria	Ferribacterium limneticum 77	fle	1	142	130
Pseudomonadota	Betaproteobacteria	Ferrovum myxofaciens MI1A	fmy	1	142	130
Pseudomonadota	Betaproteobacteria	Fluviibacter phosphoraccumulans SHINM1	fpho	1	142	130
Pseudomonadota	Betaproteobacteria	Gallionella capsiferriformans ES-2	gca	1	142	130
Pseudomonadota	Betaproteobacteria	Glaciimonas sp. PAMC28666	glc	1	142	130
Pseudomonadota	Betaproteobacteria	Herminiimonas arsenicoxydans	har	1	142	130
Pseudomonadota	Betaproteobacteria	Herbaspirillum rubrisubalbicans M1	hrb	1	142	130
Pseudomonadota	Betaproteobacteria	Ideonella dechloratans CCUG 30977	idc	1	142	130
Pseudomonadota	Betaproteobacteria	Iodobacter fluviatilis PCH194	ifl	1	142	130
Pseudomonadota	Betaproteobacteria	Janthinobacterium sp. LM6	jal	1	142	130
Pseudomonadota	Betaproteobacteria	Jeongeupia sp. USM3	jeu	1	142	130
Pseudomonadota	Betaproteobacteria	Kerstersia gyiorum SWMUKG01	kgy	1	142	130
Pseudomonadota	Betaproteobacteria	Kingella kingae KWG1	kki	1	142	130
Pseudomonadota	Betaproteobacteria	Leptothrix cholodnii SP-6	lch	1	142	130
Pseudomonadota	Betaproteobacteria	Laribacter hongkongensis HLHK9	lhk	1	142	130
Pseudomonadota	Betaproteobacteria	Limnohabitans sp. 63ED37-2	lih	1	142	130
Pseudomonadota	Betaproteobacteria	Limnobacter sp. SAORIC-580	limn	1	142	130
Pseudomonadota	Betaproteobacteria	Lautropia mirabilis NCTC12852	lmir	1	142	130
Pseudomonadota	Betaproteobacteria	Pseudoduganella albidiflava DSM 17472	mali	1	142	130
Pseudomonadota	Betaproteobacteria	Candidatus Methylopumilus turicensis MMS-10A-171 (Methylophilaceae bacterium MMS-10A-171)	mbac	1	142	130
Pseudomonadota	Betaproteobacteria	Morococcus cerebrosus CIP 81.93	mcer	1	142	130
Pseudomonadota	Betaproteobacteria	Methylotenera versatilis 301	meh	1	142	130
Pseudomonadota	Betaproteobacteria	Methylovorus glucosetrophus SIP3-4	mei	1	142	130
Pseudomonadota	Betaproteobacteria	Melaminivora suipulveris SC2-9	mela	1	142	130
Pseudomonadota	Betaproteobacteria	Pulveribacter suum SC2-7	melm	1	142	130
Pseudomonadota	Betaproteobacteria	Methyloversatilis sp. RAC08	metr	1	142	130
Pseudomonadota	Betaproteobacteria	Methylophilus sp. TWE2	meu	1	142	130
Pseudomonadota	Betaproteobacteria	Methylobacillus flagellatus KT	mfa	1	142	130
Pseudomonadota	Betaproteobacteria	Methyloradius palustris Zm11	mpau	1	142	130
Pseudomonadota	Betaproteobacteria	Methylibium petroleiphilum PM1	mpt	1	142	130
Pseudomonadota	Betaproteobacteria	Neisseria brasiliensis N.177.16	nbl	1	142	130
Pseudomonadota	Betaproteobacteria	Nitrosomonas sp. Is79A3	nii	1	142	130
Pseudomonadota	Betaproteobacteria	Candidatus Nitrotoga sp. AM1P	nim	1	142	130
Pseudomonadota	Betaproteobacteria	Niveibacterium microcysteis HC41	niv	1	142	130
Pseudomonadota	Betaproteobacteria	Nitrosospira multiformis ATCC 25196	nmu	1	142	130
Pseudomonadota	Betaproteobacteria	Noviherbaspirillum sp. UKPF54	nok	1	142	130
Pseudomonadota	Betaproteobacteria	Orrella dioscoreae LMG 29303	odi	1	142	130
Pseudomonadota	Betaproteobacteria	Oxalobacter formigenes HC-1	ofo	1	142	130
Pseudomonadota	Betaproteobacteria	Ottowia oryzae KADR8-3	otk	1	142	130
Pseudomonadota	Betaproteobacteria	Oryzomicrobium terrae TPP412	otr	1	142	130
Pseudomonadota	Betaproteobacteria	Polynucleobacter duraquae MWH-MoK4	pdq	1	142	130
Pseudomonadota	Betaproteobacteria	Paenalcaligenes hominis 15S00501	phn	1	142	130
Pseudomonadota	Betaproteobacteria	Paucibacter sp. KCTC 42545	pkt	1	142	130
Pseudomonadota	Betaproteobacteria	Paucimonas lemoignei NCTC10937	plg	1	142	130
Pseudomonadota	Betaproteobacteria	Polaromonas sp. JS666	pol	1	142	130
Pseudomonadota	Betaproteobacteria	Pandoraea oxalativorans DSM 23570	pox	1	142	130
Pseudomonadota	Betaproteobacteria	Pseudogulbenkiania sp. NH8B	pse	1	142	130
Pseudomonadota	Betaproteobacteria	Paralysiella testudinis 26B	ptes	1	142	130
Pseudomonadota	Betaproteobacteria	Quatrionicoccus australiensis D9	qau	1	142	130
Pseudomonadota	Betaproteobacteria	Cupriavidus necator H16 (Ralstonia eutropha H16)	reh	1	142	130
Pseudomonadota	Betaproteobacteria	Cupriavidus pinatubonensis JMP134 (Ralstonia eutropha JMP134)	reu	1	142	130
Pseudomonadota	Betaproteobacteria	Rhodoferax koreense DCY110	rhy	1	142	130
Pseudomonadota	Betaproteobacteria	Cupriavidus metallidurans CH34	rme	1	142	130
Pseudomonadota	Betaproteobacteria	Ralstonia pickettii DTP0602	rpj	1	142	130
Pseudomonadota	Betaproteobacteria	Snodgrassella alvi wkB2	salv	1	142	130
Pseudomonadota	Betaproteobacteria	Sulfuricella denitrificans skB26	sdr	1	142	130
Pseudomonadota	Betaproteobacteria	Sulfuritalea hydrogenivorans sk43H	shd	1	142	130
Pseudomonadota	Betaproteobacteria	Simplicispira suum SC1-8	simp	1	142	130
Pseudomonadota	Betaproteobacteria	Sulfurimicrobium lacus skT11	slac	1	142	130
Pseudomonadota	Betaproteobacteria	Sideroxydans lithotrophicus ES-1	slt	1	142	130
Pseudomonadota	Betaproteobacteria	Simonsiella muelleri ATCC 29453	smur	1	142	130
Pseudomonadota	Betaproteobacteria	Sphaerotilus sulfidivorans D-507 (Sphaerotilus natans subsp. sulfidivorans D-507)	snn	1	142	130
Pseudomonadota	Betaproteobacteria	Sutterella wadsworthensis FDAARGOS_1159	sws	1	142	130
Pseudomonadota	Betaproteobacteria	Thiomonas arsenitoxydans 3As	thi	1	142	130
Pseudomonadota	Betaproteobacteria	Thauera sp. K11	thk	1	142	130
Pseudomonadota	Betaproteobacteria	Tepidimonas taiwanensis LMG 22826	ttw	1	142	130
Pseudomonadota	Betaproteobacteria	Undibacterium parvum DSM 23061	upv	1	142	130
Pseudomonadota	Betaproteobacteria	Usitatibacter rugosus 0125_3	uru	1	142	130
Pseudomonadota	Betaproteobacteria	Verminephrobacter eiseniae EF01-2	vei	1	142	130
Pseudomonadota	Betaproteobacteria	Vitreoscilla filiformis ATCC 15551	vff	1	142	130
Pseudomonadota	Betaproteobacteria	Vogesella sp. XCS3	vog	1	142	130
Pseudomonadota	Betaproteobacteria	Variovorax paradoxus B4	vpd	1	142	130
Pseudomonadota	Betaproteobacteria	Xylophilus rhododendri KACC 21265	xyk	1	142	130
Bacteroidota	Chitinophagia	Rhizosphaericola mali B3-10	arac	1	13	13
Bacteroidota	Chitinophagia	Chitinophaga pinensis DSM 2588	cpi	1	13	13
Bacteroidota	Chitinophagia	Ferruginibacter lapsinanis KACC 15035	flp	1	13	13
Bacteroidota	Chitinophagia	Phnomibacter ginsenosidimutans SB-02	fls	1	13	13
Bacteroidota	Chitinophagia	Lacibacter sediminis S13-6-22	lacs	1	13	13
Bacteroidota	Chitinophagia	Niabella ginsenosidivorans BS26	nia	1	13	13
Bacteroidota	Chitinophagia	Panacibacter ginsenosidivorans Gsoil1550	pgin	1	13	13
Chlamydiota	Chlamydiia	Chlamydia felis Fe/C-56 (Chlamydophila felis Fe/C-56)	cfe	1	7	6
Chlamydiota	Chlamydiia	Neochlamydia sp. S13, endosymbiont of Acanthamoeba sp.	ney	1	7	6
Chlamydiota	Chlamydiia	Candidatus Protochlamydia naegleriophila KNic	pnl	1	7	6
Chlamydiota	Chlamydiia	Parachlamydia acanthamoebae UV-7	puv	1	7	6
Chlamydiota	Chlamydiia	Simkania negevensis Z	sng	1	7	6
Chlamydiota	Chlamydiia	Waddlia chondrophila WSU 86-1044	wch	1	7	6
Chlorobiota	Chlorobiia	Chlorobium limicola DSM 245	cli	1	5	5
Chlorobiota	Chlorobiia	Chlorobaculum limnaeum DSM 1677	clz	1	5	5
Chlorobiota	Chlorobiia	Chloroherpeton thalassium ATCC 35110	cts	1	5	5
Chlorobiota	Chlorobiia	Prosthecochloris aestuarii DSM 271	paa	1	5	5
Chlorobiota	Chlorobiia	Pelodictyon phaeoclathratiforme BU-1	pph	1	5	5
Bacillota	Clostridia	Acididesulfobacillus acetoxydans INE	aacx	1	108	78
Bacillota	Clostridia	Acetohalobium arabaticum DSM 5501	aar	1	108	78
Bacillota	Clostridia	Aminipila butyrica DSM 103574	abut	1	108	78
Bacillota	Clostridia	Alkalicella caledoniensis LB2	acae	1	108	78
Bacillota	Clostridia	Ammonifex degensii KC4	adg	1	108	78
Bacillota	Clostridia	Anoxybacter fermentans DY22613	aft	1	108	78
Bacillota	Clostridia	Alkalibacter rhizosphaerae ES005	alka	1	108	78
Bacillota	Clostridia	Alkaliphilus metalliredigens QYMF	amt	1	108	78
Bacillota	Clostridia	Acetobacterium woodii DSM 1030	awo	1	108	78
Bacillota	Clostridia	Caloramator sp. E03	cale	1	108	78
Bacillota	Clostridia	Caproiciproducens sp. NJN-50	capr	1	108	78
Bacillota	Clostridia	Petrocella atlantisensis 70B-A	cbar	1	108	78
Bacillota	Clostridia	Enterocloster bolteae ATCC BAA-613	cbol	1	108	78
Bacillota	Clostridia	Clostridioides difficile CD196 (Clostridium difficile CD196) (PCR-ribotype 027)	cdc	1	108	78
Bacillota	Clostridia	Caproicibacter fermentans 7D4C2	cfem	1	108	78
Bacillota	Clostridia	Carboxydothermus hydrogenoformans Z-2901	chy	1	108	78
Bacillota	Clostridia	Christensenella minuta DSM 22607	cmiu	1	108	78
Bacillota	Clostridia	Crassaminicella profunda Ra1766H	cprf	1	108	78
Bacillota	Clostridia	Anaerotignum propionicum DSM 1682 (Clostridium propionicum DSM 1682)	cpro	1	108	78
Bacillota	Clostridia	Clostridium saccharolyticum WM1	csh	1	108	78
Bacillota	Clostridia	Clostridium saccharoperbutylacetonicum N1-4(HMT)	csr	1	108	78
Bacillota	Clostridia	Clostridium thermosuccinogenes DSM 5807	cthd	1	108	78
Bacillota	Clostridia	Carboxydocella thermautotrophica 019	cthm	1	108	78
Bacillota	Clostridia	Desulfofarcimen acetoxidans DSM 771	dae	1	108	78
Bacillota	Clostridia	Desulfotomaculum nigrificans CO-1-SRB (Desulfotomaculum carboxydivorans CO-1-SRB)	dca	1	108	78
Bacillota	Clostridia	Dehalobacter sp. DCA	ded	1	108	78
Bacillota	Clostridia	Desulfoscipio gibsoniae DSM 7213	dgi	1	108	78
Bacillota	Clostridia	Desulfofundulus kuznetsovii DSM 6115	dku	1	108	78
Bacillota	Clostridia	Desulfosporosinus orientis DSM 765	dor	1	108	78
Bacillota	Clostridia	Desulforamulus ruminis DSM 2154	dru	1	108	78
Bacillota	Clostridia	Desulfitobacterium hafniense Y51	dsy	1	108	78
Bacillota	Clostridia	Peptoclostridium acidaminophilum DSM 3953 (Eubacterium acidaminophilum DSM 3953)	eac	1	108	78
Bacillota	Clostridia	Eubacterium limosum ATCC 8486	elim	1	108	78
Bacillota	Clostridia	Flavonifractor plautii YL31	fpla	1	108	78
Bacillota	Clostridia	Candidatus Formimonas warabiya DCMF	fwa	1	108	78
Bacillota	Clostridia	Gelria sp. Kuro-4	gek	1	108	78
Bacillota	Clostridia	Geosporobacter ferrireducens IRF9	gfe	1	108	78
Bacillota	Clostridia	Halocella sp. SP3-1	hals	1	108	78
Bacillota	Clostridia	Halanaerobium hydrogeniformans sapolanicus	has	1	108	78
Bacillota	Clostridia	Halobacteroides halobius DSM 5150	hhl	1	108	78
Bacillota	Clostridia	Heliomicrobium modesticaldum Ice1 (Heliobacterium modesticaldum Ice1)	hmo	1	108	78
Bacillota	Clostridia	Halothermothrix orenii H 168	hor	1	108	78
Bacillota	Clostridia	Intestinimonas butyriciproducens AF211	ibu	1	108	78
Bacillota	Clostridia	Iocasia fonsfrigidae NS-1	ifn	1	108	78
Bacillota	Clostridia	Koleobacter methoxysyntrophicus NRmbB1	kme	1	108	78
Bacillota	Clostridia	Lachnoclostridium sp. YL32	lacy	1	108	78
Bacillota	Clostridia	Lawsonibacter asaccharolyticus OA10	lasa	1	108	78
Bacillota	Clostridia	Lachnoanaerobaculum umeaense DSM 23576 = CCUG 58757	lua	1	108	78
Bacillota	Clostridia	Mahella australiensis 50-1 BON	mas	1	108	78
Bacillota	Clostridia	Moorella thermoacetica DSM 2955	mthz	1	108	78
Bacillota	Clostridia	Natranaerofaba carboxydovora ANCO1	ncd	1	108	78
Bacillota	Clostridia	Natranaerobius thermophilus JW/NM-WN-LF	nth	1	108	78
Bacillota	Clostridia	Dysosmobacter welbionis J115	obj	1	108	78
Bacillota	Clostridia	Oscillibacter valericigenes Sjm18-20	ova	1	108	78
Bacillota	Clostridia	Paraclostridium bifermentans DSM 14991	pbif	1	108	78
Bacillota	Clostridia	Pusillibacter faecalis MM59	pfaa	1	108	78
Bacillota	Clostridia	Pelotomaculum thermopropionicum SI	pth	1	108	78
Bacillota	Clostridia	Mediterraneibacter gnavus ATCC 29149	rgn	1	108	78
Bacillota	Clostridia	Romboutsia sp. CE17	roc	1	108	78
Bacillota	Clostridia	Candidatus Syntrophocurvum alkaliphilum B(2M)	salq	1	108	78
Bacillota	Clostridia	Sarcina sp. JB2	sarj	1	108	78
Bacillota	Clostridia	Sulfobacillus acidophilus TPY	say	1	108	78
Bacillota	Clostridia	Syntrophothermus lipocalidus DSM 12680	slp	1	108	78
Bacillota	Clostridia	Syntrophomonas wolfei subsp. wolfei str. Goettingen G311	swo	1	108	78
Bacillota	Clostridia	Terrisporobacter hibernicus MCA3	tem	1	108	78
Bacillota	Clostridia	Tepidanaerobacter acetatoxydans Re1	tep	1	108	78
Bacillota	Clostridia	Thermanaerosceptrum fracticalcis DRI-13	tfr	1	108	78
Bacillota	Clostridia	Thermincola potens JR	tjr	1	108	78
Bacillota	Clostridia	Thermosediminibacter oceani DSM 16646	toc	1	108	78
Bacillota	Clostridia	Thermacetogenium phaeum DSM 12270	tpz	1	108	78
Bacillota	Clostridia	Thermoanaerobacterium saccharolyticum JW/SL-YS485	tsh	1	108	78
Bacillota	Clostridia	Caldanaerobacter subterraneus subsp. tengcongensis MB4(T) (Thermoanaerobacter tengcongensis MB4(T))	tte	1	108	78
Bacillota	Clostridia	Thermoanaerobacter wiegelii Rt8.B1	twi	1	108	78
Bacillota	Clostridia	Vescimonas coprocola MM50	vcop	1	108	78
Bacillota	Clostridia	Vallitalea pronyensis FatNI3c	vpy	1	108	78
Cyanobacteriota	Cyanophyceae	Gloeocapsa sp. PCC 7428	glp	1	65	1
Bacteroidota	Cytophagia	Candidatus Amoebophilus asiaticus 5a2	aas	1	28	28
Bacteroidota	Cytophagia	Adhaeribacter radiodurans KUDC8001	add	1	28	28
Bacteroidota	Cytophagia	Algoriphagus sanaruensis M8-2 (Algoriphagus sp. M8-2)	alm	1	28	28
Bacteroidota	Cytophagia	Belliella baltica DSM 15883	bbd	1	28	28
Bacteroidota	Cytophagia	Cardinium sp. cEper1 (Cardinium hertigii cEper1), endosymbiont of Encarsia pergandiella	che	1	28	28
Bacteroidota	Cytophagia	Chryseolinea soli KIS68-18	chk	1	28	28
Bacteroidota	Cytophagia	Cytophaga hutchinsonii ATCC 33406	chu	1	28	28
Bacteroidota	Cytophagia	Cyclobacterium marinum DSM 745	cmr	1	28	28
Bacteroidota	Cytophagia	Dyadobacter fermentans DSM 18053	dfe	1	28	28
Bacteroidota	Cytophagia	Echinicola strongylocentroti MEBiC08714	est	1	28	28
Bacteroidota	Cytophagia	Fibrella aestuarina BUZ 2	fae	1	28	28
Bacteroidota	Cytophagia	Bernardetia litoralis DSM 6794 (Flexibacter litoralis DSM 6794)	fli	1	28	28
Bacteroidota	Cytophagia	Flammeovirga sp. MY04	flm	1	28	28
Bacteroidota	Cytophagia	Mangrovivirga cuniculi R1DC9	fpf	1	28	28
Bacteroidota	Cytophagia	Fulvivirga lutea S481	fuv	1	28	28
Bacteroidota	Cytophagia	Hymenobacter jejuensis 17J68-5	hyj	1	28	28
Bacteroidota	Cytophagia	Leadbetterella byssophila DSM 17132	lby	1	28	28
Bacteroidota	Cytophagia	Mongoliitalea daihaiensis X100-76	mda	1	28	28
Bacteroidota	Cytophagia	Marivirga tractuosa DSM 4126	mtt	1	28	28
Bacteroidota	Cytophagia	Nibribacter ruber BT10	nib	1	28	28
Bacteroidota	Cytophagia	Pontibacter korlensis X14-1T	pko	1	28	28
Bacteroidota	Cytophagia	Aquirufa nivalisilvae HME7025 (Allopseudarcicella aquatilis HME7025)	psez	1	28	28
Bacteroidota	Cytophagia	Rhodocytophaga rosea 172606-1	rhoz	1	28	28
Bacteroidota	Cytophagia	Rufibacter tibetensis 1351	rti	1	28	28
Bacteroidota	Cytophagia	Spirosoma aureum BT328	spib	1	28	28
Deferribacterota	Deferribacteres	Calditerrivibrio nitroreducens DSM 19672	cni	1	5	5
Deferribacterota	Deferribacteres	Denitrovibrio acetiphilus DSM 12809	dap	1	5	5
Deferribacterota	Deferribacteres	Deferribacter desulfuricans SSM1	ddf	1	5	5
Deferribacterota	Deferribacteres	Flexistipes sinusarabici DSM 4947	fsi	1	5	5
Deferribacterota	Deferribacteres	Geovibrio thiophilus DSM 11263	gtl	1	5	5
Thermodesulfobacteriota	Desulfobacteria	Desulfatibacillum aliphaticivorans AK-01 (Desulfatibacillum alkenivorans AK-01)	dal	1	8	8
Thermodesulfobacteriota	Desulfobacteria	Desulforapulum autotrophicum HRM2 (Desulfobacterium autotrophicum HRM2)	dat	1	8	8
Thermodesulfobacteriota	Desulfobacteria	Desulfoluna limicola ASN36	dek	1	8	8
Thermodesulfobacteriota	Desulfobacteria	Desulfococcus multivorans DSM 2059	dml	1	8	8
Thermodesulfobacteriota	Desulfobacteria	Desulfonema magnum 4be13	dmm	1	8	8
Thermodesulfobacteriota	Desulfobacteria	Desulfosudis oleivorans Hxd3	dol	1	8	8
Thermodesulfobacteriota	Desulfobacteria	Desulfosarcina ovata subsp. sediminis 28bB2T	dov	1	8	8
Thermodesulfobacteriota	Desulfobacteria	Desulfobacula toluolica Tol2	dto	1	8	8
Thermodesulfobacteriota	Desulfobulbia	Desulfurivibrio alkaliphilus AHT 2	dak	1	5	5
Thermodesulfobacteriota	Desulfobulbia	Desulfomarina profundi KT2	dbk	1	5	5
Thermodesulfobacteriota	Desulfobulbia	Desulfobulbus propionicus DSM 2032	dpr	1	5	5
Thermodesulfobacteriota	Desulfobulbia	Desulfotalea psychrophila LSv54	dps	1	5	5
Thermodesulfobacteriota	Desulfobulbia	Desulfocapsa sulfexigens DSM 10523	dsf	1	5	5
Thermodesulfobacteriota	Desulfovibrionia	Desulfocurvibacter africanus subsp. africanus Walvis Bay	daf	1	13	13
Thermodesulfobacteriota	Desulfovibrionia	Desulfomicrobium baculatum DSM 4028	dba	1	13	13
Thermodesulfobacteriota	Desulfovibrionia	Oleidesulfovibrio alaskensis G20 (Desulfovibrio desulfuricans G20)	dde	1	13	13
Thermodesulfobacteriota	Desulfovibrionia	Pseudodesulfovibrio mercurii ND132 (Desulfovibrio desulfuricans ND132)	ddn	1	13	13
Thermodesulfobacteriota	Desulfovibrionia	Megalodesulfovibrio gigas DSM 1382 = ATCC 19364 (Desulfovibrio gigas DSM 1382 = ATCC 19364)	dgg	1	13	13
Thermodesulfobacteriota	Desulfovibrionia	Solidesulfovibrio magneticus RS-1 (Desulfovibrio magneticus RS-1)	dma	1	13	13
Thermodesulfobacteriota	Desulfovibrionia	Oceanidesulfovibrio marinus CS1	dms	1	13	13
Thermodesulfobacteriota	Desulfovibrionia	Desulfohalobium retbaense DSM 5692	drt	1	13	13
Thermodesulfobacteriota	Desulfovibrionia	Maridesulfovibrio salexigens DSM 2638 (Desulfovibrio salexigens DSM 2638)	dsa	1	13	13
Thermodesulfobacteriota	Desulfovibrionia	Desulfolutivibrio sulfodismutans DSM 3696	dsd	1	13	13
Thermodesulfobacteriota	Desulfovibrionia	Desulfolutivibrio sulfoxidireducens DSM 107105	dsx	1	13	13
Thermodesulfobacteriota	Desulfovibrionia	Lawsonia intracellularis N343	lir	1	13	13
Thermodesulfobacteriota	Desulfovibrionia	Desulfobaculum bizertense SY-1	pbiz	1	13	13
Thermodesulfobacteriota	Desulfuromonadia	Desulfuromonas versatilis NIT-T3	dve	1	9	9
Thermodesulfobacteriota	Desulfuromonadia	Citrifermentans bemidjiense Bem (Geobacter bemidjiensis Bem)	gbm	1	9	9
Thermodesulfobacteriota	Desulfuromonadia	Geobacter sp. M18	geb	1	9	9
Thermodesulfobacteriota	Desulfuromonadia	Trichlorobacter lovleyi SZ (Geobacter lovleyi SZ)	glo	1	9	9
Thermodesulfobacteriota	Desulfuromonadia	Geoalkalibacter subterraneus Red1	gsb	1	9	9
Thermodesulfobacteriota	Desulfuromonadia	Geomonas subterranea RG2	gsub	1	9	9
Thermodesulfobacteriota	Desulfuromonadia	Geotalea uraniireducens Rf4	gur	1	9	9
Thermodesulfobacteriota	Desulfuromonadia	Syntrophotalea carbinolica DSM 2380 (Pelobacter carbinolicus DSM 2380)	pca	1	9	9
Thermodesulfobacteriota	Desulfuromonadia	Pelobacter propionicus DSM 2379	ppd	1	9	9
Campylobacterota	Epsilonproteobacteria	Poseidonibacter lekithochrous DSM 100870	alk	1	18	13
Campylobacterota	Epsilonproteobacteria	Arcobacter nitrofigilis DSM 7299	ant	1	18	13
Campylobacterota	Epsilonproteobacteria	Campylobacter fetus subsp. venerealis 84-112	cfz	1	18	13
Campylobacterota	Epsilonproteobacteria	Caminibacter pacificus TB6 (Cetia pacifica TB6)	cpaf	1	18	13
Campylobacterota	Epsilonproteobacteria	Helicobacter cinaedi CCUG 18818 = ATCC BAA-847 (Helicobacter cinaedi ATCC BAA-847)	hcb	1	18	13
Campylobacterota	Epsilonproteobacteria	Halarcobacter ebronensis LMG 27922	hebr	1	18	13
Campylobacterota	Epsilonproteobacteria	Hydrogenimonas sp. MAG	hyo	1	18	13
Campylobacterota	Epsilonproteobacteria	Nautilia sp. PV-1	nap	1	18	13
Campylobacterota	Epsilonproteobacteria	Arcobacter acticola KCTC 52212	paco	1	18	13
Bacillota	Erysipelotrichia	Amedibacterium intestinale JCM 30884	aarg	1	11	6
Bacillota	Erysipelotrichia	Faecalitalea cylindroides T2-87 (Eubacterium cylindroides T2-87)	euc	1	11	6
Bacillota	Erysipelotrichia	Faecalibacillus intestinalis 14EGH31	fit	1	11	6
Bacillota	Erysipelotrichia	Faecalibaculum rodentium ALO17	fro	1	11	6
Bacteroidota	Flavobacteriia	Arenibacter algicola SMS7	aalg	1	75	74
Bacteroidota	Flavobacteriia	Aequorivita sp. H23M31	aev	1	75	74
Bacteroidota	Flavobacteriia	Antarcticibacterium flavum KCTC 52984	afla	1	75	74
Bacteroidota	Flavobacteriia	Pseudalgibacter alginicilyticus HZ22 (Algibacter alginolytica HZ22)	ahz	1	75	74
Bacteroidota	Flavobacteriia	Constantimarinum furrinae ALE3EI	alti	1	75	74
Bacteroidota	Flavobacteriia	Apibacter sp. B2966	apib	1	75	74
Bacteroidota	Flavobacteriia	Aquimarina sp. AD10	aqd	1	75	74
Bacteroidota	Flavobacteriia	Aggregatimonas sangjinii F202Z8	asag	1	75	74
Bacteroidota	Flavobacteriia	Pukyongia salina RR4-38	aue	1	75	74
Bacteroidota	Flavobacteriia	Blattabacterium sp. Bge, endosymbiont of Blattella germanica (German cockroach)	bbl	1	75	74
Bacteroidota	Flavobacteriia	Bergeyella cardium HPQL	bcad	1	75	74
Bacteroidota	Flavobacteriia	Costertonia aggregata KCCM 42265	cagg	1	75	74
Bacteroidota	Flavobacteriia	Cellulophaga algicola DSM 14237	cao	1	75	74
Bacteroidota	Flavobacteriia	Capnocytophaga endodontalis ChDC OS43	capn	1	75	74
Bacteroidota	Flavobacteriia	Croceibacter atlanticus HTCC2559	cat	1	75	74
Bacteroidota	Flavobacteriia	Chryseobacterium gleum NCTC11432	cgle	1	75	74
Bacteroidota	Flavobacteriia	Croceimicrobium hydrocarbonivorans A20-9	chyd	1	75	74
Bacteroidota	Flavobacteriia	Cruoricaptor ignavus M1214	civ	1	75	74
Bacteroidota	Flavobacteriia	Kaistella jeonii NCTC13459	cjg	1	75	74
Bacteroidota	Flavobacteriia	Cloacibacterium normanense NRS-1	cnr	1	75	74
Bacteroidota	Flavobacteriia	Paracrocinitomix mangrovi GM2_3_6_6	crm	1	75	74
Bacteroidota	Flavobacteriia	Empedobacter falsenii 1681-1	efal	1	75	74
Bacteroidota	Flavobacteriia	Candidatus Walczuchella monophlebidarum, endosymbiont of Llaveia axin axin	elv	1	75	74
Bacteroidota	Flavobacteriia	Elizabethkingia sp. 2-6	elz	1	75	74
Bacteroidota	Flavobacteriia	Euzebyella marina RN62	emar	1	75	74
Bacteroidota	Flavobacteriia	Epilithonimonas vandammei H6466	eva	1	75	74
Bacteroidota	Flavobacteriia	Aureibaculum algae 10Alg115	fbe	1	75	74
Bacteroidota	Flavobacteriia	Faecalibacter bovis ZY171143	fbo	1	75	74
Bacteroidota	Flavobacteriia	Flavobacterium crocinum HYN0056	fcr	1	75	74
Bacteroidota	Flavobacteriia	Flavivirga eckloniae ECD14	fek	1	75	74
Bacteroidota	Flavobacteriia	Flagellimonas sp. HMM57	flg	1	75	74
Bacteroidota	Flavobacteriia	Formosa sediminum PS13	fop	1	75	74
Bacteroidota	Flavobacteriia	Fluviicola taffensis DSM 16823	fte	1	75	74
Bacteroidota	Flavobacteriia	Galbibacter sp. bg1	gaa	1	75	74
Bacteroidota	Flavobacteriia	Christiangramia fulva SH35	grs	1	75	74
Bacteroidota	Flavobacteriia	Ichthyobacterium seriolicida JBKA-6	ise	1	75	74
Bacteroidota	Flavobacteriia	Kordia antarctica IMCC3317	kan	1	75	74
Bacteroidota	Flavobacteriia	Dokdonia sp. 4H-3-7-5 (Krokinobacter sp. 4H-3-7-5)	kdi	1	75	74
Bacteroidota	Flavobacteriia	Lacinutrix sp. Bg11-31	laci	1	75	74
Bacteroidota	Flavobacteriia	Leeuwenhoekiella palythoae F5	lpal	1	75	74
Bacteroidota	Flavobacteriia	Urechidicola croceus LPB0138 (Lutibacter sp. LPB0138)	lul	1	75	74
Bacteroidota	Flavobacteriia	Lutibacter profundi LP1	lut	1	75	74
Bacteroidota	Flavobacteriia	Maribacter cobaltidurans B1	marb	1	75	74
Bacteroidota	Flavobacteriia	Mariniflexile sp. TRM1-10	marf	1	75	74
Bacteroidota	Flavobacteriia	Marixanthomonas sp. SCSIO 43207	marx	1	75	74
Bacteroidota	Flavobacteriia	Mesoflavibacter sp. HG96	mesq	1	75	74
Bacteroidota	Flavobacteriia	Rasiella rasia RR4-40	mgel	1	75	74
Bacteroidota	Flavobacteriia	Muriicola soli MMS17-SY002	mur	1	75	74
Bacteroidota	Flavobacteriia	Flagellimonas oceani 501str8	mut	1	75	74
Bacteroidota	Flavobacteriia	Myroides sp. A21	myr	1	75	74
Bacteroidota	Flavobacteriia	Nonlabens dokdonensis DSW-6	ndo	1	75	74
Bacteroidota	Flavobacteriia	Oceanihabitans sp. IOP_32	oci	1	75	74
Bacteroidota	Flavobacteriia	Owenweeksia hongkongensis DSM 17368	oho	1	75	74
Bacteroidota	Flavobacteriia	Olleya sp. Bg11-27	oll	1	75	74
Bacteroidota	Flavobacteriia	Ornithobacterium rhinotracheale ORT-UMN 88 (serotype A)	ori	1	75	74
Bacteroidota	Flavobacteriia	Polaribacter reichenbachii 6Alg 8T	prn	1	75	74
Bacteroidota	Flavobacteriia	Psychroserpens sp. NJDZ02	psyn	1	75	74
Bacteroidota	Flavobacteriia	Psychroflexus torquis ATCC 700755	ptq	1	75	74
Bacteroidota	Flavobacteriia	Riemerella anatipestifer RA-CH-2	rae	1	75	74
Bacteroidota	Flavobacteriia	Robiginitalea biformata HTCC2501	rbi	1	75	74
Bacteroidota	Flavobacteriia	Flaviramulus sp. BrNp1-15	sabu	1	75	74
Bacteroidota	Flavobacteriia	Salegentibacter sp. T436	salt	1	75	74
Bacteroidota	Flavobacteriia	Seonamhaeicola sp. S2-3	seon	1	75	74
Bacteroidota	Flavobacteriia	Sinomicrobium kalidii HD2P242	sinh	1	75	74
Bacteroidota	Flavobacteriia	Sediminicola sp. YIK13	syi	1	75	74
Bacteroidota	Flavobacteriia	Siansivirga zeaxanthinifaciens CC-SAMT-1	sze	1	75	74
Bacteroidota	Flavobacteriia	Tamlana carrageenivorans UJ94 (Tamlana sp. UJ94)	taj	1	75	74
Bacteroidota	Flavobacteriia	Tenacibaculum jejuense KCTC 22618(T)	tje	1	75	74
Bacteroidota	Flavobacteriia	Wenyingzhuangia fucanilytica CZ1127	wfu	1	75	74
Bacteroidota	Flavobacteriia	Winogradskyella sp. PG-2	win	1	75	74
Bacteroidota	Flavobacteriia	Weeksella virosa DSM 16922	wvi	1	75	74
Bacteroidota	Flavobacteriia	Zobellia galactanivorans DsiJT	zga	1	75	74
Bacteroidota	Flavobacteriia	Zunongwangia profunda SM-A87	zpr	1	75	74
Bacteroidota	Flavobacteriia	Zhouia spongiae HN-Y44	zsp	1	75	74
Fusobacteriota	Fusobacteriia	Fusobacterium varium Fv113-g1	fva	1	7	1
Pseudomonadota	Gammaproteobacteria	Acidiferrobacter sp. SPIII_3	acii	1	275	228
Pseudomonadota	Gammaproteobacteria	Alloalcanivorax dieselolei B5 (Alcanivorax dieselolei B5)	adi	1	275	228
Pseudomonadota	Gammaproteobacteria	Alkalilimnicola ehrlichii MLHE-1	aeh	1	275	228
Pseudomonadota	Gammaproteobacteria	Aequoribacter fuscus IMCC3088	afus	1	275	228
Pseudomonadota	Gammaproteobacteria	Acinetobacter guillouiae NBRC 110550	agu	1	275	228
Pseudomonadota	Gammaproteobacteria	Aeromonas hydrophila ML09-119	ahy	1	275	228
Pseudomonadota	Gammaproteobacteria	Amphritea japonica ATCC BAA-1530	ajp	1	275	228
Pseudomonadota	Gammaproteobacteria	Alteromonas sp. RKMC-009	alr	1	275	228
Pseudomonadota	Gammaproteobacteria	Allochromatium vinosum DSM 180	alv	1	275	228
Pseudomonadota	Gammaproteobacteria	Arsenophonus nasoniae FIN	ans	1	275	228
Pseudomonadota	Gammaproteobacteria	Acidihalobacter prosperus F5	aprs	1	275	228
Pseudomonadota	Gammaproteobacteria	Aquicella siphonis SGT-108	asip	1	275	228
Pseudomonadota	Gammaproteobacteria	Azotobacter vinelandii CA	avl	1	275	228
Pseudomonadota	Gammaproteobacteria	Brenneria goodwinii FRB141	bgj	1	275	228
Pseudomonadota	Gammaproteobacteria	Beggiatoa leptomitoformis D-402	blep	1	275	228
Pseudomonadota	Gammaproteobacteria	Bermanella marisrubri RED65	bmar	1	275	228
Pseudomonadota	Gammaproteobacteria	Bacterioplanes sanyensis NV9	bsan	1	275	228
Pseudomonadota	Gammaproteobacteria	Buttiauxella sp. 3AFRM03	buf	1	275	228
Pseudomonadota	Gammaproteobacteria	Saccharobesus litoralis CCB-QB4	cate	1	275	228
Pseudomonadota	Gammaproteobacteria	Cognaticolwellia beringensis NB097-1 (Colwellia beringensis NB097-1)	cber	1	275	228
Pseudomonadota	Gammaproteobacteria	Celerinatantimonas diazotrophica CEDIAZO1	cdiz	1	275	228
Pseudomonadota	Gammaproteobacteria	Dickeya fangzhongdai ND14b	ced	1	275	228
Pseudomonadota	Gammaproteobacteria	Cellvibrio sp. KY-GH-1	ceg	1	275	228
Pseudomonadota	Gammaproteobacteria	Cardiobacterium hominis NCTC10426	chj	1	275	228
Pseudomonadota	Gammaproteobacteria	Citrobacter sp. CRE-46 AR_0157	cie	1	275	228
Pseudomonadota	Gammaproteobacteria	Caldichromatium japonicum No.7	cjap	1	275	228
Pseudomonadota	Gammaproteobacteria	Cobetia marina JCM 21022	cmai	1	275	228
Pseudomonadota	Gammaproteobacteria	Cedecea neteri SSMD04	cnt	1	275	228
Pseudomonadota	Gammaproteobacteria	Colwellia psychrerythraea 34H	cps	1	275	228
Pseudomonadota	Gammaproteobacteria	Chromohalobacter salexigens DSM 3043	csa	1	275	228
Pseudomonadota	Gammaproteobacteria	Cronobacter sakazakii ATCC 29544	csj	1	275	228
Pseudomonadota	Gammaproteobacteria	Musicola paradisiaca Ech703	dda	1	275	228
Pseudomonadota	Gammaproteobacteria	Dyella jiangningensis SBZ 3-12	dji	1	275	228
Pseudomonadota	Gammaproteobacteria	Dokdonella koreensis DS-123	dko	1	275	228
Pseudomonadota	Gammaproteobacteria	Dichelobacter nodosus VCS1703A	dno	1	275	228
Pseudomonadota	Gammaproteobacteria	Ewingella americana B6-1	eame	1	275	228
Pseudomonadota	Gammaproteobacteria	Enterobacteriaceae bacterium ENNIH2	ebc	1	275	228
Pseudomonadota	Gammaproteobacteria	Erwinia billingiae Eb661	ebi	1	275	228
Pseudomonadota	Gammaproteobacteria	Ectothiorhodospira sp. BSL-9	ebs	1	275	228
Pseudomonadota	Gammaproteobacteria	Shimwellia blattae DSM 4481 = NBRC 105725	ebt	1	275	228
Pseudomonadota	Gammaproteobacteria	Escherichia coli K-12 MG1655	eco	1	275	228
Pseudomonadota	Gammaproteobacteria	Entomomonas moraniae QZS01	emo	1	275	228
Pseudomonadota	Gammaproteobacteria	Enterobacter cloacae subsp. cloacae ATCC 13047	enc	1	275	228
Pseudomonadota	Gammaproteobacteria	Escherichia coli O26:H11 11368 (EHEC)	eoj	1	275	228
Pseudomonadota	Gammaproteobacteria	Edwardsiella anguillarum ET080813 (Edwardsiella tarda 080813)	ete	1	275	228
Pseudomonadota	Gammaproteobacteria	Frateuria aurantia DSM 6220	fau	1	275	228
Pseudomonadota	Gammaproteobacteria	Ferrimonas balearica DSM 9799	fbl	1	275	228
Pseudomonadota	Gammaproteobacteria	Frischella perrara PEB0191	fpp	1	275	228
Pseudomonadota	Gammaproteobacteria	Candidatus Fukatsuia symbiotica 5D	fsm	1	275	228
Pseudomonadota	Gammaproteobacteria	Glaciecola sp. 4H-3-7+YE-5	gag	1	275	228
Pseudomonadota	Gammaproteobacteria	Granulosicoccus antarcticus IMCC3135	gai	1	275	228
Pseudomonadota	Gammaproteobacteria	Gilliamella apicola wkB1	gap	1	275	228
Pseudomonadota	Gammaproteobacteria	Immundisolibacter cernigliae TR3.2 (Gammaproteobacteria bacterium TR3.2)	gbi	1	275	228
Pseudomonadota	Gammaproteobacteria	Guyparkeria halophila sp2	ghl	1	275	228
Pseudomonadota	Gammaproteobacteria	Grimontia hollisae ATCC 33564	gho	1	275	228
Pseudomonadota	Gammaproteobacteria	Gibbsiella quercinecans FRB97	gqu	1	275	228
Pseudomonadota	Gammaproteobacteria	Gynuella sunshinyii YC6258	gsn	1	275	228
Pseudomonadota	Gammaproteobacteria	Halotalea alkalilenta IHB B 13600	haa	1	275	228
Pseudomonadota	Gammaproteobacteria	Halioglobus maricola IMCC14385	halc	1	275	228
Pseudomonadota	Gammaproteobacteria	Hafnia alvei FB1	hav	1	275	228
Pseudomonadota	Gammaproteobacteria	Halothiobacillus sp. LS2	haz	1	275	228
Pseudomonadota	Gammaproteobacteria	Hahella chejuensis KCTC 2396	hch	1	275	228
Pseudomonadota	Gammaproteobacteria	Halorhodospira halophila SL1	hha	1	275	228
Pseudomonadota	Gammaproteobacteria	Hydrocarboniclastica marina soil36-7	hmi	1	275	228
Pseudomonadota	Gammaproteobacteria	Halopseudomonas pelagia Kongs-67	hpeg	1	275	228
Pseudomonadota	Gammaproteobacteria	Hydrogenovibrio thermophilus JR-2	htr	1	275	228
Pseudomonadota	Gammaproteobacteria	Vreelandella titanicae SOB56	htt	1	275	228
Pseudomonadota	Gammaproteobacteria	Idiomarina loihiensis L2TR	ilo	1	275	228
Pseudomonadota	Gammaproteobacteria	Jejubacter calystegiae KSNA2	izh	1	275	228
Pseudomonadota	Gammaproteobacteria	Ketobacter alkanivorans GI5	kak	1	275	228
Pseudomonadota	Gammaproteobacteria	Kluyvera ascorbata TP1631	kas	1	275	228
Pseudomonadota	Gammaproteobacteria	Phytobacter ursingii CAV1151	kin	1	275	228
Pseudomonadota	Gammaproteobacteria	Kangiella koreensis DSM 16069	kko	1	275	228
Pseudomonadota	Gammaproteobacteria	Kushneria marisflavi SW32	kma	1	275	228
Pseudomonadota	Gammaproteobacteria	Klebsiella oxytoca CAV1374	koc	1	275	228
Pseudomonadota	Gammaproteobacteria	Kosakonia radicincitans GXGL-4A	krd	1	275	228
Pseudomonadota	Gammaproteobacteria	Lacimicrobium alkaliphilum YelD216	lal	1	275	228
Pseudomonadota	Gammaproteobacteria	Lelliottia amnigena ZB04	laz	1	275	228
Pseudomonadota	Gammaproteobacteria	Lonsdalea britannica 477	lbq	1	275	228
Pseudomonadota	Gammaproteobacteria	Leclercia sp. LSNIH3	leh	1	275	228
Pseudomonadota	Gammaproteobacteria	Legionella fallonii LLAP-10	lfa	1	275	228
Pseudomonadota	Gammaproteobacteria	Lysobacter gummosus 3.2.11	lgu	1	275	228
Pseudomonadota	Gammaproteobacteria	Litorivicinus lipolyticus IMCC 1097 (Litoricola lipolytica IMCC 1097)	llp	1	275	228
Pseudomonadota	Gammaproteobacteria	Limnobaculum parvum HYN0051	lpv	1	275	228
Pseudomonadota	Gammaproteobacteria	Leminorella richardii NCTC12151	lri	1	275	228
Pseudomonadota	Gammaproteobacteria	Luteibacter rhizovicinus DSM 16549 LJ96T (Luteibacter rhizovicinus LJ96T)	lrz	1	275	228
Pseudomonadota	Gammaproteobacteria	Litorilituus sediminis JCM 17549	lsd	1	275	228
Pseudomonadota	Gammaproteobacteria	Marinobacter sp. CP1	mari	1	275	228
Pseudomonadota	Gammaproteobacteria	Marinagarivorans cellulosilyticus GE09	marq	1	275	228
Pseudomonadota	Gammaproteobacteria	Marinobacterium aestuarii ST58-10	mars	1	275	228
Pseudomonadota	Gammaproteobacteria	Aquirhabdus parva HYN0046	mbah	1	275	228
Pseudomonadota	Gammaproteobacteria	Methylotuvimicrobium buryatense 5GB1C	mbur	1	275	228
Pseudomonadota	Gammaproteobacteria	Methyloprofundus sp. INp10_methR40d	mein	1	275	228
Pseudomonadota	Gammaproteobacteria	Methylophaga nitratireducenticrescens JAM1	mej	1	275	228
Pseudomonadota	Gammaproteobacteria	Methylobacter sp. S3L5C	mesl	1	275	228
Pseudomonadota	Gammaproteobacteria	Methylomonas sp. LW13	metl	1	275	228
Pseudomonadota	Gammaproteobacteria	Methylococcus geothermalis IM1	metu	1	275	228
Pseudomonadota	Gammaproteobacteria	Phytobacter sp. MRY16-398 (Metakosakonia sp. MRY16-398)	mety	1	275	228
Pseudomonadota	Gammaproteobacteria	Microbulbifer sp. A4B17	mii	1	275	228
Pseudomonadota	Gammaproteobacteria	Mixta intestinalis SRCM103226	mint	1	275	228
Pseudomonadota	Gammaproteobacteria	Methylomagnum ishizawai RS11D-Pr	misz	1	275	228
Pseudomonadota	Gammaproteobacteria	Methylocaldum marinum S8	mmai	1	275	228
Pseudomonadota	Gammaproteobacteria	Morganella morganii subsp. morganii KT	mmk	1	275	228
Pseudomonadota	Gammaproteobacteria	Candidatus Methylospira mobilis Shm1	mmob	1	275	228
Pseudomonadota	Gammaproteobacteria	Marinomonas sp. MWYL1	mmw	1	275	228
Pseudomonadota	Gammaproteobacteria	Moraxella osloensis CCUG 350	mos	1	275	228
Pseudomonadota	Gammaproteobacteria	Methylogaea oryzae E10	moz	1	275	228
Pseudomonadota	Gammaproteobacteria	Methylovulum psychrotolerans HV10_M2	mpsy	1	275	228
Pseudomonadota	Gammaproteobacteria	Marichromatium purpuratum 984	mpur	1	275	228
Pseudomonadota	Gammaproteobacteria	Moritella viscosa MVIS1	mvs	1	275	228
Pseudomonadota	Gammaproteobacteria	Moellerella wisconsensis W65	mwi	1	275	228
Pseudomonadota	Gammaproteobacteria	Aquisalimonas sp. 2447	nax	1	275	228
Pseudomonadota	Gammaproteobacteria	Nitrosococcus halophilus Nc 4	nhl	1	275	228
Pseudomonadota	Gammaproteobacteria	Nitrincola iocasae KXZD1103	nik	1	275	228
Pseudomonadota	Gammaproteobacteria	Neptunomonas japonica JAMM 1380	njp	1	275	228
Pseudomonadota	Gammaproteobacteria	Candidatus Nitrosacidococcus tergens NSCAC1	ntg	1	275	228
Pseudomonadota	Gammaproteobacteria	Candidatus Nitrosoglobus terrae TAO100	ntt	1	275	228
Pseudomonadota	Gammaproteobacteria	Oleispira antarctica RB-8	oai	1	275	228
Pseudomonadota	Gammaproteobacteria	Oceanimonas sp. GK1	oce	1	275	228
Pseudomonadota	Gammaproteobacteria	Oleiphilus messinensis ME102	ome	1	275	228
Pseudomonadota	Gammaproteobacteria	Oceanisphaera profunda SM1222	opf	1	275	228
Pseudomonadota	Gammaproteobacteria	Obesumbacterium proteus DSM 2777	opo	1	275	228
Pseudomonadota	Gammaproteobacteria	Zophobihabitans entericus IPMB12	orb	1	275	228
Pseudomonadota	Gammaproteobacteria	Oceanicoccus sagamiensis NBRC 107125	osg	1	275	228
Pseudomonadota	Gammaproteobacteria	Paraneptunicella aestuarii NBU2194	paew	1	275	228
Pseudomonadota	Gammaproteobacteria	Permianibacter aggregans HW001	pagr	1	275	228
Pseudomonadota	Gammaproteobacteria	Pantoea sp. At-9b	pao	1	275	228
Pseudomonadota	Gammaproteobacteria	Paraglaciecola sp. T6c	pat	1	275	228
Pseudomonadota	Gammaproteobacteria	Pseudomonas aeruginosa UCBPP-PA14	pau	1	275	228
Pseudomonadota	Gammaproteobacteria	Pistricoccus aurantiacus CBA4606	paur	1	275	228
Pseudomonadota	Gammaproteobacteria	Thiopseudomonas alkaliphila B4199 (Oblitimonas alkaliphila B4199)	pbb	1	275	228
Pseudomonadota	Gammaproteobacteria	Pectobacterium parmentieri SCC3193 (Pectobacterium sp. SCC3193)	pec	1	275	228
Pseudomonadota	Gammaproteobacteria	Pragia fontium 24613	pfq	1	275	228
Pseudomonadota	Gammaproteobacteria	Pluralibacter gergoviae FB2	pge	1	275	228
Pseudomonadota	Gammaproteobacteria	Psychromonas ingrahamii 37	pin	1	275	228
Pseudomonadota	Gammaproteobacteria	Photorhabdus laumondii subsp. laumondii TTO1 (Photorhabdus luminescens subsp. laumondii TTO1)	plu	1	275	228
Pseudomonadota	Gammaproteobacteria	Proteus mirabilis HI4320	pmr	1	275	228
Pseudomonadota	Gammaproteobacteria	Photobacterium profundum SS9	ppr	1	275	228
Pseudomonadota	Gammaproteobacteria	Limnobaculum zhutongyuii CF-458	prag	1	275	228
Pseudomonadota	Gammaproteobacteria	Providencia rettgeri RB151	prg	1	275	228
Pseudomonadota	Gammaproteobacteria	Piscirickettsia salmonis LF-89	psal	1	275	228
Pseudomonadota	Gammaproteobacteria	Pseudocitrobacter corydidari G163CM	psgc	1	275	228
Pseudomonadota	Gammaproteobacteria	Plesiomonas shigelloides NCTC10360	pshi	1	275	228
Pseudomonadota	Gammaproteobacteria	Pseudomonas sp. TKP	psk	1	275	228
Pseudomonadota	Gammaproteobacteria	Pseudohongiella spirulinae KCTC 32221	pspi	1	275	228
Pseudomonadota	Gammaproteobacteria	Psychrobacter sp. P11G5	psyg	1	275	228
Pseudomonadota	Gammaproteobacteria	Psychrosphaera ytuae MTZ26	psym	1	275	228
Pseudomonadota	Gammaproteobacteria	Rahnella aquatilis HX2	raa	1	275	228
Pseudomonadota	Gammaproteobacteria	Rouxiella badensis C173	rbad	1	275	228
Pseudomonadota	Gammaproteobacteria	Aerosticca soli Dysh456	rbd	1	275	228
Pseudomonadota	Gammaproteobacteria	Candidatus Reidiella endopervernicosa Santa_Monica_outfall	rev	1	275	228
Pseudomonadota	Gammaproteobacteria	Reinekea forsetii Hel1_31_D35	rfo	1	275	228
Pseudomonadota	Gammaproteobacteria	Rhodanobacter denitrificans 2APBS1	rhd	1	275	228
Pseudomonadota	Gammaproteobacteria	Rheinheimera sp. D18	rhh	1	275	228
Pseudomonadota	Gammaproteobacteria	Raoultella ornithinolytica B6	ror	1	275	228
Pseudomonadota	Gammaproteobacteria	Saliniradius amylolyticus HMF8227	salh	1	275	228
Pseudomonadota	Gammaproteobacteria	Salinimonas sediminis N102	salm	1	275	228
Pseudomonadota	Gammaproteobacteria	Salinisphaera sp. LB1	saln	1	275	228
Pseudomonadota	Gammaproteobacteria	Salinivibrio sp. YCSC6	saly	1	275	228
Pseudomonadota	Gammaproteobacteria	Shewanella amazonensis SB2B	saz	1	275	228
Pseudomonadota	Gammaproteobacteria	Saccharophagus degradans 2-40	sde	1	275	228
Pseudomonadota	Gammaproteobacteria	Steroidobacter denitrificans DSM 18526	sdf	1	275	228
Pseudomonadota	Gammaproteobacteria	Shewanella denitrificans OS217	sdn	1	275	228
Pseudomonadota	Gammaproteobacteria	Pseudomonas aeruginosa B18	sech	1	275	228
Pseudomonadota	Gammaproteobacteria	Sedimenticola thiotaurini SIP-G1 (Sedimenticola sp. SIP-G1)	seds	1	275	228
Pseudomonadota	Gammaproteobacteria	Salmonella enterica subsp. enterica serovar Typhimurium var. 5- CFSAN001921	setc	1	275	228
Pseudomonadota	Gammaproteobacteria	Chania multitudinisentens RB-25	sfo	1	275	228
Pseudomonadota	Gammaproteobacteria	Scandinavium goeteborgense CCUG 66741	sgoe	1	275	228
Pseudomonadota	Gammaproteobacteria	Sinimarinibacterium sp. NLF-5-8	sini	1	275	228
Pseudomonadota	Gammaproteobacteria	Sulfuricaulis limicola HA5	slim	1	275	228
Pseudomonadota	Gammaproteobacteria	Shewanella loihica PV-4	slo	1	275	228
Pseudomonadota	Gammaproteobacteria	Spongiibacter nanhainus csc3.9	snan	1	275	228
Pseudomonadota	Gammaproteobacteria	Sodalis praecaptivus HS1	sod	1	275	228
Pseudomonadota	Gammaproteobacteria	Spiribacter curvatus UAH-SP71 (Spiribacter sp. UAH-SP71)	spiu	1	275	228
Pseudomonadota	Gammaproteobacteria	Shewanella psychrophila WP2	spsw	1	275	228
Pseudomonadota	Gammaproteobacteria	Shigella sonnei Ss046	ssn	1	275	228
Pseudomonadota	Gammaproteobacteria	Suttonella sp. R2A3	sutr	1	275	228
Pseudomonadota	Gammaproteobacteria	Sulfurifustis variabilis skN76	sva	1	275	228
Pseudomonadota	Gammaproteobacteria	Symbiopectobacterium purcellii SyEd1	sym	1	275	228
Pseudomonadota	Gammaproteobacteria	Tolumonas auensis DSM 9187	tau	1	275	228
Pseudomonadota	Gammaproteobacteria	Thiolapillus brandeum Hiromi 1	tbn	1	275	228
Pseudomonadota	Gammaproteobacteria	Tatumella citrea DSM 13699	tci	1	275	228
Pseudomonadota	Gammaproteobacteria	Candidatus Tenderia electrophaga NRL1	tee	1	275	228
Pseudomonadota	Gammaproteobacteria	Thiocapsa sp. M50B4	thim	1	275	228
Pseudomonadota	Gammaproteobacteria	Thiomicrospira sp. S5	thio	1	275	228
Pseudomonadota	Gammaproteobacteria	Thiohalocapsa sp. PB-PSB1 PB-PSB1-LS01-2011a	thip	1	275	228
Pseudomonadota	Gammaproteobacteria	Thalassotalea sp. HSM 43	tht	1	275	228
Pseudomonadota	Gammaproteobacteria	Thioploca ingrica	tig	1	275	228
Pseudomonadota	Gammaproteobacteria	Thiothrix litoralis AS	tlo	1	275	228
Pseudomonadota	Gammaproteobacteria	Thioflavicoccus mobilis 8321	tmb	1	275	228
Pseudomonadota	Gammaproteobacteria	Legionella micdadei ATCC 33218 (Tatlockia micdadei ATCC 33218)	tmc	1	275	228
Pseudomonadota	Gammaproteobacteria	Thalassolituus oleivorans MIL-1	tol	1	275	228
Pseudomonadota	Gammaproteobacteria	Thiosulfatimonas sediminis aks77	tse	1	275	228
Pseudomonadota	Gammaproteobacteria	Candidatus Thiodictyon syntrophicum Cad16T	tsy	1	275	228
Pseudomonadota	Gammaproteobacteria	Thiohalobacter thiocyanaticus FOKN1	ttc	1	275	228
Pseudomonadota	Gammaproteobacteria	Thermochromatium tepidum ATCC 43061	ttp	1	275	228
Pseudomonadota	Gammaproteobacteria	Teredinibacter turnerae T7901	ttu	1	275	228
Pseudomonadota	Gammaproteobacteria	Thiocystis violascens DSM 198	tvi	1	275	228
Pseudomonadota	Gammaproteobacteria	Thiomicrorhabdus xiamenensis G2	txa	1	275	228
Pseudomonadota	Gammaproteobacteria	Thiosulfativibrio zosterae AkT22	tzo	1	275	228
Pseudomonadota	Gammaproteobacteria	Venatoribacter cucullus ASxL5 (Venatorbacter cucullus xL5)	vcw	1	275	228
Pseudomonadota	Gammaproteobacteria	Aliivibrio fischeri MJ11 (Vibrio fischeri MJ11)	vfm	1	275	228
Pseudomonadota	Gammaproteobacteria	Vibrio nigripulchritudo SFn1	vni	1	275	228
Pseudomonadota	Gammaproteobacteria	Wenzhouxiangella marina KCTC 42284	wma	1	275	228
Pseudomonadota	Gammaproteobacteria	Woeseia oceani XK5	woc	1	275	228
Pseudomonadota	Gammaproteobacteria	Ahniella affigens D13	xba	1	275	228
Pseudomonadota	Gammaproteobacteria	Pseudolysobacter antarcticus AQ6-296	xbc	1	275	228
Pseudomonadota	Gammaproteobacteria	Xylella fastidiosa Hib4	xfh	1	275	228
Pseudomonadota	Gammaproteobacteria	Xenorhabdus nematophila AN6/1	xnm	1	275	228
Pseudomonadota	Gammaproteobacteria	Yersinia massiliensis GTA	yma	1	275	228
Pseudomonadota	Gammaproteobacteria	Yokenella regensburgei W13	yre	1	275	228
Pseudomonadota	Gammaproteobacteria	Zhongshania aliphaticivorans SM2	zal	1	275	228
Pseudomonadota	Gammaproteobacteria	Zobellella denitrificans F13-1	zdf	1	275	228
Pseudomonadota	Gammaproteobacteria	Zymobacter palmae IAM14233	zpl	1	275	228
Myxococcota	Myxococcia	Anaeromyxobacter sp. K	ank	1	8	8
Myxococcota	Myxococcia	Archangium violaceum SDU34	avm	1	8	8
Myxococcota	Myxococcia	Corallococcus coralloides DSM 2259	ccx	1	8	8
Myxococcota	Myxococcia	Cystobacter fuscus DSM 52655	cfus	1	8	8
Myxococcota	Myxococcia	Melittangium boletus DSM 14713	mbd	1	8	8
Myxococcota	Myxococcia	Myxococcus fulvus 124B02	mfb	1	8	8
Myxococcota	Myxococcia	Stigmatella aurantiaca DW4/3-1	sur	1	8	8
Bacillota	Negativicutes	Acidaminococcus intestini RyC-MR95	ain	1	10	7
Bacillota	Negativicutes	Methylomusa anaerophila MMFC1	mana	1	10	7
Bacillota	Negativicutes	Megamonas funiformis JCM 14723	mfun	1	10	7
Bacillota	Negativicutes	Pelosinus sp. UFO1	puf	1	10	7
Bacillota	Negativicutes	Selenomonas ruminantium subsp. lactilytica TAM6421	sri	1	10	7
Bacillota	Negativicutes	Sporomusa termitida DSM 4440	sted	1	10	7
Verrucomicrobiota	Opitutia	Coraliomargarita akajimensis DSM 45221	caa	1	6	6
Verrucomicrobiota	Opitutia	Lacunisphaera limnophila IG16b	obg	1	6	6
Verrucomicrobiota	Opitutia	Horticoccus luteus KSB-15	ole	1	6	6
Verrucomicrobiota	Opitutia	Opitutus terrae PB90-1	ote	1	6	6
Verrucomicrobiota	Opitutia	Ruficoccus sp. ZRK36	rufi	1	6	6
Verrucomicrobiota	Opitutia	Nibricoccus aquaticus HZ-65	vbh	1	6	6
Planctomycetota	Phycisphaerae	Anaerohalosphaera lusitana ST-NAGAB-D1	alus	1	7	7
Planctomycetota	Phycisphaerae	Humisphaera borealis M1803	hbs	1	7	7
Planctomycetota	Phycisphaerae	Mucisphaera calidilacus Pan265	mcad	1	7	7
Planctomycetota	Phycisphaerae	Limihaloglobus sulfuriphilus SM-Chi-D1	pbas	1	7	7
Planctomycetota	Phycisphaerae	Sedimentisphaera salicampi ST-PulAB-D4	pbp	1	7	7
Planctomycetota	Phycisphaerae	Poriferisphaera corsica KS4	pcor	1	7	7
Planctomycetota	Phycisphaerae	Phycisphaera mikurensis NBRC 102666	phm	1	7	7
Planctomycetota	Planctomycetia	Anatilimnocola aggregata ETA_A8	aagg	1	33	32
Planctomycetota	Planctomycetia	Aquisphaera giovannonii OJF2	agv	1	33	32
Planctomycetota	Planctomycetia	Aureliella helgolandensis Q31a	ahel	1	33	32
Planctomycetota	Planctomycetia	Adhaeretor mobilis HG15A2	amob	1	33	32
Planctomycetota	Planctomycetia	Aeoliella mucimassa Pan181	amuc	1	33	32
Planctomycetota	Planctomycetia	Fuerstiella marisgermanici NH11 (Fuerstia marisgermanicae NH11)	fmr	1	33	32
Planctomycetota	Planctomycetia	Frigoriglobus tundricola PL17	ftj	1	33	32
Planctomycetota	Planctomycetia	Gemmata massiliana Soil9	gms	1	33	32
Planctomycetota	Planctomycetia	Gimesia panareensis Pan110	gpn	1	33	32
Planctomycetota	Planctomycetia	Isosphaera pallida ATCC 43644	ipa	1	33	32
Planctomycetota	Planctomycetia	Lignipirellula cremea Pla85_3_4	lcre	1	33	32
Planctomycetota	Planctomycetia	Lacipirellula parvula PX69	lpav	1	33	32
Planctomycetota	Planctomycetia	Limnoglobus roseus PX52	lrs	1	33	32
Planctomycetota	Planctomycetia	Mariniblastus fucicola FC18	mff	1	33	32
Planctomycetota	Planctomycetia	Maioricimonas rarisocia Mal4	mri	1	33	32
Planctomycetota	Planctomycetia	Paludisphaera borealis PX4	pbor	1	33	32
Planctomycetota	Planctomycetia	Rubinisphaera brasiliensis DSM 5305 (Planctomyces brasiliensis DSM 5305)	pbs	1	33	32
Planctomycetota	Planctomycetia	Pirellula sp. SH-Sr6A	pir	1	33	32
Planctomycetota	Planctomycetia	Planctopirus limnophila DSM 3776 (Planctomyces limnophilus DSM 3776)	plm	1	33	32
Planctomycetota	Planctomycetia	Polystyrenella longa Pla110	plon	1	33	32
Planctomycetota	Planctomycetia	Planctomyces sp. SH-PL14	pls	1	33	32
Planctomycetota	Planctomycetia	Pirellulimonas nuda Pla175	pnd	1	33	32
Planctomycetota	Planctomycetia	Rhodopirellula baltica SH 1 (Pirellula sp. strain 1)	rba	1	33	32
Planctomycetota	Planctomycetia	Rubripirellula lacrimiformis K22_7	rlc	1	33	32
Planctomycetota	Planctomycetia	Rosistilla oblonga CA51	rol	1	33	32
Planctomycetota	Planctomycetia	Roseimaritima ulvae UC8	rul	1	33	32
Planctomycetota	Planctomycetia	Singulisphaera acidiphila DSM 18658	saci	1	33	32
Planctomycetota	Planctomycetia	Symmachiella dynata Mal52	sdyn	1	33	32
Planctomycetota	Planctomycetia	Tuwongella immobilis MBLW1	tim	1	33	32
Planctomycetota	Planctomycetia	Telmatocola sphagniphila SP2	tsph	1	33	32
Planctomycetota	Planctomycetia	Thermogutta terrifontis R1	ttf	1	33	32
Planctomycetota	Planctomycetia	Urbifossiella limnaea ETA_A1	uli	1	33	32
Myxococcota	Polyangia	Chondromyces crocatus Cm c5	ccro	1	6	6
Myxococcota	Polyangia	Haliangium ochraceum DSM 14365	hoh	1	6	6
Myxococcota	Polyangia	Labilithrix luteola DSM 27648	llu	1	6	6
Myxococcota	Polyangia	Minicystis rosea DSM 24000	mrm	1	6	6
Myxococcota	Polyangia	Sandaracinus amylolyticus DSM 53668	samy	1	6	6
Myxococcota	Polyangia	Sorangium cellulosum So0157-2	scu	1	6	6
Bacteroidota	Sphingobacteriia	Anseongella ginsenosidimutans Gsoil 524	agd	1	7	7
Bacteroidota	Sphingobacteriia	Mucilaginibacter rubeus P1	mrub	1	7	7
Bacteroidota	Sphingobacteriia	Olivibacter sp. LS-1	oli	1	7	7
Bacteroidota	Sphingobacteriia	Pseudopedobacter saltans DSM 12145 (Pedobacter saltans DSM 12145)	psn	1	7	7
Bacteroidota	Sphingobacteriia	Pedobacter steynii DX4	psty	1	7	7
Bacteroidota	Sphingobacteriia	Solitalea canadensis DSM 3403	scn	1	7	7
Bacteroidota	Sphingobacteriia	Sphingobacterium sp. DR205	spdr	1	7	7
Spirochaetota	Spirochaetia	Borreliella afzelii K78	bafe	1	15	15
Spirochaetota	Spirochaetia	Borrelia duttonii Ly	bdu	1	15	15
Spirochaetota	Spirochaetia	Breznakiella homolactica RmG30	bhc	1	15	15
Spirochaetota	Spirochaetia	Brachyspira murdochii DSM 12563	brm	1	15	15
Spirochaetota	Spirochaetia	Leptospira tipperaryensis GWTS #1 (Leptospira alstonii GWTS #1)	laj	1	15	15
Spirochaetota	Spirochaetia	Oceanispirochaeta crateris K2	ock	1	15	15
Spirochaetota	Spirochaetia	Gracilinema caldarium DSM 7334 (Spirochaeta caldaria DSM 7334)	scd	1	15	15
Spirochaetota	Spirochaetia	Spirochaeta africana DSM 8902	sfc	1	15	15
Spirochaetota	Spirochaetia	Sphaerochaeta pleomorpha Grapes	sgp	1	15	15
Spirochaetota	Spirochaetia	Salinispira pacifica L21-RPul-D2	slr	1	15	15
Spirochaetota	Spirochaetia	Thiospirochaeta perfilievii P	sper	1	15	15
Spirochaetota	Spirochaetia	Sediminispirochaeta smaragdinae DSM 11293 (Spirochaeta smaragdinae DSM 11293)	ssm	1	15	15
Spirochaetota	Spirochaetia	Leadbettera azotonutricia ZAS-9 (Treponema azotonutricium ZAS-9)	taz	1	15	15
Spirochaetota	Spirochaetia	Treponema primitia ZAS-2	tpi	1	15	15
Spirochaetota	Spirochaetia	Turneriella parva DSM 21527	tpx	1	15	15
Synergistota	Synergistia	Cloacibacillus porcorum CL-84	cpor	1	6	2
Synergistota	Synergistia	Thermovirga lienii DSM 17291	tli	1	6	2
Acidobacteriota	Terriglobia	Candidatus Koribacter versatilis Ellin345	aba	1	8	8
Acidobacteriota	Terriglobia	Acidisarcina polymorpha SBC82	abas	1	8	8
Acidobacteriota	Terriglobia	Acidobacterium capsulatum ATCC 51196	aca	1	8	8
Acidobacteriota	Terriglobia	Edaphobacter sp. 12200R-103	eda	1	8	8
Acidobacteriota	Terriglobia	Granulicella mallensis MP5ACTX8	gma	1	8	8
Acidobacteriota	Terriglobia	Paludibaculum fermentans P105	pfer	1	8	8
Acidobacteriota	Terriglobia	Candidatus Solibacter usitatus Ellin6076	sus	1	8	8
Acidobacteriota	Terriglobia	Terriglobus albidus ORNL	talb	1	8	8
Thermodesulfobacteriota	Thermodesulfobacteria	Caldimicrobium thiodismutans TF1	cthi	1	5	5
Thermodesulfobacteriota	Thermodesulfobacteria	Thermosulfuriphilus ammonigenes ST65	tav	1	5	5
Thermodesulfobacteriota	Thermodesulfobacteria	Thermodesulfobacterium sp. TA1	thet	1	5	5
Thermodesulfobacteriota	Thermodesulfobacteria	Thermodesulfatator indicus DSM 15286	tid	1	5	5
Thermodesulfobacteriota	Thermodesulfobacteria	Thermosulfurimonas marina SU872	tmai	1	5	5
Thermotogota	Thermotogae	Athalassotoga saccharophila NAS-01	asac	1	11	7
Thermotogota	Thermotogae	Fervidobacterium pennivorans DSM 9078	fpe	1	11	7
Thermotogota	Thermotogae	Kosmotoga olearia TBF 19.5.1	kol	1	11	7
Thermotogota	Thermotogae	Mesotoga prima MesG1.Ag.4.2	mpg	1	11	7
Thermotogota	Thermotogae	Marinitoga piezophila KA3	mpz	1	11	7
Thermotogota	Thermotogae	Tepiditoga spiralis sy52	ocy	1	11	7
Thermotogota	Thermotogae	Pseudothermotoga lettingae TMO	tle	1	11	7
Bacillota	Tissierellia	Caloranaerobacter azorensis T3-1	cazo	1	9	4
Bacillota	Tissierellia	Keratinibaculum paraultunense KD-1	kpar	1	9	4
Bacillota	Tissierellia	Sedimentibacter sp. zth1	sedz	1	9	4
Bacillota	Tissierellia	Acidilutibacter cellobiosedens JN-28	spoa	1	9	4
Verrucomicrobiota	Verrucomicrobiia	Akkermansia muciniphila ATCC BAA-835	amu	1	4	4
Verrucomicrobiota	Verrucomicrobiia	Luteolibacter luteus G-1-1-1	luo	1	4	4
Verrucomicrobiota	Verrucomicrobiia	Roseimicrobium sp. ORNL1	roo	1	4	4
Verrucomicrobiota	Verrucomicrobiia	Sulfuriroseicoccus oceanibius T37	soa	1	4	4
Actinomycetota	Acidimicrobiia	Acidimicrobium ferrooxidans DSM 10331	afo	0	5	0
Actinomycetota	Acidimicrobiia	Aquihabitans sp. G128	aqz	0	5	0
Actinomycetota	Acidimicrobiia	Actinomarinicola tropica SCSIO 58843	atq	0	5	0
Actinomycetota	Acidimicrobiia	Ilumatobacter coccineus YM16-304	aym	0	5	0
Actinomycetota	Acidimicrobiia	Iamia sp. SCSIO 61187	iam	0	5	0
Actinomycetota	Actinomycetes	Paenarthrobacter aurescens TC1 (Arthrobacter aurescens TC1)	aau	0	173	4
Actinomycetota	Actinomycetes	Candidatus Nanopelagicus limnes	abam	0	173	4
Actinomycetota	Actinomycetes	Acidothermus cellulolyticus 11B	ace	0	173	4
Actinomycetota	Actinomycetes	Pseudarthrobacter chlorophenolicus A6 (Arthrobacter chlorophenolicus A6)	ach	0	173	4
Actinomycetota	Actinomycetes	Actinoalloteichus sp. GBA129-24	acti	0	173	4
Actinomycetota	Actinomycetes	Actinobaculum sp. 313	actt	0	173	4
Actinomycetota	Actinomycetes	Actinomadura sp. WMMB 499	actw	0	173	4
Actinomycetota	Actinomycetes	Actinopolyspora erythraea YIM 90600	aey	0	173	4
Actinomycetota	Actinomycetes	Aeromicrobium chenweiae 592	aez	0	173	4
Actinomycetota	Actinomycetes	Actinoplanes friuliensis DSM 7358	afs	0	173	4
Actinomycetota	Actinomycetes	Agrococcus sp. SGAir0287	agg	0	173	4
Actinomycetota	Actinomycetes	Agreia sp. COWG	agx	0	173	4
Actinomycetota	Actinomycetes	Agromyces aureus AR33	agy	0	173	4
Actinomycetota	Actinomycetes	Arcanobacterium haemolyticum DSM 20595	ahe	0	173	4
Actinomycetota	Actinomycetes	Allobranchiibius sp. GilTou73	alx	0	173	4
Actinomycetota	Actinomycetes	Actinosynnema mirum DSM 43827	ami	0	173	4
Actinomycetota	Actinomycetes	Amycolatopsis sp. YIM 10	amyy	0	173	4
Actinomycetota	Actinomycetes	Aquiluna borgnonia 15G-AUS-rot	aqg	0	173	4
Actinomycetota	Actinomycetes	Psychromicrobium lacuslunae IHBB 11108 (Arthrobacter sp. IHBB 11108)	ari	0	173	4
Actinomycetota	Actinomycetes	Arsenicicoccus sp. oral taxon 190	ars	0	173	4
Actinomycetota	Actinomycetes	Hoyosella subflava DQS3-9A1 (Amycolicicoccus subflavus DQS3-9A1)	asd	0	173	4
Actinomycetota	Actinomycetes	Actinotignum schaalii CCUG 27420 (Actinobaculum schaalii CCUG 27420)	asg	0	173	4
Actinomycetota	Actinomycetes	Actinocatenispora thailandica NBRC 105041	atl	0	173	4
Actinomycetota	Actinomycetes	Auritidibacter sp. NML130574	aul	0	173	4
Actinomycetota	Actinomycetes	Aurantimicrobium photophilum MWH-Mo1	aum	0	173	4
Actinomycetota	Actinomycetes	Austwickia sp. Fred_18-Q3-R57-64_BATAC.85v2	aus	0	173	4
Actinomycetota	Actinomycetes	Actinomyces viscosus NCTC10951	avc	0	173	4
Actinomycetota	Actinomycetes	Boudabousia tangfeifanii VUL4_3 (Actinomyces tangfeifanii VUL4_3)	avu	0	173	4
Actinomycetota	Actinomycetes	Beutenbergia cavernae DSM 12333	bcv	0	173	4
Actinomycetota	Actinomycetes	Brevibacterium aurantiacum SMQ-1335 (Brevibacterium linens SMQ-1335)	blin	0	173	4
Actinomycetota	Actinomycetes	Propioniciclava sp. MC1595	brt	0	173	4
Actinomycetota	Actinomycetes	Brachybacterium sp. P6-10-X1	brx	0	173	4
Actinomycetota	Actinomycetes	Bifidobacterium scardovii JCM 12489 = DSM 13734	bsca	0	173	4
Actinomycetota	Actinomycetes	Blastococcus saxobsidens DD2	bsd	0	173	4
Actinomycetota	Actinomycetes	Catenulispora acidiphila DSM 44928	cai	0	173	4
Actinomycetota	Actinomycetes	Cryobacterium arcticum PAMC 27867	cart	0	173	4
Actinomycetota	Actinomycetes	Catellatospora sp. IY07-71	cati	0	173	4
Actinomycetota	Actinomycetes	Lawsonella clevelandensis (Corynebacteriales bacterium X1698)	cbq	0	173	4
Actinomycetota	Actinomycetes	Cellulosimicrobium cellulans PSBB019	cceu	0	173	4
Actinomycetota	Actinomycetes	Corynebacterium cyclohexanicum ATCC 51369	ccyc	0	173	4
Actinomycetota	Actinomycetes	Cellulomonas fimi ATCC 484	cfi	0	173	4
Actinomycetota	Actinomycetes	Chryseoglobus sp. 28M-23	chre	0	173	4
Actinomycetota	Actinomycetes	Clavibacter michiganensis subsp. michiganensis NCPPB 382	cmi	0	173	4
Actinomycetota	Actinomycetes	Cnuibacter physcomitrellae XA(T)	cphy	0	173	4
Actinomycetota	Actinomycetes	Curtobacterium sp. BH-2-1-1	cub	0	173	4
Actinomycetota	Actinomycetes	Dermacoccus abyssi HZAU 226	day	0	173	4
Actinomycetota	Actinomycetes	Dermatophilus congolensis NCTC13039	dco	0	173	4
Actinomycetota	Actinomycetes	Dietzia psychralcaliphila ILA-1	dpc	0	173	4
Actinomycetota	Actinomycetes	Dermabacter vaginalis AD1-86	dva	0	173	4
Actinomycetota	Actinomycetes	Dactylosporangium vinaceum NRRL B-16297	dvc	0	173	4
Actinomycetota	Actinomycetes	Epidermidibacterium keratini EPI-7	eke	0	173	4
Actinomycetota	Actinomycetes	Pseudofrankia inefficax EuI1c	fri	0	173	4
Actinomycetota	Actinomycetes	Frigoribacterium sp. NBH87	frn	0	173	4
Actinomycetota	Actinomycetes	Frondihabitans sp. PAMC 28766	frp	0	173	4
Actinomycetota	Actinomycetes	Flaviflexus salsibiostraticola KCTC 33148	fsl	0	173	4
Actinomycetota	Actinomycetes	Glutamicibacter halophytocola KLBMP 5180	gar	0	173	4
Actinomycetota	Actinomycetes	Glaciihabitans sp. INWT7	gln	0	173	4
Actinomycetota	Actinomycetes	Glycomyces sp. TRM65418	gly	0	173	4
Actinomycetota	Actinomycetes	Geodermatophilus obscurus DSM 43160	gob	0	173	4
Actinomycetota	Actinomycetes	Gordonia insulae MMS17-SY073	gom	0	173	4
Actinomycetota	Actinomycetes	Gryllotalpicola protaetiae 2DFW10M-5	gry	0	173	4
Actinomycetota	Actinomycetes	Gardnerella vaginalis HMP9231	gvh	0	173	4
Actinomycetota	Actinomycetes	Georgenia yuyongxinii Z443	gyu	0	173	4
Actinomycetota	Actinomycetes	Ruania alkalisoli RN3S43	halt	0	173	4
Actinomycetota	Actinomycetes	Herbiconiux sp. SALV-R1	hea	0	173	4
Actinomycetota	Actinomycetes	Humibacter sp. BT305	hum	0	173	4
Actinomycetota	Actinomycetes	Intrasporangium calvum DSM 43043	ica	0	173	4
Actinomycetota	Actinomycetes	Isoptericola dokdonensis DS-3	ido	0	173	4
Actinomycetota	Actinomycetes	Jonesia denitrificans DSM 20603	jde	0	173	4
Actinomycetota	Actinomycetes	Janibacter limosus P3-3-X1	jli	0	173	4
Actinomycetota	Actinomycetes	Kutzneria albida DSM 43870	kal	0	173	4
Actinomycetota	Actinomycetes	Kribbella flavida DSM 17836	kfl	0	173	4
Actinomycetota	Actinomycetes	Kitasatospora sp. MMS16-BH015	kit	0	173	4
Actinomycetota	Actinomycetes	Kibdelosporangium phytohabitans KLBMP1111	kphy	0	173	4
Actinomycetota	Actinomycetes	Kineococcus radiotolerans SRS30216 = ATCC BAA-149	kra	0	173	4
Actinomycetota	Actinomycetes	Kocuria rosea ATCC 186	krs	0	173	4
Actinomycetota	Actinomycetes	Kytococcus sedentarius DSM 20547	kse	0	173	4
Actinomycetota	Actinomycetes	Lentzea guizhouensis DHS C013	led	0	173	4
Actinomycetota	Actinomycetes	Luteipulveratus mongoliensis MN07-A0370	lmoi	0	173	4
Actinomycetota	Actinomycetes	Leifsonia shinshuensis INR9	lse	0	173	4
Actinomycetota	Actinomycetes	Leucobacter triazinivorans JW-1	ltr	0	173	4
Actinomycetota	Actinomycetes	Luteimicrobium xylanilyticum HY-24	lxl	0	173	4
Actinomycetota	Actinomycetes	Protaetiibacter intestinalis 2DFWR-13	lyd	0	173	4
Actinomycetota	Actinomycetes	Microcella alkaliphila JAM AC0309	malk	0	173	4
Actinomycetota	Actinomycetes	Marisediminicola antarctica ZS314	mant	0	173	4
Actinomycetota	Actinomycetes	Mobiluncus curtisii ATCC 43063	mcu	0	173	4
Actinomycetota	Actinomycetes	Micropruina glycogenica Lg2	mgg	0	173	4
Actinomycetota	Actinomycetes	Mycolicibacterium goodii X7B (Mycobacterium goodii X7B)	mgo	0	173	4
Actinomycetota	Actinomycetes	Micromonospora sp. HM134	mich	0	173	4
Actinomycetota	Actinomycetes	Micrococcus sp. KBS0714	mick	0	173	4
Actinomycetota	Actinomycetes	Microbacterium sp. No. 7	mio	0	173	4
Actinomycetota	Actinomycetes	Mycobacteroides immunogenum FLAC016 (Mycobacterium immunogenum FLAC016)	miz	0	173	4
Actinomycetota	Actinomycetes	Mycolicibacter sinensis JDM601 (Mycobacterium sp. JDM601)	mjd	0	173	4
Actinomycetota	Actinomycetes	Mycolicibacterium mageritense JCM 12375	mmat	0	173	4
Actinomycetota	Actinomycetes	Mycolicibacillus parakoreensis DSM 45575	mpak	0	173	4
Actinomycetota	Actinomycetes	Microlunatus phosphovorus NM-1	mph	0	173	4
Actinomycetota	Actinomycetes	Mumia sp. ZJ1417	muz	0	173	4
Actinomycetota	Actinomycetes	Microterricola viridarii ERGS5:02	mvd	0	173	4
Actinomycetota	Actinomycetes	Mycetocola zhujimingii 449 = CGMCC 1.16372	myl	0	173	4
Actinomycetota	Actinomycetes	Neomicrococcus aestuarii B18	nae	0	173	4
Actinomycetota	Actinomycetes	Nocardia arthritidis AUSMDU00012717	nah	0	173	4
Actinomycetota	Actinomycetes	Natronoglycomyces albus DSM 106290	nav	0	173	4
Actinomycetota	Actinomycetes	Nocardioides sp. JS614	nca	0	173	4
Actinomycetota	Actinomycetes	Nocardiopsis dassonvillei subsp. dassonvillei DSM 43111	nda	0	173	4
Actinomycetota	Actinomycetes	Natronosporangium hydrolyticum DSM 106523	nhy	0	173	4
Actinomycetota	Actinomycetes	Nakamurella multipartita DSM 44233	nml	0	173	4
Actinomycetota	Actinomycetes	Actinomadura parvosata subsp. kistnae ATCC 55076 (Nonomuraea sp. ATCC 55076)	noa	0	173	4
Actinomycetota	Actinomycetes	Oerskovia sp. KBS0722	oek	0	173	4
Actinomycetota	Actinomycetes	Ornithinimicrobium ciconiae H23M54	orz	0	173	4
Actinomycetota	Actinomycetes	Paeniglutamicibacter sp. Y32M11	paey	0	173	4
Actinomycetota	Actinomycetes	Propionibacterium australiense NCTC13651	paus	0	173	4
Actinomycetota	Actinomycetes	Pseudonocardia autotrophica NBRC 12743	paut	0	173	4
Actinomycetota	Actinomycetes	Acidipropionibacterium acidipropionici ATCC 4875 (Propionibacterium acidipropionici ATCC 4875)	pbo	0	173	4
Actinomycetota	Actinomycetes	Parascardovia denticolens DSM 10105 = JCM 12538	pdo	0	173	4
Actinomycetota	Actinomycetes	Phycicoccus endophyticus JCM 31784	pei	0	173	4
Actinomycetota	Actinomycetes	Candidatus Planktophila lacus	plan	0	173	4
Actinomycetota	Actinomycetes	Plantibacter sp. PA-3-X8	plap	0	173	4
Actinomycetota	Actinomycetes	Plantactinospora sp. BB1	plat	0	173	4
Actinomycetota	Actinomycetes	Prauserella marina DSM 45268	pmad	0	173	4
Actinomycetota	Actinomycetes	Pseudopropionibacterium propionicum F0230a (Propionibacterium propionicum F0230a)	ppc	0	173	4
Actinomycetota	Actinomycetes	Cutibacterium avidum 44067 (Propionibacterium avidum 44067)	pra	0	173	4
Actinomycetota	Actinomycetes	Propioniciclava coleopterorum HDW11	prv	0	173	4
Actinomycetota	Actinomycetes	Polymorphospora rubra NBRC 101157	pry	0	173	4
Actinomycetota	Actinomycetes	Pontimonas salivibrio CL-TW6	psai	0	173	4
Actinomycetota	Actinomycetes	Pseudactinotalea sp. HY158	psei	0	173	4
Actinomycetota	Actinomycetes	Pseudoclavibacter triregionum 125703-2019	psev	0	173	4
Actinomycetota	Actinomycetes	Pengzhenrongella sicca LRZ-2	psic	0	173	4
Actinomycetota	Actinomycetes	Pimelobacter simplex VKM Ac-2033D	psim	0	173	4
Actinomycetota	Actinomycetes	Phytohabitans suffuscus NBRC 105367	psuu	0	173	4
Actinomycetota	Actinomycetes	Raineyella fluvialis CBA3103	rain	0	173	4
Actinomycetota	Actinomycetes	Rathayibacter festucae DSM 15932	rfs	0	173	4
Actinomycetota	Actinomycetes	Rhodococcus koreensis R85	rko	0	173	4
Actinomycetota	Actinomycetes	Rhodoluna lacicola MWH-Ta8 (Candidatus Rhodoluna lacicola MWH-Ta8)	rla	0	173	4
Actinomycetota	Actinomycetes	Renibacterium salmoninarum ATCC 33209	rsa	0	173	4
Actinomycetota	Actinomycetes	Rothia terrae KJZ-14	rter	0	173	4
Actinomycetota	Actinomycetes	Allosaccharopolyspora coralli E2A	sace	0	173	4
Actinomycetota	Actinomycetes	Spiractinospora alimapuensis VN6-2	saiu	0	173	4
Actinomycetota	Actinomycetes	Salinibacterium sp. UTAS2018	sala	0	173	4
Actinomycetota	Actinomycetes	Salinispora arenicola CNS-205	saq	0	173	4
Actinomycetota	Actinomycetes	Sinomonas atrocyanea KCTC 3377	satk	0	173	4
Actinomycetota	Actinomycetes	Saccharopolyspora erythraea NRRL 2338	sen	0	173	4
Actinomycetota	Actinomycetes	Serinicoccus hydrothermalis JLT9 (Serinicoccus sp. JLT9)	serj	0	173	4
Actinomycetota	Actinomycetes	Scardovia inopinata JCM 12537	sij	0	173	4
Actinomycetota	Actinomycetes	Sanguibacter keddieii DSM 10542	ske	0	173	4
Actinomycetota	Actinomycetes	Stackebrandtia nassauensis DSM 44728	sna	0	173	4
Actinomycetota	Actinomycetes	Schaalia odontolytica XH001	soo	0	173	4
Actinomycetota	Actinomycetes	Skermania piniformis DSM 43998	spin	0	173	4
Actinomycetota	Actinomycetes	Streptomyces rapamycinicus NRRL 5491	src	0	173	4
Actinomycetota	Actinomycetes	Streptosporangium roseum DSM 43021	sro	0	173	4
Actinomycetota	Actinomycetes	Segniliparus rotundus DSM 44985	srt	0	173	4
Actinomycetota	Actinomycetes	Saccharothrix syringae NRRL B-16468	ssyi	0	173	4
Actinomycetota	Actinomycetes	Peterkaempfera bronchialis DSM 106435	stri	0	173	4
Actinomycetota	Actinomycetes	Streptomonospora litoralis M2	strr	0	173	4
Actinomycetota	Actinomycetes	Subtercola sp. PAMC28395	subt	0	173	4
Actinomycetota	Actinomycetes	Saccharomonospora viridis DSM 43017	svi	0	173	4
Actinomycetota	Actinomycetes	Thermobispora bispora DSM 43833	tbi	0	173	4
Actinomycetota	Actinomycetes	Thermomonospora curvata DSM 43183	tcu	0	173	4
Actinomycetota	Actinomycetes	Nostocoides sp. HKS02	teh	0	173	4
Actinomycetota	Actinomycetes	Tessaracoccus sp. T2.5-30	tez	0	173	4
Actinomycetota	Actinomycetes	Thermobifida halotolerans DSM 44931	thao	0	173	4
Actinomycetota	Actinomycetes	Tomitella fengzijianii HY188	toy	0	173	4
Actinomycetota	Actinomycetes	Trueperella pyogenes TP6375	tpy	0	173	4
Actinomycetota	Actinomycetes	Tsukamurella tyrosinosolvens (Tsukamurella sp. MH1)	tsm	0	173	4
Actinomycetota	Actinomycetes	Tropheryma whipplei Twist	twh	0	173	4
Actinomycetota	Actinomycetes	Verrucosispora sp. NA02020	ver	0	173	4
Actinomycetota	Actinomycetes	Nanchangia anserum C64	wik	0	173	4
Actinomycetota	Actinomycetes	Xylanimonas cellulosilytica DSM 15894	xce	0	173	4
Actinomycetota	Actinomycetes	Yinghuangia sp. ASG 101	yia	0	173	4
Actinomycetota	Actinomycetes	Yimella sp. cx-51	yim	0	173	4
Pseudomonadota	Alphaproteobacteria	Anaplasma marginale Florida	amf	0	238	178
Pseudomonadota	Alphaproteobacteria	Acetobacter senegalensis 108B	asz	0	238	178
Pseudomonadota	Alphaproteobacteria	Bombella sp. ESL0368	bob	0	238	178
Pseudomonadota	Alphaproteobacteria	Rhodophyticola sp. CCM32	boo	0	238	178
Pseudomonadota	Alphaproteobacteria	Cognatishimia activa ECT2AJA-044	cact	0	238	178
Pseudomonadota	Alphaproteobacteria	Candidatus Paracaedimonas acanthamoebae 30173	caq	0	238	178
Pseudomonadota	Alphaproteobacteria	Pacificitalea manganoxidans DY25	cmag	0	238	178
Pseudomonadota	Alphaproteobacteria	Commensalibacter melissae AMU001 (Commensalibacter sp. AMU001)	coq	0	238	178
Pseudomonadota	Alphaproteobacteria	Marivivens sp. JLT3646	don	0	238	178
Pseudomonadota	Alphaproteobacteria	Entomobacter blattae G55GP	ebla	0	238	178
Pseudomonadota	Alphaproteobacteria	Ehrlichia ruminantium Gardel	erg	0	238	178
Pseudomonadota	Alphaproteobacteria	Falsirhodobacter algicola PG104	fap	0	238	178
Pseudomonadota	Alphaproteobacteria	Candidatus Fokinia solitaria Rio ETE_ALG 3VII, endosymbiont of Paramecium sp. Rio ETE_ALG 3VII	fso	0	238	178
Pseudomonadota	Alphaproteobacteria	Candidatus Gromoviella agglomerans Sp8-1	gagg	0	238	178
Pseudomonadota	Alphaproteobacteria	Komagataeibacter xylinus E25 (Gluconacetobacter xylinus E25)	gxl	0	238	178
Pseudomonadota	Alphaproteobacteria	Falsihalocynthiibacter arcticus PAMC 20958 (Halocynthiibacter arcticus PAMC 20958)	hat	0	238	178
Pseudomonadota	Alphaproteobacteria	Candidatus Hodgkinia cicadicola TETULN	hct	0	238	178
Pseudomonadota	Alphaproteobacteria	Candidatus Hydrogenosomobacter endosymbioticus 200920	hec	0	238	178
Pseudomonadota	Alphaproteobacteria	Jannaschia sp. CCS1	jan	0	238	178
Pseudomonadota	Alphaproteobacteria	Kozakia baliensis DSM 14400	kba	0	238	178
Pseudomonadota	Alphaproteobacteria	Novacetimonas hansenii C110	kha	0	238	178
Pseudomonadota	Alphaproteobacteria	Ketogulonicigenium vulgare Y25	kvu	0	238	178
Pseudomonadota	Alphaproteobacteria	Liberibacter crescens BT-1	lcc	0	238	178
Pseudomonadota	Alphaproteobacteria	Leisingera sp. NJS204	lej	0	238	178
Pseudomonadota	Alphaproteobacteria	Qingshengfaniella alkalisoli LN3S51	lit	0	238	178
Pseudomonadota	Alphaproteobacteria	Palleronia sp. THAF1	maru	0	238	178
Pseudomonadota	Alphaproteobacteria	Candidatus Megaira endosymbiont of Mesostigma viride	menm	0	238	178
Pseudomonadota	Alphaproteobacteria	Methylocella tundrae T4	mtun	0	238	178
Pseudomonadota	Alphaproteobacteria	Oecophyllibacter saccharovorans Ha5	neh	0	238	178
Pseudomonadota	Alphaproteobacteria	Neorickettsia helminthoeca Oregon, endosymbiont of Nanophyetus salmincola	nhm	0	238	178
Pseudomonadota	Alphaproteobacteria	Neokomagataea tanensis AH13 = NBRC 106556	ntn	0	238	178
Pseudomonadota	Alphaproteobacteria	Orientia tsutsugamushi Ikeda	ott	0	238	178
Pseudomonadota	Alphaproteobacteria	Pseudohalocynthiibacter aestuariivivens RR4-35	paed	0	238	178
Pseudomonadota	Alphaproteobacteria	Pseudooceanicola algae Lw-13e	palw	0	238	178
Pseudomonadota	Alphaproteobacteria	Pelagovum pacificum SM1903	ppaf	0	238	178
Pseudomonadota	Alphaproteobacteria	Pseudooceanicola spongiae HQ09 (Pseudopuniceibacterium antarcticum HQ09)	pshq	0	238	178
Pseudomonadota	Alphaproteobacteria	Candidatus Phycorickettsia trachydisci CCALA 838, endosymbiont of Trachydiscus minutus	ptc	0	238	178
Pseudomonadota	Alphaproteobacteria	Candidatus Pelagibacter ubique HTCC1062	pub	0	238	178
Pseudomonadota	Alphaproteobacteria	Roseinatronobacter bogoriensis subsp. barguzinensis alga05 (Rhodobaca barguzinensis alga05)	rbg	0	238	178
Pseudomonadota	Alphaproteobacteria	Aestuarium zhoushanense G7 (Rhodobacteraceae bacterium G7)	rbz	0	238	178
Pseudomonadota	Alphaproteobacteria	Roseibacterium elongatum DSM 19469	red	0	238	178
Pseudomonadota	Alphaproteobacteria	Rickettsia sp. MEAM1 (Bemisia tabaci)	ric	0	238	178
Pseudomonadota	Alphaproteobacteria	Roseovarius indicus DSM 26383	rid	0	238	178
Pseudomonadota	Alphaproteobacteria	Roseobacter litoralis Och 149	rli	0	238	178
Pseudomonadota	Alphaproteobacteria	Tritonibacter mobilis F1926	rmb	0	238	178
Pseudomonadota	Alphaproteobacteria	Roseivivax sp. THAF197b	rot	0	238	178
Pseudomonadota	Alphaproteobacteria	Ruegeria sp. THAF33	rut	0	238	178
Pseudomonadota	Alphaproteobacteria	Silicimonas algicola KC90	salo	0	238	178
Pseudomonadota	Alphaproteobacteria	Parasedimentitalea marina W43	sedi	0	238	178
Pseudomonadota	Alphaproteobacteria	Pseudosulfitobacter pseudonitzschiae SMR1	spse	0	238	178
Pseudomonadota	Alphaproteobacteria	Swingsia samuiensis AH83	ssam	0	238	178
Pseudomonadota	Alphaproteobacteria	Sulfitobacter sp. SK012	sulz	0	238	178
Pseudomonadota	Alphaproteobacteria	Thalassococcus sp. S3	thaa	0	238	178
Pseudomonadota	Alphaproteobacteria	Candidatus Endolissoclinum faulkneri L2	thal	0	238	178
Pseudomonadota	Alphaproteobacteria	Pukyongiella litopenaei SH-1	thas	0	238	178
Pseudomonadota	Alphaproteobacteria	Candidatus Tokpelaia hoelldoblerii Hsal	thd	0	238	178
Pseudomonadota	Alphaproteobacteria	Thioclava nitratireducens 25B10_4	thw	0	238	178
Pseudomonadota	Alphaproteobacteria	Tateyamaria omphalii DOK1-4	tom	0	238	178
Pseudomonadota	Alphaproteobacteria	Wolbachia pipientis wAlbB, endosymbiont of Aedes albopictus (mosquito)	wpp	0	238	178
Pseudomonadota	Alphaproteobacteria	Alloyangia pacifica YSBP01	ypac	0	238	178
Bacillota	Bacilli	Suicoccus acidiformans ZY16052	abae	0	129	85
Bacillota	Bacilli	Aerococcus viridans CCUG4311	avs	0	129	85
Bacillota	Bacilli	Amphibacillus xylanus NBRC 15112	axl	0	129	85
Bacillota	Bacilli	Lederbergia lenta NCTC4824	blen	0	129	85
Bacillota	Bacilli	Cohnella abietis HS21	cohn	0	129	85
Bacillota	Bacilli	Granulicatella adiacens FDAARGOS_1477	gad	0	129	85
Bacillota	Bacilli	Gemella haemolysans NCTC10459	gha	0	129	85
Bacillota	Bacilli	Gracilibacillus salitolerans SCU50	grc	0	129	85
Bacillota	Bacilli	Jeotgalicoccus sp. ATCC 8456	jea	0	129	85
Bacillota	Bacilli	Jeotgalibacillus malaysiensis D5	jeo	0	129	85
Bacillota	Bacilli	Kurthia zopfii NCTC404	kzo	0	129	85
Bacillota	Bacilli	Amylolactobacillus amylophilus DSM 20533 = JCM 1125	lah	0	129	85
Bacillota	Bacilli	Lacticaseibacillus paracasei LOCK919 (Lactobacillus casei LOCK919)	lcl	0	129	85
Bacillota	Bacilli	Lactobacillus delbrueckii subsp. bulgaricus ND02	lde	0	129	85
Bacillota	Bacilli	Lentilactobacillus hilgardii LMG 07934	lhil	0	129	85
Bacillota	Bacilli	Paucilactobacillus hokkaidonensis JCM 18461 (Lactobacillus hokkaidonensis LOOC260)	lho	0	129	85
Bacillota	Bacilli	Acetilactobacillus jinshanensis HSLZ-75 (Lactobacillus jinshani HSLZ-75)	lji	0	129	85
Bacillota	Bacilli	Leuconostoc kimchii IMSNU 11154	lki	0	129	85
Bacillota	Bacilli	Levilactobacillus koreensis 26-25	lko	0	129	85
Bacillota	Bacilli	Apilactobacillus kunkeei MP2 (Lactobacillus kunkeei MP2)	lku	0	129	85
Bacillota	Bacilli	Lactococcus lactis subsp. cremoris A76	llr	0	129	85
Bacillota	Bacilli	Limosilactobacillus oris J-1 (Lactobacillus oris J-1)	lor	0	129	85
Bacillota	Bacilli	Secundilactobacillus paracollinoides TMW 1.1994 (Lactobacillus paracollinoides TMW 1.1994)	lpd	0	129	85
Bacillota	Bacilli	Furfurilactobacillus rossiae L1	lros	0	129	85
Bacillota	Bacilli	Latilactobacillus sakei subsp. sakei 23K (Lactobacillus sakei 23K)	lsa	0	129	85
Bacillota	Bacilli	Fructilactobacillus sanfranciscensis TMW 1.1304 (Lactobacillus sanfranciscensis TMW 1.1304)	lsn	0	129	85
Bacillota	Bacilli	Macrococcoides canis KM45013 (Macrococcus canis KM45013)	mcak	0	129	85
Bacillota	Bacilli	Mangrovibacillus cuniculi R1DC41	mcui	0	129	85
Bacillota	Bacilli	Nosocomiicoccus ampullae DSM 19163	namp	0	129	85
Bacillota	Bacilli	Oenococcus sp. UCMA 16435	oen	0	129	85
Bacillota	Bacilli	Paenibacillus sp. JDR-2	pjd	0	129	85
Bacillota	Bacilli	Planococcus halotolerans Y50	play	0	129	85
Bacillota	Bacilli	Planococcus sp. Y42	pmar	0	129	85
Bacillota	Bacilli	Saccharibacillus brassicae ATSA2	saca	0	129	85
Bacillota	Bacilli	Staphylococcus aureus subsp. aureus Z172, methicillin-resistant, vancomycin-intermediate resistance	sauz	0	129	85
Bacillota	Bacilli	Abyssicoccus albus S31 (Auricoccus indicus S31)	sbac	0	129	85
Bacillota	Bacilli	Streptococcus gallolyticus subsp. gallolyticus ATCC BAA-2069	sgg	0	129	85
Bacillota	Bacilli	Mammaliicoccus sciuri FDAARGOS_285	sscu	0	129	85
Bacillota	Bacilli	Terribacillus goriensis MP602 (Terribacillus aidingensis MP602)	tap	0	129	85
Bacillota	Bacilli	Thermobacillus composti KWC4	tco	0	129	85
Bacillota	Bacilli	Weissella cibaria CH2	wcb	0	129	85
Bacillota	Bacilli	Periweissella cryptocerci 26KH-42	wei	0	129	85
Pseudomonadota	Betaproteobacteria	Ephemeroptericola cinctiostellae F02	hyf	0	142	130
Pseudomonadota	Betaproteobacteria	Candidatus Kinetoplastibacterium desouzaii TCC079E, endosymbiont of Angomonas desouzai	kde	0	142	130
Pseudomonadota	Betaproteobacteria	Mycoavidus cysteinexigens B1-EB, endosymbiont of fungi	mcys	0	142	130
Pseudomonadota	Betaproteobacteria	Aquella oligotrophica DSM 100970	nba	0	142	130
Pseudomonadota	Betaproteobacteria	Candidatus Nasuia deltocephalinicola NAS-ALF	ndl	0	142	130
Pseudomonadota	Betaproteobacteria	Oligella ureolytica FDAARGOS_872	oue	0	142	130
Pseudomonadota	Betaproteobacteria	Candidatus Profftella armatura DC	ssdc	0	142	130
Pseudomonadota	Betaproteobacteria	Taylorella equigenitalis MCE9	teq	0	142	130
Pseudomonadota	Betaproteobacteria	Candidatus Tremblaya princeps PCVAL, endosymbiont of Planococcus citri	tpq	0	142	130
Pseudomonadota	Betaproteobacteria	Candidatus Vallotia cooleyia 19-005_Vallotia	vcv	0	142	130
Pseudomonadota	Betaproteobacteria	Candidatus Vidania fulgoroideae OLIH, endosymbiont of Oliarus filicicola	vfg	0	142	130
Pseudomonadota	Betaproteobacteria	Candidatus Zinderia insecticola CARI, endosymbiont of Clastoptera arizonana	zin	0	142	130
Chlamydiota	Chlamydiia	Candidatus Rhabdochlamydia oedothoracis W744	rhaw	0	7	6
Bacillota	Clostridia	Anaerocolumna sedimenticola CBA3638	anr	0	108	78
Bacillota	Clostridia	Candidatus Arthromitus sp. SFB-mouse-Japan	asf	0	108	78
Bacillota	Clostridia	Butyrivibrio proteoclasticus B316	bpb	0	108	78
Bacillota	Clostridia	Blautia producta PMF1	bpro	0	108	78
Bacillota	Clostridia	Caproicibacterium amylolyticum LBM18003	caml	0	108	78
Bacillota	Clostridia	Ruminiclostridium cellulolyticum H10	cce	0	108	78
Bacillota	Clostridia	Acetivibrio clariflavus DSM 19732	ccl	0	108	78
Bacillota	Clostridia	Coprococcus comes FDAARGOS_1339	ccom	0	108	78
Bacillota	Clostridia	Cellulosilyticum lentocellum DSM 5427	cle	0	108	78
Bacillota	Clostridia	Mageeibacillus indolicus UPII9-5	clo	0	108	78
Bacillota	Clostridia	Thermoclostridium stercorarium subsp. stercorarium DSM 8532 (Clostridium stercorarium subsp. stercorarium DSM 8532)	css	0	108	78
Bacillota	Clostridia	Candidatus Desulforudis audaxviator MP104C	dau	0	108	78
Bacillota	Clostridia	Eubacterium eligens ATCC 27750	eel	0	108	78
Bacillota	Clostridia	Ethanoligenens harbinense YUAN-3	eha	0	108	78
Bacillota	Clostridia	Anaerobutyricum hallii EH1	ehl	0	108	78
Bacillota	Clostridia	Filifactor alocis ATCC 35896	faa	0	108	78
Bacillota	Clostridia	Faecalibacterium duncaniae A2165 (Faecalibacterium prausnitzii A2-165)	fpra	0	108	78
Bacillota	Clostridia	Fastidiosipila sanguinis CCUG 47711	fsa	0	108	78
Bacillota	Clostridia	Heliorestis convoluta HH	hcv	0	108	78
Bacillota	Clostridia	Hathewaya histolytica NCTC503	hhw	0	108	78
Bacillota	Clostridia	Herbinix luporum (Herbinix sp. SD1D)	hsd	0	108	78
Bacillota	Clostridia	Mogibacterium diversum CCUG 47132	mdv	0	108	78
Bacillota	Clostridia	Paraclostridium sordellii AM370	psor	0	108	78
Bacillota	Clostridia	Pseudobutyrivibrio xylanivorans MA3014	pxv	0	108	78
Bacillota	Clostridia	Ruminococcus albus 7	ral	0	108	78
Bacillota	Clostridia	Roseburia hominis A2-183	rho	0	108	78
Bacillota	Clostridia	Syntrophobotulus glycolicus DSM 8271	sgy	0	108	78
Bacillota	Clostridia	Solibaculum mannosilyticum 12CBH8	sman	0	108	78
Bacillota	Clostridia	Symbiobacterium thermophilum IAM 14863	sth	0	108	78
Bacillota	Clostridia	Thermaerobacter marianensis DSM 12885	tmr	0	108	78
Actinomycetota	Coriobacteriia	Adlercreutzia equolifaciens DSM 19450	aeq	0	15	1
Actinomycetota	Coriobacteriia	Lancefieldella parvula DSM 20469 (Atopobium parvulum DSM 20469)	apv	0	15	1
Actinomycetota	Coriobacteriia	Atopobium sp. oral taxon 416 W9116	atb	0	15	1
Actinomycetota	Coriobacteriia	Collinsella aerofaciens indica	caer	0	15	1
Actinomycetota	Coriobacteriia	Berryella intestinalis 68-1-3	cbac	0	15	1
Actinomycetota	Coriobacteriia	Cryptobacterium curtum DSM 15641	ccu	0	15	1
Actinomycetota	Coriobacteriia	Coriobacterium glomerans PW2, endosymbiont of Pyrrhocoris apterus	cgo	0	15	1
Actinomycetota	Coriobacteriia	Denitrobacterium detoxificans NPOH1	ddt	0	15	1
Actinomycetota	Coriobacteriia	Fannyhessea vaginae FDAARGOS_934	fvg	0	15	1
Actinomycetota	Coriobacteriia	Gordonibacter pamelaeae 7-10-1-b	gpa	0	15	1
Actinomycetota	Coriobacteriia	Olsenella sp. oral taxon 807 F0089	olo	0	15	1
Actinomycetota	Coriobacteriia	Parolsenella catena JCM 31932	pcat	0	15	1
Actinomycetota	Coriobacteriia	Slackia heliotrinireducens DSM 20476	shi	0	15	1
Actinomycetota	Coriobacteriia	Thermophilibacter immobilis LZLJ-2	tio	0	15	1
Cyanobacteriota	Cyanophyceae	Anabaena cylindrica PCC 7122	acy	0	65	1
Cyanobacteriota	Cyanophyceae	Aphanizomenon flos-aquae DEX188	aflo	0	65	1
Cyanobacteriota	Cyanophyceae	Acaryochloris marina MBIC11017	amr	0	65	1
Cyanobacteriota	Cyanophyceae	Nostoc sp. PCC 7120 (Anabaena sp. PCC 7120)	ana	0	65	1
Cyanobacteriota	Cyanophyceae	Arthrospira platensis NIES-39	arp	0	65	1
Cyanobacteriota	Cyanophyceae	Trichormus variabilis ATCC 29413 (Anabaena variabilis ATCC 29413)	ava	0	65	1
Cyanobacteriota	Cyanophyceae	Calothrix sp. PCC 7507	calo	0	65	1
Cyanobacteriota	Cyanophyceae	Cyanobacterium aponinum PCC 10605	can	0	65	1
Cyanobacteriota	Cyanophyceae	Cylindrospermopsis curvispora GIHE-G1	ccur	0	65	1
Cyanobacteriota	Cyanophyceae	Crinalium epipsammum PCC 9333	cep	0	65	1
Cyanobacteriota	Cyanophyceae	Cyanobium gracile PCC 6307	cgc	0	65	1
Cyanobacteriota	Cyanophyceae	Chondrocystis sp. NIES-4102	chon	0	65	1
Cyanobacteriota	Cyanophyceae	Chamaesiphon minutus PCC 6605	cmp	0	65	1
Cyanobacteriota	Cyanophyceae	Cylindrospermum stagnale PCC 7417	csg	0	65	1
Cyanobacteriota	Cyanophyceae	Chroococcidiopsis thermalis PCC 7203	cthe	0	65	1
Cyanobacteriota	Cyanophyceae	Gloeothece verrucosa PCC 7822	cyj	0	65	1
Cyanobacteriota	Cyanophyceae	Cyanothece sp. PCC 7425	cyn	0	65	1
Cyanobacteriota	Cyanophyceae	Rippkaea orientalis PCC 8801	cyp	0	65	1
Cyanobacteriota	Cyanophyceae	Crocosphaera subtropica ATCC 51142 (Cyanothece sp. ATCC 51142)	cyt	0	65	1
Cyanobacteriota	Cyanophyceae	Candidatus Atelocyanobacterium thalassa (Cyanobacterium UCYN-A)	cyu	0	65	1
Cyanobacteriota	Cyanophyceae	Dolichospermum sp. UHCC 0315A	dou	0	65	1
Cyanobacteriota	Cyanophyceae	Dactylococcopsis salina PCC 8305	dsl	0	65	1
Cyanobacteriota	Cyanophyceae	Euhalothece natronophila Z-M001	enn	0	65	1
Cyanobacteriota	Cyanophyceae	Fischerella sp. NIES-3754	fis	0	65	1
Cyanobacteriota	Cyanophyceae	Geminocystis sp. NIES-3708	gee	0	65	1
Cyanobacteriota	Cyanophyceae	Geitlerinema sp. PCC 7407	gei	0	65	1
Cyanobacteriota	Cyanophyceae	Gloeobacter kilaueensis JS1	glj	0	65	1
Cyanobacteriota	Cyanophyceae	Halothece sp. PCC 7418	hao	0	65	1
Cyanobacteriota	Cyanophyceae	Halomicronema hongdechloris C2206	hhg	0	65	1
Cyanobacteriota	Cyanophyceae	Kovacikia minuta CCNUW1	kov	0	65	1
Cyanobacteriota	Cyanophyceae	Leptolyngbya sp. NIES-3755	len	0	65	1
Cyanobacteriota	Cyanophyceae	Limnospira fusiformis SAG 85.79	lfs	0	65	1
Cyanobacteriota	Cyanophyceae	Leptodesmis sichuanensis A121	lsc	0	65	1
Cyanobacteriota	Cyanophyceae	Leptothermofonsia sichuanensis E412 (Leptothermofonsia sichuanensis PKUAC-SCTE412)	lsk	0	65	1
Cyanobacteriota	Cyanophyceae	Microcystis aeruginosa NIES-843	mar	0	65	1
Cyanobacteriota	Cyanophyceae	Allocoleopsis franciscana PCC 7113	mic	0	65	1
Cyanobacteriota	Cyanophyceae	Moorena producens PAL-8-15-08-1 (Moorea producens PAL-8-15-08-1)	mpro	0	65	1
Cyanobacteriota	Cyanophyceae	Microcoleus vaginatus PCC 9802	mvag	0	65	1
Cyanobacteriota	Cyanophyceae	Nostoc sphaeroides CCNUC1	nsh	0	65	1
Cyanobacteriota	Cyanophyceae	Nodularia spumigena UHCC 0039	nsp	0	65	1
Cyanobacteriota	Cyanophyceae	Oscillatoria nigro-viridis PCC 7112	oni	0	65	1
Cyanobacteriota	Cyanophyceae	Oxynema aestuarii AP17	oxy	0	65	1
Cyanobacteriota	Cyanophyceae	Planktothrix agardhii NIES-204	pagh	0	65	1
Cyanobacteriota	Cyanophyceae	Phormidium sp. PBR-2020	phor	0	65	1
Cyanobacteriota	Cyanophyceae	Pleurocapsa sp. PCC 7327	plp	0	65	1
Cyanobacteriota	Cyanophyceae	Prochlorococcus marinus MIT 9303	pmf	0	65	1
Cyanobacteriota	Cyanophyceae	Pseudanabaena sp. ABRG5-3	pser	0	65	1
Cyanobacteriota	Cyanophyceae	Rivularia sp. PCC 7116	riv	0	65	1
Cyanobacteriota	Cyanophyceae	Richelia sinica FACHB-800	rsin	0	65	1
Cyanobacteriota	Cyanophyceae	Stanieria cyanosphaera PCC 7437	scs	0	65	1
Cyanobacteriota	Cyanophyceae	Synechocystis sp. PCC 6803	syn	0	65	1
Cyanobacteriota	Cyanophyceae	Picosynechococcus sp. PCC 7002	syp	0	65	1
Cyanobacteriota	Cyanophyceae	Parasynechococcus marenigrum WH 8102 (Synechococcus sp. WH 8102)	syw	0	65	1
Cyanobacteriota	Cyanophyceae	Synechocystis sp. PCC 6803 GT-S	syy	0	65	1
Cyanobacteriota	Cyanophyceae	Synechocystis sp. PCC 6803	syz	0	65	1
Cyanobacteriota	Cyanophyceae	Thermosynechococcus vestitus BP-1 (Thermosynechococcus elongatus BP-1)	tel	0	65	1
Cyanobacteriota	Cyanophyceae	Trichodesmium erythraeum IMS101	ter	0	65	1
Cyanobacteriota	Cyanophyceae	Thermoleptolyngbya sichuanensis A183	theu	0	65	1
Cyanobacteriota	Cyanophyceae	Tolypothrix sp. PCC 7910	toq	0	65	1
Cyanobacteriota	Cyanophyceae	Thermostichus vulcanus NIES-2134	tvn	0	65	1
Deinococcota	Deinococci	Deinococcus peraridilitoris DSM 19664	dpd	0	6	0
Deinococcota	Deinococci	Marinithermus hydrothermalis DSM 14884	mhd	0	6	0
Deinococcota	Deinococci	Allomeiothermus silvanus DSM 9946 (Meiothermus silvanus DSM 9946)	msv	0	6	0
Deinococcota	Deinococci	Oceanithermus profundus DSM 14977	opr	0	6	0
Deinococcota	Deinococci	Truepera radiovictrix DSM 17093	tra	0	6	0
Deinococcota	Deinococci	Thermus scotoductus SA-01	tsc	0	6	0
Campylobacterota	Epsilonproteobacteria	Aliarcobacter butzleri RM4018	abu	0	18	13
Campylobacterota	Epsilonproteobacteria	Malaciobacter marinus JCM 15502	amar	0	18	13
Campylobacterota	Epsilonproteobacteria	Nitratiruptor sp. SB155-2	nis	0	18	13
Campylobacterota	Epsilonproteobacteria	Nitratifractor salsuginis DSM 16511	nsa	0	18	13
Campylobacterota	Epsilonproteobacteria	Sulfurovum sp. NBC37-1	sun	0	18	13
Bacillota	Erysipelotrichia	Allobaculum mucilyticum 128	amuo	0	11	6
Bacillota	Erysipelotrichia	Bulleidia sp. zg-1006	bull	0	11	6
Bacillota	Erysipelotrichia	Intestinibaculum porci SG0102	ebm	0	11	6
Bacillota	Erysipelotrichia	Erysipelothrix larvae LV19 (Erysipelothrix sp. LV19)	erl	0	11	6
Bacillota	Erysipelotrichia	Turicibacter sanguinis MOL361	tsg	0	11	6
Bacteroidota	Flavobacteriia	Candidatus Karelsulcia muelleri PSPU	smup	0	75	74
Fusobacteriota	Fusobacteriia	Ilyobacter polytropus DSM 2926	ipo	0	7	1
Fusobacteriota	Fusobacteriia	Pseudoleptotrichia goodfellowii JCM16774	lgo	0	7	1
Fusobacteriota	Fusobacteriia	Leptotrichia hofstadii JCM16775	lhf	0	7	1
Fusobacteriota	Fusobacteriia	Streptobacillus moniliformis DSM 12112	smf	0	7	1
Fusobacteriota	Fusobacteriia	Sneathia vaginalis Sn35 (Sneathia amnii Sn35)	sns	0	7	1
Fusobacteriota	Fusobacteriia	Sebaldella termitidis ATCC 33386	str	0	7	1
Pseudomonadota	Gammaproteobacteria	Aggregatibacter aphrophilus W10433	aaz	0	275	228
Pseudomonadota	Gammaproteobacteria	Candidatus Azoamicus ciliaticola, endosymbiont of anaerobic ciliates	acil	0	275	228
Pseudomonadota	Gammaproteobacteria	Allofrancisella frigidaquae SYSU 10HL1970	afri	0	275	228
Pseudomonadota	Gammaproteobacteria	Candidatus Annandia pinicola Ad13-065	apin	0	275	228
Pseudomonadota	Gammaproteobacteria	Actinobacillus suis ATCC 33415	ass	0	275	228
Pseudomonadota	Gammaproteobacteria	Avibacterium volantium NCTC3438	avt	0	275	228
Pseudomonadota	Gammaproteobacteria	Buchnera aphidicola USDA, endosymbiont of Myzus persicae (green peach aphid)	bapu	0	275	228
Pseudomonadota	Gammaproteobacteria	Candidatus Blochmanniella chromaiodes 640, endosymbiont of Camponotus chromaiodes (red carpenter ant)	bchr	0	275	228
Pseudomonadota	Gammaproteobacteria	Bisgaardia hudsonensis M327/99/2	bhud	0	275	228
Pseudomonadota	Gammaproteobacteria	Bibersteinia trehalosi USDA-ARS-USMARC-189	btrh	0	275	228
Pseudomonadota	Gammaproteobacteria	Coxiella burnetii Dugway 5J108-111	cbd	0	275	228
Pseudomonadota	Gammaproteobacteria	Candidatus Mikella endobia	cmik	0	275	228
Pseudomonadota	Gammaproteobacteria	Candidatus Carsonella ruddii DC, endosymbiont of Diaphorina citri (Asian citrus psyllid)	cri	0	275	228
Pseudomonadota	Gammaproteobacteria	Candidatus Doolittlea endobia DEMHIR, endosymbiont of Maconellicoccus hirsutus (hibiscus mealybug)	den	0	275	228
Pseudomonadota	Gammaproteobacteria	Candidatus Johnevansia muelleri	eme	0	275	228
Pseudomonadota	Gammaproteobacteria	Endosymbiont of Sipalinus gigas	eof	0	275	228
Pseudomonadota	Gammaproteobacteria	Frederiksenia canicola HPA 21	fcl	0	275	228
Pseudomonadota	Gammaproteobacteria	Francisella halioticida DSM 23729	fha	0	275	228
Pseudomonadota	Gammaproteobacteria	Gallibacterium anatis UMN179	gan	0	275	228
Pseudomonadota	Gammaproteobacteria	Candidatus Gullanella endobia GEFVIR, endosymbiont of Ferrisia virgata (striped mealybug)	ged	0	275	228
Pseudomonadota	Gammaproteobacteria	Glaesserella sp. 15-184	gle	0	275	228
Pseudomonadota	Gammaproteobacteria	Candidatus Hamiltonella defensa 5AT, endosymbiont of Acyrthosiphon pisum	hde	0	275	228
Pseudomonadota	Gammaproteobacteria	Candidatus Hoaglandella endobia HETPER, endosymbiont of Trionymus perrisii	hed	0	275	228
Pseudomonadota	Gammaproteobacteria	Haemophilus pittmaniae NCTC13334	hpit	0	275	228
Pseudomonadota	Gammaproteobacteria	Histophilus somni 2336	hsm	0	275	228
Pseudomonadota	Gammaproteobacteria	Candidatus Ishikawaella capsulata Mpkobe, endosymbiont of Megacopta punctatissima	icp	0	275	228
Pseudomonadota	Gammaproteobacteria	Ignatzschineria rhizosphaerae HR5S32	ign	0	275	228
Pseudomonadota	Gammaproteobacteria	Kineobactrum salinum M2	kim	0	275	228
Pseudomonadota	Gammaproteobacteria	Candidatus Moranella endobia PCVAL, endosymbiont of Planococcus citri	meo	0	275	228
Pseudomonadota	Gammaproteobacteria	Mannheimia haemolytica 89010807N	mhaq	0	275	228
Pseudomonadota	Gammaproteobacteria	Mannheimia succiniciproducens MBEL55E	msu	0	275	228
Pseudomonadota	Gammaproteobacteria	Otariodibacter oris Baika1	ooi	0	275	228
Pseudomonadota	Gammaproteobacteria	Candidatus Portiera aleyrodidarum AF-CAI, endosymbiont of Aleurodicus floccissimus AFAW-CAI	pli	0	275	228
Pseudomonadota	Gammaproteobacteria	Candidatus Purcelliella pentastirinorum OLIH	ppet	0	275	228
Pseudomonadota	Gammaproteobacteria	Candidatus Profftia tarda PROFFT	ptf	0	275	228
Pseudomonadota	Gammaproteobacteria	Pasteurella multocida subsp. multocida 3480	pul	0	275	228
Pseudomonadota	Gammaproteobacteria	Rodentibacter caecimuris G1	rhey	0	275	228
Pseudomonadota	Gammaproteobacteria	Candidatus Riesia pediculicola USDA, endosymbiont of Pediculus humanus	rip	0	275	228
Pseudomonadota	Gammaproteobacteria	Candidatus Ruthia magnifica Cm, endosymbiont of Calyptogena magnifica (hydrothermal vent clam)	rma	0	275	228
Pseudomonadota	Gammaproteobacteria	Candidatus Rickettsiella viridis Ap-RA04, endosymbiont of Acyrthosiphon pisum	rvi	0	275	228
Pseudomonadota	Gammaproteobacteria	Candidatus Steffania adelgidicola Ad18-003	sade	0	275	228
Pseudomonadota	Gammaproteobacteria	Candidatus Tachikawaea gelatinosa UwTKB	sbw	0	275	228
Pseudomonadota	Gammaproteobacteria	Candidatus Schneideria nysicola NT	sny	0	275	228
Pseudomonadota	Gammaproteobacteria	Candidatus Thioglobus sp. NP1	thin	0	275	228
Pseudomonadota	Gammaproteobacteria	Candidatus Pseudothioglobus singularis PS1 (Candidatus Thioglobus singularis PS1)	tsn	0	275	228
Pseudomonadota	Gammaproteobacteria	Candidatus Vesicomyosocius okutanii HA, endosymbiont of Calyptogena okutanii (deep-sea clam)	vok	0	275	228
Pseudomonadota	Gammaproteobacteria	Wigglesworthia glossinidia, endosymbiont of Glossina morsitans morsitans (Yale colony)	wgl	0	275	228
Euryarchaeota	Methanomada_group	Methanosphaera sp. BMS	metb	0	11	0
Euryarchaeota	Methanomada_group	Methanothermobacter sp. CaT2	metc	0	11	0
Euryarchaeota	Methanomada_group	Methanofervidicoccus sp. A16	metf	0	11	0
Euryarchaeota	Methanomada_group	Methanobacterium formicicum BRM9	mfc	0	11	0
Euryarchaeota	Methanomada_group	Methanocaldococcus sp. FS406-22	mfs	0	11	0
Euryarchaeota	Methanomada_group	Methanothermus fervidus DSM 2088	mfv	0	11	0
Euryarchaeota	Methanomada_group	Methanotorris igneus Kol 5	mig	0	11	0
Euryarchaeota	Methanomada_group	Methanopyrus kandleri AV19	mka	0	11	0
Euryarchaeota	Methanomada_group	Methanococcus maripaludis KA1	mmak	0	11	0
Euryarchaeota	Methanomada_group	Methanothermococcus okinawensis IH1	mok	0	11	0
Euryarchaeota	Methanomada_group	Methanobrevibacter ruminantium M1	mru	0	11	0
Mycoplasmatota	Mollicutes	Haploplasma axanthum NCTC10138	aaxa	0	12	0
Mycoplasmatota	Mollicutes	Paracholeplasma brassicae O502 (Acholeplasma brassicae O502)	abra	0	12	0
Mycoplasmatota	Mollicutes	Acholeplasma oculi 19L	aoc	0	12	0
Mycoplasmatota	Mollicutes	Alteracholeplasma palmae J233 (Acholeplasma palmae J233)	apal	0	12	0
Mycoplasmatota	Mollicutes	Entomoplasma freundtii BARC 318	efr	0	12	0
Mycoplasmatota	Mollicutes	Williamsoniiplasma luminosum PIMN-1	elj	0	12	0
Mycoplasmatota	Mollicutes	Candidatus Hepatoplasma crinochetorum Av	hcr	0	12	0
Mycoplasmatota	Mollicutes	Mariniplasma anaerobium Mahy22	manr	0	12	0
Mycoplasmatota	Mollicutes	Mycoplasma mycoides subsp. mycoides SC Gladysdale	mmym	0	12	0
Mycoplasmatota	Mollicutes	Mesoplasma syrphidae YJS	msyr	0	12	0
Mycoplasmatota	Mollicutes	Strawberry lethal yellows phytoplasma (CPA) NZSb11	nzs	0	12	0
Mycoplasmatota	Mollicutes	Spiroplasma chinense CCH	schi	0	12	0
Mycoplasmatota	Mycoplasmoidales	Metamycoplasma arthritidis 158L3-1 (Mycoplasma arthritidis 158L3-1)	mat	0	5	0
Mycoplasmatota	Mycoplasmoidales	Mycoplasmopsis fermentans M64 (Mycoplasma fermentans M64)	mfm	0	5	0
Mycoplasmatota	Mycoplasmoidales	Malacoplasma iowae 695	miw	0	5	0
Mycoplasmatota	Mycoplasmoidales	Mesomycoplasma neurolyticum NCTC10166	mnu	0	5	0
Mycoplasmatota	Mycoplasmoidales	Ureaplasma urealyticum serovar 10 ATCC 33699	uue	0	5	0
Bacillota	Negativicutes	Dialister hominis 5BBH33	dho	0	10	7
Bacillota	Negativicutes	Phascolarctobacterium faecium JCM 30894	pfac	0	10	7
Bacillota	Negativicutes	Veillonella parvula DSM 2008	vpr	0	10	7
Nitrososphaerota	Nitrososphaeria	Candidatus Nitrosomarinus catalina SPOT01	nct	0	6	0
Nitrososphaerota	Nitrososphaeria	Candidatus Nitrosocaldus cavascurensis SCU2	ncv	0	6	0
Nitrososphaerota	Nitrososphaeria	Candidatus Nitrososphaera gargensis Ga9.2	nga	0	6	0
Nitrososphaerota	Nitrososphaeria	Nitrosarchaeum sp. AC2	nic	0	6	0
Nitrososphaerota	Nitrososphaeria	Nitrosopumilus ureiphilus PS0	nue	0	6	0
Nitrososphaerota	Nitrososphaeria	Candidatus Nitrosocosmicus oleophilus MY3 (Candidatus Nitrocosmicus oleophilus MY3)	taa	0	6	0
Planctomycetota	Planctomycetia	Bremerella volcania Pan97	bvo	0	33	32
Euryarchaeota	Stenosarchaea_group	Halohasta litchfieldiae tADL	hae	0	54	0
Euryarchaeota	Stenosarchaea_group	Halobaculum halophilum Gai3-2	halg	0	54	0
Euryarchaeota	Stenosarchaea_group	Halorientalis sp. IM1011	hali	0	54	0
Euryarchaeota	Stenosarchaea_group	Haloarcula sp. JP-L23	halj	0	54	0
Euryarchaeota	Stenosarchaea_group	Haloprofundus sp. MHR1	halm	0	54	0
Euryarchaeota	Stenosarchaea_group	Halolamina sp. CBA1230	haln	0	54	0
Euryarchaeota	Stenosarchaea_group	Halorubrum sp. CBA1229	halq	0	54	0
Euryarchaeota	Stenosarchaea_group	Halarchaeum sp. CBA1220	halr	0	54	0
Euryarchaeota	Stenosarchaea_group	Haloplanus rubicundus CBA1112	haq	0	54	0
Euryarchaeota	Stenosarchaea_group	Natranaeroarchaeum sulfidigenes AArc-S	hara	0	54	0
Euryarchaeota	Stenosarchaea_group	Halococcoides cellulosivorans HArcel1	harc	0	54	0
Euryarchaeota	Stenosarchaea_group	Halogeometricum borinquense DSM 11551	hbo	0	54	0
Euryarchaeota	Stenosarchaea_group	Halalkaliarchaeum desulfuricum AArc-Sl	hdf	0	54	0
Euryarchaeota	Stenosarchaea_group	Halobacterium sp. DL1	hdl	0	54	0
Euryarchaeota	Stenosarchaea_group	Haloferax gibbonsii ARA6	hgi	0	54	0
Euryarchaeota	Stenosarchaea_group	Halodesulfurarchaeum formicicum HSR6	hhsr	0	54	0
Euryarchaeota	Stenosarchaea_group	Halalkalicoccus jeotgali B3	hje	0	54	0
Euryarchaeota	Stenosarchaea_group	Halobiforma lacisalsi AJ5	hlc	0	54	0
Euryarchaeota	Stenosarchaea_group	Halobellus limi CGMCC 1.10331	hlm	0	54	0
Euryarchaeota	Stenosarchaea_group	Halostagnicola larsenii XH-48	hlr	0	54	0
Euryarchaeota	Stenosarchaea_group	Halomicrobium mukohataei DSM 12286	hmu	0	54	0
Euryarchaeota	Stenosarchaea_group	Halosimplex pelagicum R2	hpel	0	54	0
Euryarchaeota	Stenosarchaea_group	Halovivax ruber XH-70	hru	0	54	0
Euryarchaeota	Stenosarchaea_group	Halanaeroarchaeum sulfurireducens M27-SA2	hsf	0	54	0
Euryarchaeota	Stenosarchaea_group	Halapricum salinum CBA1105	hsn	0	54	0
Euryarchaeota	Stenosarchaea_group	Haloterrigena turkmenica DSM 5511	htu	0	54	0
Euryarchaeota	Stenosarchaea_group	Halorhabdus utahensis DSM 12940	hut	0	54	0
Euryarchaeota	Stenosarchaea_group	Haloquadratum walsbyi C23	hwc	0	54	0
Euryarchaeota	Stenosarchaea_group	Halopiger xanaduensis SH-6	hxa	0	54	0
Euryarchaeota	Stenosarchaea_group	Methanosarcina acetivorans C2A	mac	0	54	0
Euryarchaeota	Stenosarchaea_group	Methanoculleus bourgensis MS2	mbg	0	54	0
Euryarchaeota	Stenosarchaea_group	Methanothrix soehngenii GP6 (Methanosaeta concilii GP6)	mcj	0	54	0
Euryarchaeota	Stenosarchaea_group	Methanohalobium evestigatum Z-7303	mev	0	54	0
Euryarchaeota	Stenosarchaea_group	Methanoregula formicica SMSP	mfo	0	54	0
Euryarchaeota	Stenosarchaea_group	Methanomethylovorans hollandica DSM 15978	mhz	0	54	0
Euryarchaeota	Stenosarchaea_group	Methanocorpusculum labreanum Z	mla	0	54	0
Euryarchaeota	Stenosarchaea_group	Methanococcoides methylutens MM1	mmet	0	54	0
Euryarchaeota	Stenosarchaea_group	Methanohalophilus mahii DSM 5219	mmh	0	54	0
Euryarchaeota	Stenosarchaea_group	Methanolacinia petrolearia DSM 11571 (Methanoplanus petrolearius DSM 11571)	mpi	0	54	0
Euryarchaeota	Stenosarchaea_group	Methanosphaerula palustris E1-9c	mpl	0	54	0
Euryarchaeota	Stenosarchaea_group	Methanolobus psychrophilus R15	mpy	0	54	0
Euryarchaeota	Stenosarchaea_group	Methanospirillum sp. J.3.6.1-F.2.7.3	mrtj	0	54	0
Euryarchaeota	Stenosarchaea_group	Methanosalsum zhilinae DSM 4017	mzh	0	54	0
Euryarchaeota	Stenosarchaea_group	Natrarchaeobaculum sulfurireducens AArc-Mg	nag	0	54	0
Euryarchaeota	Stenosarchaea_group	Natronorubrum bangense JCM 10635	nbg	0	54	0
Euryarchaeota	Stenosarchaea_group	Natronobacterium gregoryi SP2	nge	0	54	0
Euryarchaeota	Stenosarchaea_group	Natrialba magadii ATCC 43099	nmg	0	54	0
Euryarchaeota	Stenosarchaea_group	Natronococcus occultus SP4	nou	0	54	0
Euryarchaeota	Stenosarchaea_group	Natronomonas salina YPL13	nsal	0	54	0
Euryarchaeota	Stenosarchaea_group	Natrinema versiforme BOL5-4	nvr	0	54	0
Euryarchaeota	Stenosarchaea_group	Methanocella arvoryzae MRE50	rci	0	54	0
Euryarchaeota	Stenosarchaea_group	Salinarchaeum sp. Harcht-Bsk1	sali	0	54	0
Euryarchaeota	Stenosarchaea_group	Salarchaeum sp. JOR-1	salr	0	54	0
Euryarchaeota	Stenosarchaea_group	Salinigranum rubrum GX10	srub	0	54	0
Synergistota	Synergistia	Aminobacterium colombiense DSM 12261	aco	0	6	2
Synergistota	Synergistia	Acetomicrobium mobile DSM 13181 (Anaerobaculum mobile DSM 13181)	amo	0	6	2
Synergistota	Synergistia	Fretibacterium fastidiosum (Synergistetes bacterium SGP1)	sbr	0	6	2
Synergistota	Synergistia	Thermanaerovibrio acidaminovorans DSM 6589	tai	0	6	2
Candidatus_Thermoplasmatota	Thermoplasmata	Cuniculiplasma divulgatum PM4 (=JCM 30641;=VKM B-2940)	cdiv	0	7	0
Candidatus_Thermoplasmatota	Thermoplasmata	Ferroplasma acidarmanus fer1	fac	0	7	0
Candidatus_Thermoplasmatota	Thermoplasmata	Candidatus Methanomethylophilus alvi Mx1201 (Candidatus Methanomethylophilus alvus Mx1201)	max	0	7	0
Candidatus_Thermoplasmatota	Thermoplasmata	Candidatus Methanoplasma termitum MpT1	mear	0	7	0
Candidatus_Thermoplasmatota	Thermoplasmata	Candidatus Methanomassiliicoccus intestinalis Issoire-Mx1	mer	0	7	0
Candidatus_Thermoplasmatota	Thermoplasmata	Picrophilus oshimae DSM 9789 (Picrophilus torridus DSM 9790)	pto	0	7	0
Candidatus_Thermoplasmatota	Thermoplasmata	Thermoplasma volcanium GSS1	tvo	0	7	0
Thermoproteota	Thermoprotei	Acidianus brierleyi DSM 1651	abri	0	27	0
Thermoproteota	Thermoprotei	Aeropyrum camini SY1 = JCM 12091	acj	0	27	0
Thermoproteota	Thermoprotei	Acidilobus saccharovorans 345-15	asc	0	27	0
Thermoproteota	Thermoprotei	Caldisphaera lagunensis DSM 15908	clg	0	27	0
Thermoproteota	Thermoprotei	Caldivirga maquilingensis IC-167	cma	0	27	0
Thermoproteota	Thermoprotei	Stygiolobus caldivivus KN-1	csty	0	27	0
Thermoproteota	Thermoprotei	Desulfurococcus amylolyticus DSM 16532 (Desulfurococcus fermentans DSM 16532)	dfd	0	27	0
Thermoproteota	Thermoprotei	Fervidicoccus fontis Kam940	ffo	0	27	0
Thermoproteota	Thermoprotei	Hyperthermus butylicus DSM 5456	hbu	0	27	0
Thermoproteota	Thermoprotei	Ignisphaera aggregans DSM 17230	iag	0	27	0
Thermoproteota	Thermoprotei	Ignicoccus hospitalis KIN4/I	iho	0	27	0
Thermoproteota	Thermoprotei	Metallosphaera javensis	mjn	0	27	0
Thermoproteota	Thermoprotei	Pyrodictium delaneyi Su06	pdl	0	27	0
Thermoproteota	Thermoprotei	Pyrolobus fumarii 1A	pfm	0	27	0
Thermoproteota	Thermoprotei	Pyrobaculum oguniense TE7	pog	0	27	0
Thermoproteota	Thermoprotei	Sulfodiicoccus acidiphilus HS-1	sacd	0	27	0
Thermoproteota	Thermoprotei	Sulfolobus islandicus Y.N.15.51	sin	0	27	0
Thermoproteota	Thermoprotei	Staphylothermus marinus F1	smr	0	27	0
Thermoproteota	Thermoprotei	Sulfurisphaera ohwakuensis TA-1	soh	0	27	0
Thermoproteota	Thermoprotei	Saccharolobus solfataricus P2	sso	0	27	0
Thermoproteota	Thermoprotei	Sulfuracidifex tepidarius IC-006	step	0	27	0
Thermoproteota	Thermoprotei	Thermosphaera aggregans DSM 11486	tag	0	27	0
Thermoproteota	Thermoprotei	Infirmifilum lucidum 3507LT	thel	0	27	0
Thermoproteota	Thermoprotei	Thermogladius calderae 1633 (Thermogladius cellulolyticus 1633)	thg	0	27	0
Thermoproteota	Thermoprotei	Thermofilum pendens Hrk 5	tpe	0	27	0
Thermoproteota	Thermoprotei	Thermoproteus uzoniensis 768-20	tuz	0	27	0
Thermoproteota	Thermoprotei	Vulcanisaeta distributa DSM 14429	vdi	0	27	0
Thermotogota	Thermotogae	Defluviitoga tunisiensis	dtn	0	11	7
Thermotogota	Thermotogae	Petrotoga mobilis SJ95	pmo	0	11	7
Thermotogota	Thermotogae	Thermosipho africanus TCF52B	taf	0	11	7
Thermotogota	Thermotogae	Thermotoga neapolitana DSM 4359	tna	0	11	7
Bacillota	Tissierellia	Anaerococcus prevotii DSM 20548	apr	0	9	4
Bacillota	Tissierellia	Gottschalkia acidurici 9a (Clostridium acidurici 9a)	cad	0	9	4
Bacillota	Tissierellia	Finegoldia magna ATCC 29328	fma	0	9	4
Bacillota	Tissierellia	Peptoniphilus harei NCTC13077	phar	0	9	4
Bacillota	Tissierellia	Parvimonas micra KCOM 1535	pmic	0	9	4
