# Supplementary material for: Analysis and comparison of the bacterial σ54 regulon: Evidence of phylogenetic trends in gene regulation
Source: PLoS One. 2025 Aug 1;20(8):e0327805. doi: 10.1371/journal.pone.0327805 (PMC12316311; doi:10.1371/journal.pone.0327805)
Supplement: S2 Table — 720 experimentally validated σ54-dependent promoter sequences derived from 56 bacterial species were compiled from major regulatory databases, including RegPrecise 3.0 [49], DBTBS [50], and EcoCyc [51], as well as from the comprehensive compilation by Barrios et al. (1999) [52]. (XLSX) [file pone.0327805.s005.xlsx]

## Sheet: S2_Table_seed_sequences
Gene	Organism	Source	Sigma54-dependent Promoter Sequence
acrD	Escherichia coli K-12 substr. MG1655	EcoCyc	ATTTACATTAACTCCTTTTTTTCTCCACGATTGGCTCGTACCTTGCCGCTACAGTGAAGCAAGTCAAGCCTACAACGATACGCAG
actP	Escherichia coli K-12 substr. MG1655	EcoCyc	TAGCCTCCGCCGTTTATGCACTTTTATCACTGGCTGGCACGAACCCTGCAATCTACATTTACAGCGCAAACATTACTTATTATTA
aslB	Escherichia coli K-12 substr. MG1655	EcoCyc	AAAAAGCAGTATTTCGGCGAGTAGCGCAGCTTGGTAGCGCAACTGGTTTGGGACCAGTGGGTCGGAGGTTCGAATCCTCTCTCGC
chaC	Escherichia coli K-12 substr. MG1655	EcoCyc	AGTTAAAGCTATTCGTGCGGTGTTGCCTTGCAAGTGGTCCGTGGATTGCATATTGTCCCGTTAGTGGTTTCAAAATGAGCAGTAA
dcuD	Escherichia coli K-12 substr. MG1655	EcoCyc	ACATCCTATCACAGGATTGAAAGTAGGGGAAAATGGCAGGGTTTTCTCTTTGTGCCTCATCATTACCATAATTAACGGAATAATT
ddpX	Escherichia coli K-12 substr. MG1655	EcoCyc	TTAAGCCAGCATTCTGGCGCTTATCCCGGCATGGCATGAGATCTGCATAAGCGGAAAGCGCAGCAATTTTTGTCTTATACAGGAA
emrD	Escherichia coli K-12 substr. MG1655	EcoCyc	CATATTCTGCCGCTAAACAATTCCCCATTCCTGGCGTATATCTGGCTAACATTCATCAATGTGATAGATTCCTCTCCCGCATTTA
flhD	Escherichia coli K-12 substr. MG1655	EcoCyc	AACCTGAATCTGAGGCAGCACCTGGCACGGCTGGGACGGAAGTCGCTGTCGTTCTCAAAATCGGTGGAGCTGCATGACAAAGTCA
glpQ	Escherichia coli K-12 substr. MG1655	EcoCyc	GGTGGCGGCGAGCGCGATTGTTGGCTACACCGTGGACTTCTTCGGCTGGGATGGCGGCTTTATGGTAATGATTGGCGGCAGCATT
gnsA	Escherichia coli K-12 substr. MG1655	EcoCyc	ATAACCTGTTGATTATTGAATCTTTCGGGGAGATGGCTTATAACATTTCTTACCTGACCAGGGTACCGGGAACCAACACCTTACT
htpG	Escherichia coli K-12 substr. MG1655	EcoCyc	TCGGTCCGGATGATATCGGGCTTGATCGTCTGGAACAGCGTCTGGCAGAGGAAAAAATCACTGAAGTGATCCTCGCCACCAACCC
hyfA	Escherichia coli K-12 substr. MG1655	EcoCyc	CATAACTTATTGAATATATTGAGTTAATCAGAATGGCATCCTTTATGCAATATGAAATGCAATGTTTCATATCATTTTCAAGGAG
ibpB	Escherichia coli K-12 substr. MG1655	EcoCyc	GCGAAAAAACCGCGCCGTATCGAAATCAACTAATTCCCTAAGGCCGCCTGGCGCGGCCTGACATCTCCATGCTCGCCGTCAGGGA
nikA	Escherichia coli K-12 substr. MG1655	EcoCyc	AGCCATCGTTAAACAGCGTGGCGGCAGCGCCTGGCAAATCGTCAGCGTAGACAGCACCTATCACTCCTCGCTGTCAGTCAGCCAT
patA	Escherichia coli K-12 substr. MG1655	EcoCyc	GTGTTTATCCCGATTTTCGCGATCGCAGCCGGAGTGGCGCAATCCCTGCAATACTTAAATCGGTATCATGTGATACGCGAGCCTC
potF	Escherichia coli K-12 substr. MG1655	EcoCyc	GTTCTCTTTTCTTACACCGCGCCGATAAAAAATATGCACGTTTATTGCATATCTTTCAGTGTGACAACTTTTGTTCGTTTGTTAA
pspG	Escherichia coli K-12 substr. MG1655	EcoCyc	GGGCGTTTTGCTGTTAAATCAATAGATTATTTTTGGCATGATTCTTGTAATGCCAGCAAGAGATTTCATATTTGGGAGAGCATCA
puuP	Escherichia coli K-12 substr. MG1655	EcoCyc	GTAATCCAGACATTTCCCGGATGTCGCGTTATGGAGCGCGGGCGGCAACGGGCTTCCGTTAACGATTAAGACTGTGACGAGGAAA
radD	Escherichia coli K-12 substr. MG1655	EcoCyc	GATTGCCGGATGCGGCACAAGTGCCTTATCAGGCCTACAGGTCGGCAATAGTTGTAGGCCTGATAAGACGCGACAGCGTCGCATC
rhaD	Escherichia coli K-12 substr. MG1655	EcoCyc	GATTGCCGGATGCGGCACAAGTGCCTTATCAGGCCTACAGGTCGGCAATAGTTGTAGGCCTGATAAGACGCGACAGCGTCGCATC
rseD	Escherichia coli K-12 substr. MG1655	EcoCyc	AACATGGTTTGGTCAGCATAGCATCATGTTGTGCGGATAAACACCTGCTATTTTAATATTTGTTACAGTTGCTAAACACGCTGAC
xapB	Escherichia coli K-12 substr. MG1655	EcoCyc	TAACGATGATCGTTTTGGAGAGCGCTTCTTCTCACTGGCAAATGCCTACGATGCGGAATACCGCGCACTGTTACAAAAAGTGGCG
xdhA	Escherichia coli K-12 substr. MG1655	EcoCyc	CCTACCTCCCCTAACGCTTATCGTCGTTTCTGGCGTAAATCTTGCCTGCTTAGACTAAATCTTTGCCATAAGAACCAAATGTTCA
yaaU	Escherichia coli K-12 substr. MG1655	EcoCyc	CACATTGTTGTGAAGGCCGATGCTGATAAACAGGCGCTGGAGCTGCTGGTGAAAGCGTGCCCCGCAGGTCTGTACAAGAAGCAGG
yahE	Escherichia coli K-12 substr. MG1655	EcoCyc	CAGACCAACCATGTAGGCTGGACGCCGCTACTGGAAGCGATTGTGCTTAATGATGGTGGTATTAAACAGCAGGCGATTGTGCAGT
ygfK	Escherichia coli K-12 substr. MG1655	EcoCyc	CCTCACATTTTTTTATATTTCCCGCCAAACCTGGCAAGAGTGGTGCGATTGTTGCTCTATCCCCCTAAACCACCGGATTTCTCAA
yhjCp	Escherichia coli K-12 substr. MG1655	EcoCyc	AAAACAATTTTGAGGATTTCCTTATATTGGTGGTTAGTACGCATGCAATTAAAAATGAAATTCCGCGACCACAAGCCAAAATAAC
argT	Escherichia coli K-12 substr. MG1655	EcoCyc	TATTTAACGTTGAATGTTACTGTTGTCGTCAAGATGGCATAAGACCTGCATGAAAGAGCCTGCAAACACACAACACAATACACAA
astC	Escherichia coli K-12 substr. MG1655	EcoCyc	TAGCCTCCGCCGTTTATGCACTTTTATCACTGGCTGGCACGAACCCTGCAATCTACATTTACAGCGCAAACATTACTTATTATTA
atoD	Escherichia coli K-12 substr. MG1655	EcoCyc	ATTAGTTAAATAACTAAATCCAATAATCTCATTCTGGCACTCCCCTTGCTATTGCCTGACTGTACCCACAACGGTGTATGCAAGA
ddpX	Escherichia coli K-12 substr. MG1655	EcoCyc	TTAAGCCAGCATTCTGGCGCTTATCCCGGCATGGCATGAGATCTGCATAAGCGGAAAGCGCAGCAATTTTTGTCTTATACAGGAA
fdhF	Escherichia coli K-12 substr. MG1655	EcoCyc	CCCGTAATATCAGGGAATGACCCCACATAAAATGTGGCATAAAAGATGCATACTGTAGTCGAGAGCGCGTATGCGTGATTTGATT
glmY	Escherichia coli K-12 substr. MG1655	EcoCyc	ATAATCAGTACGTTACCAAACTATTTTCTTTATTGGCACAGTTACTGCATAATAGTAACCAGTGGCTCATTCACCGACTTATGTC
glnA	Escherichia coli K-12 substr. MG1655	EcoCyc	GCATGATAACGCCTTTTAGGGGCAATTTAAAAGTTGGCACAGATTTCGCTTTATCTTTTTTACGGCGACACGGCCAAAATAATTG
glnH	Escherichia coli K-12 substr. MG1655	EcoCyc	GCCGCATCTCGAAAAATCAAGGAGTTGCAAAACTGGCACGATTTTTTCATATATGTGAATGTCACGCAGGGGATCGTCCCGTGGA
glnK	Escherichia coli K-12 substr. MG1655	EcoCyc	TTAACTTCCTGCTCTCTTTCTCGTTTTTCATTTCTGGCACACCGCTTGCAATACCTTCTTCGTGTAGCAGAACCATTACCGAATT
hycA	Escherichia coli K-12 substr. MG1655	EcoCyc	TTAAAAATCTCTTTAATAACAATAAATTAAAAGTTGGCACAAAAAATGCTTAAAGCTGGCATCTCTGTTAAACGGGTAACCTGAC
hyfA	Escherichia coli K-12 substr. MG1655	EcoCyc	CATAACTTATTGAATATATTGAGTTAATCAGAATGGCATCCTTTATGCAATATGAAATGCAATGTTTCATATCATTTTCAAGGAG
hypA	Escherichia coli K-12 substr. MG1655	EcoCyc	CATCGACATTATTCACCGCAGGGATAATCAACACTGGCACAATTATTGCTTGTAGCTGGCAATAGTTAATGGGAGGCGATATGCA
nac	Escherichia coli K-12 substr. MG1655	EcoCyc	TTGGTTAGCTTGTACATCAACACCAAAATAAAACTGGCAAGCATCTTGCAATCTGGTTGTAAGTAATGGCGGCACTTGGGCCGAT
norV	Escherichia coli K-12 substr. MG1655	EcoCyc	TTATTTATAGAGTAAAAACAATCAGATAAAAAACTGGCACGCAATCTGCAATTAGCAAGACATCTTTTTAGAACACGCTGAATAA
pinE	Escherichia coli K-12 substr. MG1655	EcoCyc	AAACCAACGTTTATGAAAATGAAGAAATAACAAGCAAATGGCATCATTCCTGCTTTTACCAGGGGGATTTAACATGCTTATTGGC
prpB	Escherichia coli K-12 substr. MG1655	EcoCyc	TGAAATTAAACATTTAATTTTATTAAGGCAATTGTGGCACACCCCTTGCTTTGTCTTTATCAACGCAAATAACAAGTTGATAACA
pspA	Escherichia coli K-12 substr. MG1655	EcoCyc	AATCAGATCTTTATAAATCAAAAAGATAAAAAATTGGCACGCAAATTGTATTAACAGTTCAGCAGGACAATCCTGAACGCAGAAA
rpoH	Escherichia coli K-12 substr. MG1655	EcoCyc	AACAGTGAATGATAACCTCGTTGCTCTTAAGCTCTGGCACAGTTGTTGCTACCACTGAAGCGCCAGAAGATATCGATTGAGAGGA
rtcB	Escherichia coli K-12 substr. MG1655	EcoCyc	TGAATTAAAAAATTAAGCTGCTTATTTAATTTTCTGGCACGACGGTTGCAATTATCAGGACAGCAAACAACGAAAAGAGAAAAAC
rutA	Escherichia coli K-12 substr. MG1655	EcoCyc	AACAGATTAATAACATTAACTTTTTAAAAACTGGCATCCGCTTTGCAAACAAGCCAATACGCGGCTGAAAAGGATATGCAGGATG
yeaG	Escherichia coli K-12 substr. MG1655	EcoCyc	ATCACCGGGCACGTTGTTCTCATCGTCGATAAAATGGCATGAGAGTTGCTGTGTTTTAGCAAGAGACGTCGTTCAGTTTACCTCT
yhdW	Escherichia coli K-12 substr. MG1655	EcoCyc	CAGCTTATTGCGACGCGAAATCGTGCGCAAAAGCTGGCACTACTTTTGCTTATAAGAGGATGGCCACAGACAGGTAAAAGACGTT
zraP	Escherichia coli K-12 substr. MG1655	EcoCyc	GCCAGATTACCCGTCATATCAGCGTTTCATCGTTGGCACGGAAGATGCAATACCCGAAGTAAGACAACCACTGGAGGATTAACCA
zraS	Escherichia coli K-12 substr. MG1655	EcoCyc	TGTGTTACAGCGCAGGGTAAGCGCTGATAAAAGATGGCATGATTTCTGCTGTCAGAAAGGGATGAGCAGGCAAAGAAGAAGATGC
Dbac_2711(zraP)	Desulfomicrobium baculatum DSM 4028	Regprecise	ATTGGCACGGCGTCTGCTA
Dbac_0116_Pos45	Desulfomicrobium baculatum DSM 4028	Regprecise	ATGGGTACCAATCTTGCTT
Dbac_2264	Desulfomicrobium baculatum DSM 4028	Regprecise	GCTGGCATGGTCTTTGCCT
Dbac_2224	Desulfomicrobium baculatum DSM 4028	Regprecise	CCGGGCATTGAACTTGCTC
Dbac_0370	Desulfomicrobium baculatum DSM 4028	Regprecise	ATTGGGCAGGCGGTTGCTT
Dbac_2404(DVU0518)	Desulfomicrobium baculatum DSM 4028	Regprecise	ACTGGTCGGGATTTTGCAA
Dbac_0116_Pos45	Desulfomicrobium baculatum DSM 4028	Regprecise	ATGGGTACCAATCTTGCTT
Dbac_3471(flhA)	Desulfomicrobium baculatum DSM 4028	Regprecise	CCTGGCACGCGCCTTGTAT
Dbac_3470(flhF)	Desulfomicrobium baculatum DSM 4028	Regprecise	CCTGGCCCGTTTTTTGCCA
Dbac_2434(fliK)	Desulfomicrobium baculatum DSM 4028	Regprecise	TTTGGCCCGCCTTTTGATC
Dbac_2433(flgD)	Desulfomicrobium baculatum DSM 4028	Regprecise	TCTGGTCCGGGATGTGCAC
Dbac_0833(nifV)	Desulfomicrobium baculatum DSM 4028	Regprecise	CGTGGCATCGACCATGCAA
Dbac_0547	Desulfomicrobium baculatum DSM 4028	Regprecise	TCTGGCATGGGATCTGCTT
Dbac_1614(flgE)	Desulfomicrobium baculatum DSM 4028	Regprecise	CATGGACCCATTCCTGCAT
Dbac_1014(zraP)	Desulfomicrobium baculatum DSM 4028	Regprecise	TCTGGCACGGCACTTGATA
Dbac_2249(fliJ)	Desulfomicrobium baculatum DSM 4028	Regprecise	TTGTGCACGCTTTTTGCTA
Dbac_3026(flgB)	Desulfomicrobium baculatum DSM 4028	Regprecise	TCTGGAATGGTCATTGCAA
Dbac_0848(hdrC)	Desulfomicrobium baculatum DSM 4028	Regprecise	TATGGCACTAAATCTGCTT
Dbac_2146	Desulfomicrobium baculatum DSM 4028	Regprecise	CTTGGAACGCTCTTTGCTC
Dbac_2155	Desulfomicrobium baculatum DSM 4028	Regprecise	TTTGGAATGCTCCTTGCTT
Dbac_3326(adh)	Desulfomicrobium baculatum DSM 4028	Regprecise	TCTGGCCTCATTCTTGCCT
Dbac_2669	Desulfomicrobium baculatum DSM 4028	Regprecise	CATGGCACGCGCCTTGTTT
Dbac_3025	Desulfomicrobium baculatum DSM 4028	Regprecise	GGTGGCATCAAAGTTGCTA
Dbac_1587	Desulfomicrobium baculatum DSM 4028	Regprecise	ATTGGCACAGAGAATGCTC
Dbac_1588(dtcP)	Desulfomicrobium baculatum DSM 4028	Regprecise	GATGGCATGCATTCTGCTC
Dbac_2588	Desulfomicrobium baculatum DSM 4028	Regprecise	AATGGCACAATTCTTTCAT
Dbac_1772	Desulfomicrobium baculatum DSM 4028	Regprecise	GCTGGCCCGAAATCTGCTA
Dbac_1496(glnN)	Desulfomicrobium baculatum DSM 4028	Regprecise	TGTGGCATCTGAATTGCTT
Dbac_2789(lpxC)	Desulfomicrobium baculatum DSM 4028	Regprecise	TCTGGCATGAAGTTTGATA
Dbac_2430(flaB1)	Desulfomicrobium baculatum DSM 4028	Regprecise	AATGGCATTCTGTGTGCAA
Dbac_2386(fliD)	Desulfomicrobium baculatum DSM 4028	Regprecise	TCTGGCACCAGGTTTGCTC
Dbac_0245	Desulfomicrobium baculatum DSM 4028	Regprecise	CTTGGTATCTATCTTGCTT
Dbac_2476	Desulfomicrobium baculatum DSM 4028	Regprecise	CTTGGCAGGGACTTTGCTT
Dbac_2410(flgF)	Desulfomicrobium baculatum DSM 4028	Regprecise	ACTGGCCTGGTATTTGCTC
Dbac_3473(fliR)	Desulfomicrobium baculatum DSM 4028	Regprecise	TCTGGTCCGCGTTTTGCTG
Dbac_2301	Desulfomicrobium baculatum DSM 4028	Regprecise	GGCGGCACGGCTCATGCTT
Dbac_0448	Desulfomicrobium baculatum DSM 4028	Regprecise	CATGGCACCGCATTTGCTT
Dbac_3049(amt)	Desulfomicrobium baculatum DSM 4028	Regprecise	TTTGGCACTGCCTGTGCTT
Dbac_1044(por)	Desulfomicrobium baculatum DSM 4028	Regprecise	AGTGGCACAAAACTTGTTT
Dbac_1728(lldG)	Desulfomicrobium baculatum DSM 4028	Regprecise	GCTGGCACGCATCCTGCCT
Dbac_1016(zraS)	Desulfomicrobium baculatum DSM 4028	Regprecise	TCAGGCAGGGTATTTGCTA
Dbac_1225(pspA)	Desulfomicrobium baculatum DSM 4028	Regprecise	ACTGGCATGATCTCTGCTC
Dbac_2656	Desulfomicrobium baculatum DSM 4028	Regprecise	TGTGGCAGGTCTTTTGCTT
Dbac_0313	Desulfomicrobium baculatum DSM 4028	Regprecise	GTTGGCATGTGCGTTGCTT
Dbac_3071(ald)	Desulfomicrobium baculatum DSM 4028	Regprecise	TGTGGTAAGCTTTTTGCCA
Dbac_0834(nifH)	Desulfomicrobium baculatum DSM 4028	Regprecise	TTTGGCACGCCCGTTGCCC
Dbac_2976	Desulfomicrobium baculatum DSM 4028	Regprecise	GTTGGCATGAATCTGGCTC
Dbac_0691	Desulfomicrobium baculatum DSM 4028	Regprecise	GCTGGCATGAATGTTGATT
Dbac_3048	Desulfomicrobium baculatum DSM 4028	Regprecise	TATGGCACCGTCCTTGCTC
Dbac_2235	Desulfomicrobium baculatum DSM 4028	Regprecise	TTTGGCACGGTCGATGCAT
Dbac_2231	Desulfomicrobium baculatum DSM 4028	Regprecise	ATTGGCATGGACCATGCTT
Dbac_2944	Desulfomicrobium baculatum DSM 4028	Regprecise	CCTGGCACGGCCCTTGCCT
Dbac_1721	Desulfomicrobium baculatum DSM 4028	Regprecise	CTTGGCAACAAACTTGCTA
Dbac_2385(fliC)	Desulfomicrobium baculatum DSM 4028	Regprecise	CAAGGCCCGCAAACTGCTC
Dbac_0594(nifA-2)	Desulfomicrobium baculatum DSM 4028	Regprecise	TGCGGCATCCTTGTTGCTT
Dbac_1753	Desulfomicrobium baculatum DSM 4028	Regprecise	CCCGGCATATATTTTGCTA
Dbac_2145	Desulfomicrobium baculatum DSM 4028	Regprecise	TATGGCATGCCATCTGCTT
Dbac_2236	Desulfomicrobium baculatum DSM 4028	Regprecise	GCTGGTACGTTCGTTGCTA
Dret_2390(zraP)	Desulfohalobium retbaense DSM 5692	Regprecise	TTTGGCACGCCCAATGCAT
Dret_0589(flhF)	Desulfohalobium retbaense DSM 5692	Regprecise	GACGGAACGGTATTTGCCC
Dret_0569_fliF_Pos290	Desulfohalobium retbaense DSM 5692	Regprecise	ATTGGAGCACTTTTTGCTC
Dret_0569_fliF_Pos130	Desulfohalobium retbaense DSM 5692	Regprecise	TATGGCGTGGTATTTGCAT
Dret_0653(flgB)	Desulfohalobium retbaense DSM 5692	Regprecise	TAGGGCTCAGGTGTTGCCT
Dret_0199(adh)	Desulfohalobium retbaense DSM 5692	Regprecise	TTTGGCCCGATATTTGCTC
Dret_2267(amt)	Desulfohalobium retbaense DSM 5692	Regprecise	TTTGGCACCTCTCTTGCCT
Dret_2081(lpxC)	Desulfohalobium retbaense DSM 5692	Regprecise	CGTGGAATGATTTTTGCTT
Dret_0578(motA)	Desulfohalobium retbaense DSM 5692	Regprecise	GCTGGCATAATTTATGCTA
Dret_0446	Desulfohalobium retbaense DSM 5692	Regprecise	ATCGGCACGGACATTGCTA
Dret_0113(amt)	Desulfohalobium retbaense DSM 5692	Regprecise	ATTGGCCCCATCCTTGCTA
Dret_0167	Desulfohalobium retbaense DSM 5692	Regprecise	TCAGGCATATAAATTGCTT
Dret_0164	Desulfohalobium retbaense DSM 5692	Regprecise	ATCGGAACGGATATTGCTT
Dret_1039(lldP)	Desulfohalobium retbaense DSM 5692	Regprecise	TATGGCATGGATATTGAAT
Dret_1220	Desulfohalobium retbaense DSM 5692	Regprecise	TTTGGTTTGCTTTTTGCTT
Dret_1485(ald)	Desulfohalobium retbaense DSM 5692	Regprecise	TTTGGCAAAGTTTGTGCAT
Dde_0191	Desulfovibrio desulfuricans G20	Regprecise	GTTGGCACGGCAGTTGCTA
Dde_0357	Desulfovibrio desulfuricans G20	Regprecise	GGTGGCACGGTTCCTGCTT
Dde_1684(hydH)	Desulfovibrio desulfuricans G20	Regprecise	TTTGGCACGTGTTTTTCAT
Dde_0318	Desulfovibrio desulfuricans G20	Regprecise	AAAGGCACGGCTTCTGCTG
Dde_0323	Desulfovibrio desulfuricans G20	Regprecise	GTTGGCACGTTCCTTGCCT
Dde_0438_Pos80	Desulfovibrio desulfuricans G20	Regprecise	CCCGGCACGTGGCATGCAA
Dde_0438_Pos73	Desulfovibrio desulfuricans G20	Regprecise	CGTGGCATGCAACTTGCTT
Dde_0380(flhA)	Desulfovibrio desulfuricans G20	Regprecise	GCTGGCACGGGCCTTGTAT
Dde_3153(DVU0518)	Desulfovibrio desulfuricans G20	Regprecise	GCTGGCAGGAAAATTGCTG
Dde_0645	Desulfovibrio desulfuricans G20	Regprecise	TTTGGCACCGGTGTTGTAA
Dde_0816	Desulfovibrio desulfuricans G20	Regprecise	CACGGCATCATGATTGCAT
Dde_0438	Desulfovibrio desulfuricans G20	Regprecise	CGTGGCATGCAACTTGCTT
Dde_0420	Desulfovibrio desulfuricans G20	Regprecise	TGTGGCCGGCATTTTGCAC
Dde_1712(flgD)	Desulfovibrio desulfuricans G20	Regprecise	TTTGGCCCAGGAAATGCAA
Dde_1713(fliK)	Desulfovibrio desulfuricans G20	Regprecise	TCTGGAACGCCTTTTGTAT
Dde_2287(nudF)	Desulfovibrio desulfuricans G20	Regprecise	AATGGCACGCTTGATGCTA
Dde_3237(por)	Desulfovibrio desulfuricans G20	Regprecise	CATGGCATACTTTTTGTTT
Dde_0298(flgE)	Desulfovibrio desulfuricans G20	Regprecise	TCTGGCACGGTCCATGCTT
Dde_0356(flgB)	Desulfovibrio desulfuricans G20	Regprecise	CATGGAACACACCTTGCTT
Dde_0102(glnN)	Desulfovibrio desulfuricans G20	Regprecise	GTTGGCACCGACTCTGCAA
Dde_1258(frdC)	Desulfovibrio desulfuricans G20	Regprecise	ACTGGCACGGCATATGCTT
Dde_3523(adh)	Desulfovibrio desulfuricans G20	Regprecise	TTTGGCCCGTTCCTTGCCT
Dde_1275_dtcP_Pos187	Desulfovibrio desulfuricans G20	Regprecise	ATTGGAACACGCCTTGCCG
Dde_1275_dtcP_Pos84	Desulfovibrio desulfuricans G20	Regprecise	TTTGGCACATTACCTGCTC
Dde_1278	Desulfovibrio desulfuricans G20	Regprecise	CAAGGCACGCTTTTTGCGA
Dde_0828	Desulfovibrio desulfuricans G20	Regprecise	TGTGGCACGGTTTTGGCTA
Dde_0818	Desulfovibrio desulfuricans G20	Regprecise	ACTGGCATGAAATTGGCAA
Dde_0696(cckA)	Desulfovibrio desulfuricans G20	Regprecise	ACAGGCACACCCCGTGCAC
Dde_0108	Desulfovibrio desulfuricans G20	Regprecise	ATCGGCACTATGGTTGCTA
Dde_1120(fliD)	Desulfovibrio desulfuricans G20	Regprecise	CATGGCATTTTCCTTGCAT
Dde_2573_Pos132	Desulfovibrio desulfuricans G20	Regprecise	CATGGCCCTTCTTTTGCCG
Dde_2573_Pos65	Desulfovibrio desulfuricans G20	Regprecise	CACGGCACTCAATTTGCAT
Dde_2986(lpxC)	Desulfovibrio desulfuricans G20	Regprecise	AACGGCACGATTATTGCTT
Dde_1501(flaB3)	Desulfovibrio desulfuricans G20	Regprecise	TCTGGCACGATTTATGCTT
Dde_1400	Desulfovibrio desulfuricans G20	Regprecise	CTTGGCATGCATTGTGCTT
Dde_1709(flaB1)	Desulfovibrio desulfuricans G20	Regprecise	TTTGGCACCACCTTTGCTC
Dde_1455	Desulfovibrio desulfuricans G20	Regprecise	GTTGGCAGACTTATTGCTA
Dde_3230	Desulfovibrio desulfuricans G20	Regprecise	AATGGCAGAACCTTTGCAT
Dde_3197	Desulfovibrio desulfuricans G20	Regprecise	GTCGGCATCATTCCTGCCT
Dde_3591(era)	Desulfovibrio desulfuricans G20	Regprecise	CGTGGCGCGCTGCTTGACT
Dde_3159(flgF)	Desulfovibrio desulfuricans G20	Regprecise	GCTGGCCCGCATGTTGCAT
Dde_2708(fliM)	Desulfovibrio desulfuricans G20	Regprecise	AATGGCATTTATTATGCAT
Dde_0378(fliR)	Desulfovibrio desulfuricans G20	Regprecise	GATGGTCTGTTTTTTGCTT
Dde_0564	Desulfovibrio desulfuricans G20	Regprecise	ACCGGCACGGATACTGCAT
Dde_2311(amt)	Desulfovibrio desulfuricans G20	Regprecise	TCTGGCCTGCTGCTTGCTT
Dde_3492(amt)	Desulfovibrio desulfuricans G20	Regprecise	TTTGGCCCTCCTTTTGCTC
Dde_0657	Desulfovibrio desulfuricans G20	Regprecise	ACCGGCACGGTTTGTGCTG
Dde_0110(zraS)	Desulfovibrio desulfuricans G20	Regprecise	TCTGGTGCGTTGCTTGCAT
Dde_3226(pspA)	Desulfovibrio desulfuricans G20	Regprecise	TCTGGCATAGAAGGTGCTT
Dde_3225(pspB)	Desulfovibrio desulfuricans G20	Regprecise	GCTGGCCTGTATGTTGCCA
Dde_1940	Desulfovibrio desulfuricans G20	Regprecise	TCTGGCATCCATTTTGCTA
Dde_0876	Desulfovibrio desulfuricans G20	Regprecise	TCTGGCACGCTTCTTGTTA
Dde_1553(ald)	Desulfovibrio desulfuricans G20	Regprecise	TCTGGCAAGGTGTTTGCTT
Dde_2357	Desulfovibrio desulfuricans G20	Regprecise	CTTGGCACGGTGGTTGCCT
Dde_1654	Desulfovibrio desulfuricans G20	Regprecise	GGTGGCATGCTTTATGCTC
Dde_2960	Desulfovibrio desulfuricans G20	Regprecise	CATTGCACGCCTTTTGCAT
Dde_1786(mltC)	Desulfovibrio desulfuricans G20	Regprecise	AATGGCATTGCCGCTGCTT
Dde_0111(zraP)	Desulfovibrio desulfuricans G20	Regprecise	TATGGCACGCCTGTTGCTC
Dde_2705(fliJ)	Desulfovibrio desulfuricans G20	Regprecise	TCTGGCCTGATCTTTGCTT
Dde_0404	Desulfovibrio desulfuricans G20	Regprecise	AGTGGCACCACCTTTGCCA
Dde_2510	Desulfovibrio desulfuricans G20	Regprecise	TTTGGAACCGCTATTGCTT
Dde_2509	Desulfovibrio desulfuricans G20	Regprecise	CATGGAACGCTGTTTGCTT
Dde_2507	Desulfovibrio desulfuricans G20	Regprecise	ACAGGCACGGCGATTGCTT
Dde_1017	Desulfovibrio desulfuricans G20	Regprecise	TTTGGTACGCCTTTTGTAG
Dde_1834	Desulfovibrio desulfuricans G20	Regprecise	CACGGCGCAAAGGTTGCAT
Dde_0288	Desulfovibrio desulfuricans G20	Regprecise	TACGGCACGGCCGCTGCTC
Dde_1532	Desulfovibrio desulfuricans G20	Regprecise	TCCGGCCTGTATTTTGCTT
Dde_2819(zraP)	Desulfovibrio desulfuricans G20	Regprecise	TTTGGCACACCTGTTGCTG
Dde_3211	Desulfovibrio desulfuricans G20	Regprecise	GCTGGCACGCACGTTGCAC
Ddes_0750(nudF)	Desulfovibrio desulfuricans subsp. desulfuricans str. ATCC 27774	Regprecise	TGCGGCCCGGCGCGTGCTG
Ddes_0811	Desulfovibrio desulfuricans subsp. desulfuricans str. ATCC 27774	Regprecise	TATGGCAAAGCTCCTGTTG
Ddes_2002(DVU0518)	Desulfovibrio desulfuricans subsp. desulfuricans str. ATCC 27774	Regprecise	CGAGGCACGGAAATTGCTT
Ddes_0327(flhF)	Desulfovibrio desulfuricans subsp. desulfuricans str. ATCC 27774	Regprecise	CTTGGCCCCTAATTTGCAT
Ddes_1259(fliK)	Desulfovibrio desulfuricans subsp. desulfuricans str. ATCC 27774	Regprecise	TTTGGAACACTCTTTGTAT
Ddes_1260(flgD)	Desulfovibrio desulfuricans subsp. desulfuricans str. ATCC 27774	Regprecise	GTTGGAACAGCCTGTGCAT
Ddes_0185(zraP)	Desulfovibrio desulfuricans subsp. desulfuricans str. ATCC 27774	Regprecise	AGTTGCATGATTTTTGCAA
Ddes_2091(flgE)	Desulfovibrio desulfuricans subsp. desulfuricans str. ATCC 27774	Regprecise	TCTGGCACGCTCTCTGCAT
Ddes_1576(flgB)	Desulfovibrio desulfuricans subsp. desulfuricans str. ATCC 27774	Regprecise	TTTGGAACAAATGTTGCTT
Ddes_1573(fliF)	Desulfovibrio desulfuricans subsp. desulfuricans str. ATCC 27774	Regprecise	TTAGGCATGAATGTTGCTA
Ddes_0698_fliJ_Pos119	Desulfovibrio desulfuricans subsp. desulfuricans str. ATCC 27774	Regprecise	CGTGGCATGGTGGCTGCGC
Ddes_0698_fliJ_Pos63	Desulfovibrio desulfuricans subsp. desulfuricans str. ATCC 27774	Regprecise	CTTGGCCCGCTGTTTGCAC
Ddes_2374	Desulfovibrio desulfuricans subsp. desulfuricans str. ATCC 27774	Regprecise	TTTGGCACGCACATTGCTC
Ddes_1436	Desulfovibrio desulfuricans subsp. desulfuricans str. ATCC 27774	Regprecise	TGTGGCATGCCCCATGCAA
Ddes_0220	Desulfovibrio desulfuricans subsp. desulfuricans str. ATCC 27774	Regprecise	TCTGGAACACTTCTTGTAT
Ddes_1437	Desulfovibrio desulfuricans subsp. desulfuricans str. ATCC 27774	Regprecise	TCTGGCACGCATCCTGCAA
Ddes_0311	Desulfovibrio desulfuricans subsp. desulfuricans str. ATCC 27774	Regprecise	CTTGGCACTGTACTTGCTG
Ddes_0313	Desulfovibrio desulfuricans subsp. desulfuricans str. ATCC 27774	Regprecise	AATGGCATACAGTTTGCTT
Ddes_1147(amt)	Desulfovibrio desulfuricans subsp. desulfuricans str. ATCC 27774	Regprecise	CTTGGCACAGATAGTGCTT
Ddes_0596_Pos177	Desulfovibrio desulfuricans subsp. desulfuricans str. ATCC 27774	Regprecise	TTTGGCACGTTTCTGGCAT
Ddes_0596_Pos148	Desulfovibrio desulfuricans subsp. desulfuricans str. ATCC 27774	Regprecise	AATGGCACACACTGTGCCG
Ddes_0596	Desulfovibrio desulfuricans subsp. desulfuricans str. ATCC 27774	Regprecise	GTTGGCAAGGTGAATGCCA
Ddes_0530(fliD)	Desulfovibrio desulfuricans subsp. desulfuricans str. ATCC 27774	Regprecise	AGTTGCACGCATTTTGCAA
Ddes_2282(flaB3)	Desulfovibrio desulfuricans subsp. desulfuricans str. ATCC 27774	Regprecise	AATGGCATGATTCCTGCTG
Ddes_0763	Desulfovibrio desulfuricans subsp. desulfuricans str. ATCC 27774	Regprecise	CTTGGCAGCATTTTTGCAT
Ddes_2004(flgI)	Desulfovibrio desulfuricans subsp. desulfuricans str. ATCC 27774	Regprecise	TTCGGCACGCTTTCTGCAA
Ddes_0373(fliL)	Desulfovibrio desulfuricans subsp. desulfuricans str. ATCC 27774	Regprecise	TCTGGCACAGTGTCTGCAA
Ddes_0378(fliQ)	Desulfovibrio desulfuricans subsp. desulfuricans str. ATCC 27774	Regprecise	TCTGGCATCAATCTTGAAT
Ddes_0332(flhB)	Desulfovibrio desulfuricans subsp. desulfuricans str. ATCC 27774	Regprecise	CCGGGTACGCTTCTTGCTA
Ddes_0193(fliR)	Desulfovibrio desulfuricans subsp. desulfuricans str. ATCC 27774	Regprecise	TTTGGCAACCATTTTGCAA
Ddes_0391(flgF)	Desulfovibrio desulfuricans subsp. desulfuricans str. ATCC 27774	Regprecise	TTTGGCCCGCACTTTGCAT
Ddes_1836(fliM)	Desulfovibrio desulfuricans subsp. desulfuricans str. ATCC 27774	Regprecise	AATGGCCTTTTTCTTGCAT
Ddes_0331(flhA)	Desulfovibrio desulfuricans subsp. desulfuricans str. ATCC 27774	Regprecise	TCTGGCACGGGCTTTGTAT
Ddes_1867(DVU2108)	Desulfovibrio desulfuricans subsp. desulfuricans str. ATCC 27774	Regprecise	GCAGGGACGCTTTTTGTAT
Ddes_0695	Desulfovibrio desulfuricans subsp. desulfuricans str. ATCC 27774	Regprecise	TTTGGCAAGACCTTTGCAT
Ddes_0186(zraS)	Desulfovibrio desulfuricans subsp. desulfuricans str. ATCC 27774	Regprecise	ATTTGCAAAAATCATGCAA
Ddes_1230	Desulfovibrio desulfuricans subsp. desulfuricans str. ATCC 27774	Regprecise	TCTGGCATCCATCTTGCTT
Ddes_2345	Desulfovibrio desulfuricans subsp. desulfuricans str. ATCC 27774	Regprecise	GTTGGCCTGCCTATTGCAC
Ddes_2346	Desulfovibrio desulfuricans subsp. desulfuricans str. ATCC 27774	Regprecise	TCTGGCATCATTAGTGCAA
Ddes_2342	Desulfovibrio desulfuricans subsp. desulfuricans str. ATCC 27774	Regprecise	TTTGGCACGACTACTGCAG
Ddes_0154	Desulfovibrio desulfuricans subsp. desulfuricans str. ATCC 27774	Regprecise	TTTGGAACAATGTTTGCTA
Ddes_2343	Desulfovibrio desulfuricans subsp. desulfuricans str. ATCC 27774	Regprecise	GTTGGCATACTTATTGATT
Ddes_1559	Desulfovibrio desulfuricans subsp. desulfuricans str. ATCC 27774	Regprecise	TATGGACCATATTTTGCAT
Ddes_0082(nrfH)	Desulfovibrio desulfuricans subsp. desulfuricans str. ATCC 27774	Regprecise	ACTGGTACGTTTCTTGAAA
Ddes_1642	Desulfovibrio desulfuricans subsp. desulfuricans str. ATCC 27774	Regprecise	AATGGCATGGCGATTGCTA
Ddes_2079(mltC)	Desulfovibrio desulfuricans subsp. desulfuricans str. ATCC 27774	Regprecise	AATGGCAGCAAATTTGCAT
Ddes_0767	Desulfovibrio desulfuricans subsp. desulfuricans str. ATCC 27774	Regprecise	ATTGGCACGACCTTTGCCT
Ddes_1028(fliC)	Desulfovibrio desulfuricans subsp. desulfuricans str. ATCC 27774	Regprecise	TTTGGCACATGGATTGCAA
DMR_40340(rmlB)	Desulfovibrio magneticus RS-1	Regprecise	TTAGGATCGATTTTTGCAA
DMR_40120	Desulfovibrio magneticus RS-1	Regprecise	AAAGGCACAATCCTTGATA
DMR_31520(flgJ)	Desulfovibrio magneticus RS-1	Regprecise	ACTGGCCCGCAATTTGCCT
DMR_23880(flhA)	Desulfovibrio magneticus RS-1	Regprecise	CTTGGCACAGGCCTTGTAT
DMR_24580	Desulfovibrio magneticus RS-1	Regprecise	GTTGGCATCCATTTTGCTG
DMR_13730(fliK)	Desulfovibrio magneticus RS-1	Regprecise	TTTGGAACGGGTCTTGAAG
DMR_16470(flgE)	Desulfovibrio magneticus RS-1	Regprecise	ATTGGCCCAGCATGTGCAA
DMR_11080	Desulfovibrio magneticus RS-1	Regprecise	TCTGGACCGGTATTTGCTT
DMR_20070(por)	Desulfovibrio magneticus RS-1	Regprecise	GATGGCACACGACTTGCGA
DMR_45020(flgB)	Desulfovibrio magneticus RS-1	Regprecise	GCTGGAACGCTTTTTGCCC
DMR_42100(fliJ)	Desulfovibrio magneticus RS-1	Regprecise	ACTGGCCCGTGTCTTGCAA
DMR_05720(dcu)	Desulfovibrio magneticus RS-1	Regprecise	CCTGGCATCGTCCCTGCTA
DMR_34260(dctA)	Desulfovibrio magneticus RS-1	Regprecise	ATTGGCACACTCTTTGCCT
DMR_25590	Desulfovibrio magneticus RS-1	Regprecise	TTTGGCACGGTTGTTGTAA
DMR_33160	Desulfovibrio magneticus RS-1	Regprecise	TTTGGCCCCGCCTTTGCAA
DMR_03980(fliD)	Desulfovibrio magneticus RS-1	Regprecise	GTTGGCATCCGCCTTGCTC
DMR_39260	Desulfovibrio magneticus RS-1	Regprecise	TCTGGCAGGTTTTTTGCTT
DMR_25570	Desulfovibrio magneticus RS-1	Regprecise	CTTGGCAGGCTCTTTGCTA
DMR_11290	Desulfovibrio magneticus RS-1	Regprecise	TTCGGCACGGTTCCTGCCT
DMR_31570(flgF)	Desulfovibrio magneticus RS-1	Regprecise	GCTGGCCCGCATGTTGCAA
DMR_22570	Desulfovibrio magneticus RS-1	Regprecise	GTTGGCATGACAATTGATA
DMR_23860(fliR)	Desulfovibrio magneticus RS-1	Regprecise	CTTGGTCCAGCTTTTGCTA
DMR_33620	Desulfovibrio magneticus RS-1	Regprecise	TTTGGCACGTTCCCTGCTG
DMR_19620(zraS)	Desulfovibrio magneticus RS-1	Regprecise	TTTGGAACGGGGGATGCAG
DMR_05510	Desulfovibrio magneticus RS-1	Regprecise	CCGGGCATCGTCCTTGCAT
DMR_38330(pspA)	Desulfovibrio magneticus RS-1	Regprecise	TCTGGCACGCTCCCTGCTT
DMR_43550	Desulfovibrio magneticus RS-1	Regprecise	CCTGGCATGGCCTGTGCCT
DMR_45640(ald)	Desulfovibrio magneticus RS-1	Regprecise	CCTGGCAAGGGACTTGCTA
DMR_20560(nifH)	Desulfovibrio magneticus RS-1	Regprecise	ACTGGCATGACTCTTGCCT
DMR_17520(nifE)	Desulfovibrio magneticus RS-1	Regprecise	TCTGGCACGCTCCTTGTAG
DMR_33860(cpaB)	Desulfovibrio magneticus RS-1	Regprecise	CTTGGCAGGCTTCTTGCTC
DMR_45010	Desulfovibrio magneticus RS-1	Regprecise	CTTGGCATGAGGATTGCTT
DMR_42220	Desulfovibrio magneticus RS-1	Regprecise	GCCGGCACACCCCTTGCTT
DMR_16170	Desulfovibrio magneticus RS-1	Regprecise	TTTGGCACGGCGTTTGCCT
DMR_06700	Desulfovibrio magneticus RS-1	Regprecise	TTGGGCACGGGTCTTGAAG
DMR_10270(fliC)	Desulfovibrio magneticus RS-1	Regprecise	TTAGGTATGTAAATTGCTA
DMR_06380	Desulfovibrio magneticus RS-1	Regprecise	TTTGGCACGCCCCCTGCTT
DMR_37280(zraP)	Desulfovibrio magneticus RS-1	Regprecise	CATGGCACGGATGCTGCTT
DMR_45210(zraP)	Desulfovibrio magneticus RS-1	Regprecise	GTTGGCACGGCTGCTGCAA
DMR_05460	Desulfovibrio magneticus RS-1	Regprecise	GTCGGCACAAGGGTTGCAA
DMR_06420	Desulfovibrio magneticus RS-1	Regprecise	CTTGGCACGGCCTATGCTT
DMR_06400	Desulfovibrio magneticus RS-1	Regprecise	TTTGGCACGCCCCCTGCTT
DMR_06410	Desulfovibrio magneticus RS-1	Regprecise	TTTGGCACGCCCCCTGCTT
DMR_06390	Desulfovibrio magneticus RS-1	Regprecise	TTTGGCATGCCCCCTGCTT
DMR_13760(fliC)	Desulfovibrio magneticus RS-1	Regprecise	TTTGGAACGCCTCCTGCTT
DESPIG_01518(nudF)	Desulfovibrio piger ATCC 29098	Regprecise	TGCGGCCGGCATGCTGCTG
DESPIG_02393(glcD)	Desulfovibrio piger ATCC 29098	Regprecise	TTCGGAGCAGGTCTTGCTG
DESPIG_02787(zraP)	Desulfovibrio piger ATCC 29098	Regprecise	GCTTGCATGTTTTTTGCAA
DESPIG_02139	Desulfovibrio piger ATCC 29098	Regprecise	TATGGCACGCTTGTTGCTG
DESPIG_02849	Desulfovibrio piger ATCC 29098	Regprecise	AATGGCACAGGCATTGCTA
DESPIG_00642(amt)	Desulfovibrio piger ATCC 29098	Regprecise	TATGGCACAGGGCTTGCTT
DESPIG_01879	Desulfovibrio piger ATCC 29098	Regprecise	CCTGGTCTATCTTTTGCAA
DESPIG_00689	Desulfovibrio piger ATCC 29098	Regprecise	TGTGGCATGATTCTGGCAT
DESPIG_02462(fliM)	Desulfovibrio piger ATCC 29098	Regprecise	TTTGGCCTTGTTCTTGCAT
DESPIG_00690	Desulfovibrio piger ATCC 29098	Regprecise	CATGGCACGCTTTATGCTT
DESPIG_00156	Desulfovibrio piger ATCC 29098	Regprecise	CATGGTACGTTTTATGCTT
DESPIG_02269	Desulfovibrio piger ATCC 29098	Regprecise	AATGGCATGTTTTTTGCTG
DESPIG_02193	Desulfovibrio piger ATCC 29098	Regprecise	TCTGGCACGGTTCCTGCTG
DESPIG_02142	Desulfovibrio piger ATCC 29098	Regprecise	TTTGGCACAGCCTATGCTT
DESPIG_02788(zraP)	Desulfovibrio piger ATCC 29098	Regprecise	TTTGGCACGCGGGTTGCTA
DESPIG_01831(nrfH)	Desulfovibrio piger ATCC 29098	Regprecise	ACTGGCACGCCCCTTGCTC
DESPIG_02990	Desulfovibrio piger ATCC 29098	Regprecise	ATTGGCACGGGTGTTGCTT
DESPIG_02585	Desulfovibrio piger ATCC 29098	Regprecise	ATTGGCACGGACTTTGCTG
Desal_3185	Desulfovibrio salexigens DSM 2638	Regprecise	TCAGGCATAATTACTGCAT
Desal_3506	Desulfovibrio salexigens DSM 2638	Regprecise	TCTGGCATAACGAGTGCTT
Desal_3525	Desulfovibrio salexigens DSM 2638	Regprecise	AAAGGCACTCCCTTTGCAG
Desal_1016(flgK)	Desulfovibrio salexigens DSM 2638	Regprecise	GCTGGCCCAGGCCCTGCTT
Desal_1015(DVU0518)	Desulfovibrio salexigens DSM 2638	Regprecise	ATTGGCAAGAAACTTGCTG
Desal_0577	Desulfovibrio salexigens DSM 2638	Regprecise	CTCGGCATCGGCATTGCAT
Desal_2595(flhF)	Desulfovibrio salexigens DSM 2638	Regprecise	GATGGTACGCTTCTTGCCT
Desal_2601	Desulfovibrio salexigens DSM 2638	Regprecise	GCTGGCGCACCTATTGCCC
Desal_2594(flhA)	Desulfovibrio salexigens DSM 2638	Regprecise	TTTGGCACAGGCCTTGTAT
Desal_0581	Desulfovibrio salexigens DSM 2638	Regprecise	TTTGGCACCCAAATTGAAT
Desal_3007(fliK)	Desulfovibrio salexigens DSM 2638	Regprecise	TTTGGCACGCCTCGTGAAT
Desal_3006(flgD)	Desulfovibrio salexigens DSM 2638	Regprecise	TTTGGCCCGGGAAATGCAA
Desal_2793(nudF)	Desulfovibrio salexigens DSM 2638	Regprecise	TTTGGCATACCCATTGCTA
Desal_2938(flgE)	Desulfovibrio salexigens DSM 2638	Regprecise	TTAGGCACGCCCCTTGCTT
Desal_1156(flgB)	Desulfovibrio salexigens DSM 2638	Regprecise	AATGGAACACCTTTTGCTA
Desal_1153(fliF)	Desulfovibrio salexigens DSM 2638	Regprecise	AATGGCCCACCATTTGCTT
Desal_0284(adh)	Desulfovibrio salexigens DSM 2638	Regprecise	TTTGGCACACGTCTTGCCC
Desal_3524	Desulfovibrio salexigens DSM 2638	Regprecise	ATTGGCACCCTGTTTGCTA
Desal_2290(glnN)	Desulfovibrio salexigens DSM 2638	Regprecise	TACGGCACGCCTCCTGCTT
Desal_3438(amt)	Desulfovibrio salexigens DSM 2638	Regprecise	TTTGGCACAATGCGTGCTT
Desal_2827	Desulfovibrio salexigens DSM 2638	Regprecise	GTTGGCATGACTCTTGTAT
Desal_2614	Desulfovibrio salexigens DSM 2638	Regprecise	GTTGGTACGTTTGCTGCAA
Desal_1249(fliD)	Desulfovibrio salexigens DSM 2638	Regprecise	TTTGGCATCCTGATTGCAT
Desal_1243	Desulfovibrio salexigens DSM 2638	Regprecise	TACGGCACAAATATTGCTT
Desal_0681(zraP)	Desulfovibrio salexigens DSM 2638	Regprecise	TTTGGCACGGGCCATGCTT
Desal_0680(zraP)	Desulfovibrio salexigens DSM 2638	Regprecise	TTTGGCACAGCACGTGCTT
Desal_2604(lpxC)	Desulfovibrio salexigens DSM 2638	Regprecise	GATGGCATATTATTTGCTG
Desal_3004(flaB1)	Desulfovibrio salexigens DSM 2638	Regprecise	TTTGGCACACGCTCTGCTT
Desal_0181	Desulfovibrio salexigens DSM 2638	Regprecise	TTTGGCAAGGTCATTGCAT
Desal_2513	Desulfovibrio salexigens DSM 2638	Regprecise	CAAGGCACGGCTGTTGCTT
Desal_0622	Desulfovibrio salexigens DSM 2638	Regprecise	CATGGCACGGACTATGCCT
Desal_2592(fliR)	Desulfovibrio salexigens DSM 2638	Regprecise	ATGGGTCCTGATTTTGCAG
Desal_1008(flgF)	Desulfovibrio salexigens DSM 2638	Regprecise	TTTGGCCTGCACTTTGCAA
Desal_1014(flgJ)	Desulfovibrio salexigens DSM 2638	Regprecise	GACGGTATGCAATTTGCTT
Desal_0448(nifV)	Desulfovibrio salexigens DSM 2638	Regprecise	TTTGGCATCAATAATGCTT
Desal_3066(amt)	Desulfovibrio salexigens DSM 2638	Regprecise	TTTGGCACAGTCCATGCTT
Desal_0829	Desulfovibrio salexigens DSM 2638	Regprecise	GTAGGTACGGATTCTGCTT
Desal_0361	Desulfovibrio salexigens DSM 2638	Regprecise	TATGGCATGTCTTATGCTA
Desal_0416	Desulfovibrio salexigens DSM 2638	Regprecise	TCTGGCCCGCCTTTTGCCT
Desal_2196	Desulfovibrio salexigens DSM 2638	Regprecise	TGTGGCACAGCGTTTGCTC
Desal_3303(ald)	Desulfovibrio salexigens DSM 2638	Regprecise	TTTGGCATGCGGATTGCCT
Desal_0447(nifH)	Desulfovibrio salexigens DSM 2638	Regprecise	TTTGGCACACCACTTGCCT
Desal_3549	Desulfovibrio salexigens DSM 2638	Regprecise	TTTGGCCCGCTTATTGCTC
Desal_3028	Desulfovibrio salexigens DSM 2638	Regprecise	ATTGGCACGAATAGAGCTT
Desal_1157	Desulfovibrio salexigens DSM 2638	Regprecise	TTTGGCACGGGGTGTGCAT
Desal_1330	Desulfovibrio salexigens DSM 2638	Regprecise	TTTGGCACCCCTTATGCTT
Desal_3528	Desulfovibrio salexigens DSM 2638	Regprecise	TCTGGCACAGCCCGTGCTA
Desal_2983	Desulfovibrio salexigens DSM 2638	Regprecise	GTAGGCAGGAATATTGCAA
Desal_2461	Desulfovibrio salexigens DSM 2638	Regprecise	ATTGGCATTACCCTTGCTT
Desal_3705	Desulfovibrio salexigens DSM 2638	Regprecise	ACTGGCACGATTTTGGCTT
Desal_3710	Desulfovibrio salexigens DSM 2638	Regprecise	AGTGGCCCTTTTTTTGCAA
Desal_2292	Desulfovibrio salexigens DSM 2638	Regprecise	CATGGCACCAATTATGCTT
Desal_0518(nifA-2)	Desulfovibrio salexigens DSM 2638	Regprecise	GCTGGCACTTACTTTGCTT
DVU3232(flhA)	Desulfovibrio vulgaris Hildenborough	Regprecise	GCTGGCACGGGCCTTGTAT
DVUA0036	Desulfovibrio vulgaris Hildenborough	Regprecise	TGTGGCACGGTATTGGCTC
DVU1418(hydH)	Desulfovibrio vulgaris Hildenborough	Regprecise	TTCGGCACAGTTCTTTCAT
DVU0047(fliL)	Desulfovibrio vulgaris Hildenborough	Regprecise	GCTGGAACATTTTCTGCAA
DVU2277	Desulfovibrio vulgaris Hildenborough	Regprecise	GCAGGCATGACCCTTGCCG
DVU0682	Desulfovibrio vulgaris Hildenborough	Regprecise	GGTGGCCCGATTTTTGCTC
DVU2957	Desulfovibrio vulgaris Hildenborough	Regprecise	GCTGGCACGGAACTTGTTA
DVU3004(DVU3004)	Desulfovibrio vulgaris Hildenborough	Regprecise	GCTGGCCCGCTTATTGCTT
DVU3342	Desulfovibrio vulgaris Hildenborough	Regprecise	AATGGAGCATTAATTGCTA
DVU1152	Desulfovibrio vulgaris Hildenborough	Regprecise	GGCGGTATGCAACTTGCAA
DVU3003	Desulfovibrio vulgaris Hildenborough	Regprecise	GTTGGCACGGATAGTGCTT
DVU1445(fliK)	Desulfovibrio vulgaris Hildenborough	Regprecise	ATTGGAACACTCCTTGTAT
DVU1444(flgD)	Desulfovibrio vulgaris Hildenborough	Regprecise	TATGGCGCGGGAAATGCAA
DVUA0016(nifV)	Desulfovibrio vulgaris Hildenborough	Regprecise	CTTGGCATCGGGTCTGCAA
DVU3025(por)	Desulfovibrio vulgaris Hildenborough	Regprecise	ATTGGCACATTTCTTGTTA
DVU1962	Desulfovibrio vulgaris Hildenborough	Regprecise	TTTGGCCTGCCTCTTGCTT
DVU1258(glnN)	Desulfovibrio vulgaris Hildenborough	Regprecise	ATTGGCCCGCTCTTTGCTC
DVU0307(flgE)	Desulfovibrio vulgaris Hildenborough	Regprecise	TCTGGCACGGCTCGTGCTT
DVU0316(flgB)	Desulfovibrio vulgaris Hildenborough	Regprecise	CGTGGAACCCTTTTTGCTT
DVU2405(adh)	Desulfovibrio vulgaris Hildenborough	Regprecise	TTTGGCCCCTTCCTTGCTT
DVU3302(DVU3302)	Desulfovibrio vulgaris Hildenborough	Regprecise	CTTGGCACGGGGCTTGTTA
DVU0318	Desulfovibrio vulgaris Hildenborough	Regprecise	TTGGGCATGGCGCTTGCTT
DVU2280	Desulfovibrio vulgaris Hildenborough	Regprecise	GCTGGTACGCTTGTTGCTG
DVU2822(dtcP)	Desulfovibrio vulgaris Hildenborough	Regprecise	TTTGGCACGTTCCCTGCTC
DVU3387	Desulfovibrio vulgaris Hildenborough	Regprecise	GCAGGTGCGGTTCTTGCTA
DVU0410	Desulfovibrio vulgaris Hildenborough	Regprecise	GTTGGCCCGGAATTTGCTT
DVU2451(lldP)	Desulfovibrio vulgaris Hildenborough	Regprecise	CTTGGCCCGGTAATTGCTG
DVU0542	Desulfovibrio vulgaris Hildenborough	Regprecise	CGTGGCATGCAGCTTGCTT
DVU0863(fliD)	Desulfovibrio vulgaris Hildenborough	Regprecise	CGTGGCATCTGGATTGCAT
DVU0858	Desulfovibrio vulgaris Hildenborough	Regprecise	TCCGGCATCGTTCTTGCTT
DVU2917_lpxC_Pos196	Desulfovibrio vulgaris Hildenborough	Regprecise	GACGGCAAGCCGCCTGCTG
DVU2917_lpxC_Pos40	Desulfovibrio vulgaris Hildenborough	Regprecise	TCTGGCACATCTTTTGCTT
DVU0036(zraP)	Desulfovibrio vulgaris Hildenborough	Regprecise	TGTGGCACGCTATCTGCTT
DVU2090	Desulfovibrio vulgaris Hildenborough	Regprecise	CAAGGTACACACCTTGCTT
DORF39640(DORF39640)	Desulfovibrio vulgaris Hildenborough	Regprecise	TTTGGCATGAGGGTTGCTC
DVU2896	Desulfovibrio vulgaris Hildenborough	Regprecise	CATTGCACGGTTCTTGCTT
DVU2357	Desulfovibrio vulgaris Hildenborough	Regprecise	CTTGGCACACCCCTTGCTT
DVU1441(flaB1)	Desulfovibrio vulgaris Hildenborough	Regprecise	ATTGGCATCGTGTTTGCTG
DVU1032	Desulfovibrio vulgaris Hildenborough	Regprecise	GGTGGCGTGCTTCTTGCTC
DVUA0106	Desulfovibrio vulgaris Hildenborough	Regprecise	TCTGGCCCGCTTTTCGCAA
DVU2392	Desulfovibrio vulgaris Hildenborough	Regprecise	CAAGGCGTGTTCCTTGCCA
DVU4010(DVU4010)	Desulfovibrio vulgaris Hildenborough	Regprecise	AGTGGCACGCCTTTCGCTA
DVU3234(fliR)	Desulfovibrio vulgaris Hildenborough	Regprecise	CGTGGCCCGTATTTTGCTC
DVU0512(flgF)	Desulfovibrio vulgaris Hildenborough	Regprecise	CGTGGTCTGCATATTGCAA
DVU0910(fliM)	Desulfovibrio vulgaris Hildenborough	Regprecise	ACTGGCCCCTATCTTGCAA
DVU3020	Desulfovibrio vulgaris Hildenborough	Regprecise	CATGGCATGTGCCTTGCTT
DVU2105	Desulfovibrio vulgaris Hildenborough	Regprecise	CGTGGAACGGAACGTGCTT
DVU2107(DVU2107)	Desulfovibrio vulgaris Hildenborough	Regprecise	CACGGCATCATTCCTGCTT
DVU1231(amt)	Desulfovibrio vulgaris Hildenborough	Regprecise	GTTGGCACGCGACTTGCCT
DVU3143	Desulfovibrio vulgaris Hildenborough	Regprecise	TCAGGCACAGTTCCTGCTC
DVU3382(zraS)	Desulfovibrio vulgaris Hildenborough	Regprecise	GTTGGTGCAGTCCTTGCTT
DVU1164(amiE)	Desulfovibrio vulgaris Hildenborough	Regprecise	TTTGGCACACTTGTCGCTA
DVUA0030	Desulfovibrio vulgaris Hildenborough	Regprecise	TATGGAGTGCTACTTGCAA
DVU2988(pspA)	Desulfovibrio vulgaris Hildenborough	Regprecise	CCCGGCACGCTTCGTGCTG
DVU2133	Desulfovibrio vulgaris Hildenborough	Regprecise	CATTGCACGCTTCTTGCTC
DVU0943	Desulfovibrio vulgaris Hildenborough	Regprecise	TCTGGCACGCTTCTTGTTC
DVU1854	Desulfovibrio vulgaris Hildenborough	Regprecise	TTAGGCACGCATATTGCTT
DVU0139(cckA)	Desulfovibrio vulgaris Hildenborough	Regprecise	AATGGTACGCTGTTTGCTC
DVU0132	Desulfovibrio vulgaris Hildenborough	Regprecise	TATGGCACACCCGTTGCTT
DVU0571(ald)	Desulfovibrio vulgaris Hildenborough	Regprecise	GTTGGCAAGGCCTTTGCTA
DVU0913(fliJ)	Desulfovibrio vulgaris Hildenborough	Regprecise	AACGGCCCGTTCCTTGCTA
DVU2272	Desulfovibrio vulgaris Hildenborough	Regprecise	CGTGGCATGGCTTGTGCAG
DVU1880	Desulfovibrio vulgaris Hildenborough	Regprecise	ATTGGCATGATTCATGCTT
DVUA203(DVUA203)	Desulfovibrio vulgaris Hildenborough	Regprecise	CATGGCATACTTGCTGCTA
DVU2820	Desulfovibrio vulgaris Hildenborough	Regprecise	CTGGGCATGGTTCTTGCCT
DVU0624(nrfH)	Desulfovibrio vulgaris Hildenborough	Regprecise	TTCGGCACGCCTTTTGTAA
DVU0150	Desulfovibrio vulgaris Hildenborough	Regprecise	TTTGGCACGGCCATTGCTC
DVU0617	Desulfovibrio vulgaris Hildenborough	Regprecise	TCTGGCCCGTTTCCTGCTC
DVUA0032	Desulfovibrio vulgaris Hildenborough	Regprecise	GTTGGAACAGTCATTGCTT
DVUA0015(nifH)	Desulfovibrio vulgaris Hildenborough	Regprecise	CATGGCACATCCCTTGCCC
DVU1536(mltC)	Desulfovibrio vulgaris Hildenborough	Regprecise	ACTGGCCCGGATGTTGCTT
DVU0805	Desulfovibrio vulgaris Hildenborough	Regprecise	GATGGTATGATATTTGATA
DVU1276	Desulfovibrio vulgaris Hildenborough	Regprecise	GGCGGCATCCACCTTGCCC
DVU1805	Desulfovibrio vulgaris Hildenborough	Regprecise	AATGGCCCGCATATTGCTT
DVU3339.1(kdpF)	Desulfovibrio vulgaris Hildenborough	Regprecise	AGTGGCACGTCAAATGCTC
DVU0123	Desulfovibrio vulgaris Hildenborough	Regprecise	CATGGCACTCCATTTGCTC
DVU2232	Desulfovibrio vulgaris Hildenborough	Regprecise	AATGGAGCGTTTCTTGCTT
DVU0320_Pos55	Desulfovibrio vulgaris Hildenborough	Regprecise	GCTTGCACGCTTCTTGCTT
DVU0320_Pos296	Desulfovibrio vulgaris Hildenborough	Regprecise	AATGGCCCGCGTCTTGCCC
DVU0750	Desulfovibrio vulgaris Hildenborough	Regprecise	AATGGCACTGCTCTTGCTG
DVUA0143(nifA-2)	Desulfovibrio vulgaris Hildenborough	Regprecise	CGAGGCACGGCTATTGCTT
DVU2652	Desulfovibrio vulgaris Hildenborough	Regprecise	AATGGCACAGTGTATGCTC
DVU3384(zraP)	Desulfovibrio vulgaris Hildenborough	Regprecise	TTTGGCACGCTCCATGCTC
DVUA0089	Desulfovibrio vulgaris Hildenborough	Regprecise	TATGGAATGCAATTTGCTT
DvMF_2405	Desulfovibrio vulgaris str. Miyazaki F	Regprecise	TGCGGCATGAACCATGCAG
DvMF_0213	Desulfovibrio vulgaris str. Miyazaki F	Regprecise	GTTGGCACGAGGTTTTCAT
DvMF_1764	Desulfovibrio vulgaris str. Miyazaki F	Regprecise	GATGGCACGAAACTTGTTA
DvMF_2014(flhA)	Desulfovibrio vulgaris str. Miyazaki F	Regprecise	GCTGGCACAGGCTTTGTAT
DvMF_1840	Desulfovibrio vulgaris str. Miyazaki F	Regprecise	GCTTGCACACTACTTGCAT
DvMF_2524(flgK)	Desulfovibrio vulgaris str. Miyazaki F	Regprecise	CCTGGCCCTGGCCCTGCTG
DvMF_0248(fliK)	Desulfovibrio vulgaris str. Miyazaki F	Regprecise	TTTGGAACGGTCCTTGTAA
DvMF_2612(nifV)	Desulfovibrio vulgaris str. Miyazaki F	Regprecise	GTTGGCATCGGCGATGCAT
DvMF_0866(amt)	Desulfovibrio vulgaris str. Miyazaki F	Regprecise	GATGGCACGCTCCTTGCCT
DvMF_1860(por)	Desulfovibrio vulgaris str. Miyazaki F	Regprecise	ACTGGCACACTTCTTGTTG
DvMF_1590(glnN)	Desulfovibrio vulgaris str. Miyazaki F	Regprecise	AGTGGACCGCTTCTTGCTT
DvMF_1808(flgE)	Desulfovibrio vulgaris str. Miyazaki F	Regprecise	GCTGGCACGGCTCGTGCTT
DvMF_2284(flgB)	Desulfovibrio vulgaris str. Miyazaki F	Regprecise	GCTGGAACACCTCTTGCTG
DvMF_1393(fliJ)	Desulfovibrio vulgaris str. Miyazaki F	Regprecise	TTCGGCCCGGTATTTGCTA
DvMF_0321(adh)	Desulfovibrio vulgaris str. Miyazaki F	Regprecise	TTTGGCCCCGTCCTTGCTT
DvMF_2747	Desulfovibrio vulgaris str. Miyazaki F	Regprecise	CTTGGCACGCGGGTTGCTG
DvMF_2283_Pos211	Desulfovibrio vulgaris str. Miyazaki F	Regprecise	CGTGGCACATGGTTTGCTA
DvMF_2283_Pos158	Desulfovibrio vulgaris str. Miyazaki F	Regprecise	AATGGCACGCATAGTGCTA
DvMF_1934	Desulfovibrio vulgaris str. Miyazaki F	Regprecise	GCAGGCTCATATTTTGCTA
DvMF_1932(dtcP)	Desulfovibrio vulgaris str. Miyazaki F	Regprecise	GACGGCATGTCGGTTGCAA
DvMF_0691	Desulfovibrio vulgaris str. Miyazaki F	Regprecise	GCTGGCATGGTATTGGCTC
DvMF_3071	Desulfovibrio vulgaris str. Miyazaki F	Regprecise	GATGGCACGGACTTTTCAT
DvMF_1546	Desulfovibrio vulgaris str. Miyazaki F	Regprecise	CATGGTCCGTTTCTTGCTT
DvMF_2067	Desulfovibrio vulgaris str. Miyazaki F	Regprecise	GCTGGCATTCCCCTTGCTT
DvMF_2603	Desulfovibrio vulgaris str. Miyazaki F	Regprecise	GTTGGTCCGCGTCTTGCTC
DvMF_2912(fliD)	Desulfovibrio vulgaris str. Miyazaki F	Regprecise	TCTGGCACCAGCCTTGCAG
DvMF_2906	Desulfovibrio vulgaris str. Miyazaki F	Regprecise	TACGGCACCATTCTTGCTG
DvMF_1446(lpxC)	Desulfovibrio vulgaris str. Miyazaki F	Regprecise	TTTGGCACGGTTCATGCTC
DvMF_3011	Desulfovibrio vulgaris str. Miyazaki F	Regprecise	TCTGGCACGGGTTGTGCTT
DvMF_0244(flaB1)	Desulfovibrio vulgaris str. Miyazaki F	Regprecise	GTTGGCACCAACATTGCTT
DvMF_0905	Desulfovibrio vulgaris str. Miyazaki F	Regprecise	CATGGCAGGGTTCTTGCTT
DvMF_2517(flgF)	Desulfovibrio vulgaris str. Miyazaki F	Regprecise	TGTGGCCCATGCCTTGCAA
DvMF_2518(flgG)	Desulfovibrio vulgaris str. Miyazaki F	Regprecise	TCCGGCATCCGGTTTGCAA
DvMF_2521_flgI_Pos220	Desulfovibrio vulgaris str. Miyazaki F	Regprecise	ACTGGCACGGTGTTGGCAA
DvMF_2521_flgI_Pos150	Desulfovibrio vulgaris str. Miyazaki F	Regprecise	TGCGGAATGCTTGTTTCTT
DvMF_2016(fliR)	Desulfovibrio vulgaris str. Miyazaki F	Regprecise	CATGGCCCGCATCTTGCTG
DvMF_2406	Desulfovibrio vulgaris str. Miyazaki F	Regprecise	GGCGGCACGCTTGTTGTAA
DvMF_2419	Desulfovibrio vulgaris str. Miyazaki F	Regprecise	CATGGCGTGATTCTCGCAT
DvMF_2411(flrC)	Desulfovibrio vulgaris str. Miyazaki F	Regprecise	ACCGGCCCGCCCCCTGCCG
DvMF_1396(fliM)	Desulfovibrio vulgaris str. Miyazaki F	Regprecise	CTTGGCGTTCATCTTGCAT
DvMF_1856	Desulfovibrio vulgaris str. Miyazaki F	Regprecise	CTCGGCAAGGCTCTTGCAT
DvMF_1693	Desulfovibrio vulgaris str. Miyazaki F	Regprecise	CCGGGCATGCTTCCTGCTC
DvMF_0621	Desulfovibrio vulgaris str. Miyazaki F	Regprecise	CCCGGCGTGCTTCTTGCAA
DvMF_2148(zraS)	Desulfovibrio vulgaris str. Miyazaki F	Regprecise	GCTGGTGCGCTTGTTGCTT
DvMF_1799(pspA)	Desulfovibrio vulgaris str. Miyazaki F	Regprecise	GCTGGCACGGTTGCTGCTT
DvMF_1800_pspB_Pos272	Desulfovibrio vulgaris str. Miyazaki F	Regprecise	GCTGGCCTGGCGGTTGCTG
DvMF_1800_pspB_Pos251	Desulfovibrio vulgaris str. Miyazaki F	Regprecise	GCTGGCCTGGCGGTTGCAG
DvMF_1800(pspB)	Desulfovibrio vulgaris str. Miyazaki F	Regprecise	GCTGGCCTGGCGGTTGCTG
DvMF_1363	Desulfovibrio vulgaris str. Miyazaki F	Regprecise	TTTGGCACGCCTCTTGATT
DvMF_2106	Desulfovibrio vulgaris str. Miyazaki F	Regprecise	TCTGGCACGGCGCTTGTTT
DvMF_0386	Desulfovibrio vulgaris str. Miyazaki F	Regprecise	GCTGGCACCGATCTTGCTC
DvMF_2420	Desulfovibrio vulgaris str. Miyazaki F	Regprecise	TTTGGCATCCTTGCTGCAA
DvMF_2435	Desulfovibrio vulgaris str. Miyazaki F	Regprecise	CGTGGCGCGCGCCCTGCCT
DvMF_1984	Desulfovibrio vulgaris str. Miyazaki F	Regprecise	TTTGGCACAACCGTTGCTA
DvMF_2333	Desulfovibrio vulgaris str. Miyazaki F	Regprecise	GGCGGCATCATGTCTGTTC
DvMF_2154(ald)	Desulfovibrio vulgaris str. Miyazaki F	Regprecise	GTTGGCAAGGCGTTTGCTT
DvMF_2613(nifH)	Desulfovibrio vulgaris str. Miyazaki F	Regprecise	ACTGGCACGGGGTTTGCCC
DvMF_1509	Desulfovibrio vulgaris str. Miyazaki F	Regprecise	TATGGCGCGGAAAGTGCTG
DvMF_0574	Desulfovibrio vulgaris str. Miyazaki F	Regprecise	GCTGGCATGGGCGATGCAT
DvMF_1325	Desulfovibrio vulgaris str. Miyazaki F	Regprecise	CGCTGCACGCTTTTTGCTA
DvMF_1491(nrfH)	Desulfovibrio vulgaris str. Miyazaki F	Regprecise	AACGGCACGGGTCTTGAAG
DvMF_2341	Desulfovibrio vulgaris str. Miyazaki F	Regprecise	TTTGGCATGCGGCTTGCTA
DvMF_0693	Desulfovibrio vulgaris str. Miyazaki F	Regprecise	ATTGGCACAGCGCTTGCTT
DvMF_2578(kdpF)	Desulfovibrio vulgaris str. Miyazaki F	Regprecise	CTTGGCACGCCGCATGCTC
DvMF_0177(mltC)	Desulfovibrio vulgaris str. Miyazaki F	Regprecise	CTTGGCGCGGAATTTGCTT
DvMF_1024	Desulfovibrio vulgaris str. Miyazaki F	Regprecise	TCCGGCGCATTCCATGCAT
DvMF_2842	Desulfovibrio vulgaris str. Miyazaki F	Regprecise	TGCGGTACGACTTTTGATA
DvMF_0825	Desulfovibrio vulgaris str. Miyazaki F	Regprecise	GCTGGCACGACTCCTGCCT
DvMF_0509	Desulfovibrio vulgaris str. Miyazaki F	Regprecise	CATGGACCAATTCTTGCTT
DvMF_1812	Desulfovibrio vulgaris str. Miyazaki F	Regprecise	TTTTGCACGTCACTTGCAT
DvMF_0828	Desulfovibrio vulgaris str. Miyazaki F	Regprecise	CATGGCATGCTTCCTGCTT
DvMF_2785	Desulfovibrio vulgaris str. Miyazaki F	Regprecise	CATGGCACGGCCCTTGCTG
DvMF_1255	Desulfovibrio vulgaris str. Miyazaki F	Regprecise	TCTGGCATCACTCTTGCCT
DvMF_1121	Desulfovibrio vulgaris str. Miyazaki F	Regprecise	AATGGCACGGGCTGTGCTT
DvMF_2528(nifA-2)	Desulfovibrio vulgaris str. Miyazaki F	Regprecise	GGCGGAACCATCCTTGCAA
DvMF_2147(zraP)	Desulfovibrio vulgaris str. Miyazaki F	Regprecise	CTTGGCACGCCGGTTGCTC
DvMF_3023	Desulfovibrio vulgaris str. Miyazaki F	Regprecise	AATGGCCTGAATGATGCTT
LI0746(DVU0518)	Lawsonia intracellularis PHE/MN1-00	Regprecise	TTTGGTATAAAAGCTGCAT
LI0568(fliK)	Lawsonia intracellularis PHE/MN1-00	Regprecise	TTTGGAACACTCCTTGTAC
LI0567(flgD)	Lawsonia intracellularis PHE/MN1-00	Regprecise	CTTGGCACATAACATGCAT
LI0348(flgE)	Lawsonia intracellularis PHE/MN1-00	Regprecise	CTTGGCATGGCTTCTGCTT
LI0860(flgB)	Lawsonia intracellularis PHE/MN1-00	Regprecise	TATGGCATATGTTTTGCTT
LI0856(fliG)	Lawsonia intracellularis PHE/MN1-00	Regprecise	ATAGGCATGCAGATTGCAT
LI1060(fliJ)	Lawsonia intracellularis PHE/MN1-00	Regprecise	TTAGGAATATTTTTTGCAT
LI0700	Lawsonia intracellularis PHE/MN1-00	Regprecise	TTTGGCATGTGCATTGCTT
LI0507	Lawsonia intracellularis PHE/MN1-00	Regprecise	TAAGGCCTAAAATTTGCAT
LI0211(fliD)	Lawsonia intracellularis PHE/MN1-00	Regprecise	TTTGGCACTTTATTTGCTG
LI0627(lpxC)	Lawsonia intracellularis PHE/MN1-00	Regprecise	TTTGGATCGTTTATTGCAT
LI0887	Lawsonia intracellularis PHE/MN1-00	Regprecise	CTTGGCAAGCTTTTTGCTT
LI0740(flgF)	Lawsonia intracellularis PHE/MN1-00	Regprecise	CTTGGTATAACTTTTGCTA
LI0277	Lawsonia intracellularis PHE/MN1-00	Regprecise	TTAGGCATAGTTTTTGATT
LI1017	Lawsonia intracellularis PHE/MN1-00	Regprecise	AATGGCTCACCTCTTGCAA
LI1156	Lawsonia intracellularis PHE/MN1-00	Regprecise	ATTGGTATACTCTTTGCTG
LI1157	Lawsonia intracellularis PHE/MN1-00	Regprecise	TTTGGCATAGTCTCTGCAG
LI0899	Lawsonia intracellularis PHE/MN1-00	Regprecise	AATAGTATGAATATTGCAT
LI0570(fliC)	Lawsonia intracellularis PHE/MN1-00	Regprecise	ATTGGTATATCCATTGCAT
hoxF	Alcaligenes eutrophus	PMID: 10536136	GGTTTCCCTTAGGCCCTGCGAAATTGGCGCACATCCTGCGTTCCACCTGCGCA
hoxK	Alcaligenes eutrophus	PMID: 10536136	GGTTTCCCCCAGGTCTTCGGATTCAGGCATAGATCTTGTTTCAACTATGTCG
acoD	Alcaligenes eutrophus	PMID: 10536136	CGTTTTTTCGTTCGATTCACGCCCCGGCACAGCTCTTGCGATCTGCCTGCCG
acoX	Alcaligenes eutrophus	PMID: 10536136	GCTGTTTTCATGCCTGCGAGATCTGGCACAGTCATTGCAAATACGCCTGGCA
glnB	Azospirillum brasilense	PMID: 10536136	CAGCCGGATCGCAACCGCTCCGATTGGCACGCAACTTGCTTTACATCTGGA
nifH	Azospirillum brasilense	PMID: 10536136	ATGATTTAAAAATTTTTCGCGAACTGGCACGGGGGATGCAGAGAAGGGGGT
glnB	Azorhizobium caulinodans	PMID: 10536136	GTACGATCTCTGCAATGGCACGAATGGCATACATCGTGCTTACAGTTGTGCG
nifA	Azorhizobium caulinodans	PMID: 10536136	GCCGCTTCAGGGAACACCGACAGGAGGCTCATCCCTCGCAGCGCTTTTTGCG
nifB	Azotobacter vinelandii	PMID: 10536136	TTCAAAAATATCATACTTTGAATCAGCGCACGAGTATTCGCTCGGCTCTTGG
anfH	Azotobacter vinelandii	PMID: 10536136	TGTTTGGTGGCGCGGCCGGTAAACTGGCACATGCATTGCTTTATATACGA
nifH	Azotobacter chroococcum	PMID: 10536136	AGGGTTATGTTTTTGCTCCAGTCGCTGGCACAGATGCTGCATTTAGTTCAG
glnII	Bradyrhizobium japonicum	PMID: 10536136	AAAACCTCCCGCAATGCGGCTCTTTGGCACGCTAATGCTTCGTAACTCGT
fixB	Bradyrhizobium japonicum	PMID: 10536136	ACTGACTTCAATCGTCTTGCAACTGGTACGACACTTTGCTGTTGTCCTGC
fixR	Bradyrhizobium japonicum	PMID: 10536136	GAAGCGCATTTACGTACATCGCAGTGGCGCAAATCCTGCTACGCGTGCGCG
glnB	Bradyrhizobium japonicum	PMID: 10536136	CCAATAATCAGGGCATTTTCCGAACTGCGATGGACCCTGCTTCGAGGCAGG
nifB	Bradyrhizobium japonicum	PMID: 10536136	CATTCGCGTCATCCTCGCCACGGCATGCAAGTCGCTATCCTCCTGAA
nifD	Bradyrhizobium japonicum	PMID: 10536136	CTAGTTTTAGTGCTCATGAGACCCTGGCATGCCGGTTGCAAAGTCTTGGA
nifH	Bradyrhizobium japonicum	PMID: 10536136	AGCTCAAGGTGCCGGGCTAGACCTTGGCACGGCTGTTGCTGATAAGCGG
nifS	Bradyrhizobium japonicum	PMID: 10536136	TGAGCATCATCAGCGTCTGCGCGCTGGCACGTGACTTGCTCTTAGCTGGG
ndp	Bradyrhizobium japonicum	PMID: 10536136	ATTGATTGCACTCGATTTTCACCTTGGCACGATACCTCCCTAATCGTCTTAAA
groPSL3	Bradyrhizobium japonicum	PMID: 10536136	AGGGCAGATCGCTTAGCGCATTTCTGGCCTGACTCTTGCTACGGGCTGCTTG
fixA	Bradyrhizobium japonicum	PMID: 10536136	GCGAGCGGTCCCAAGCGGCGGGGATGGTACAAGACTTGCTGTTCTCTTCCC
hupS	Bradyrhizobium japonicum	PMID: 10536136	CACTTTGAATCGCTCCAGGCTGTGTGGCCTGCTTCTTGCTGTCCTTGGCGTCA
nifD	Cowpea Rhizobium	PMID: 10536136	CTGTTTTTTGCGCCCAAGAGACCCTGGCATGCTGGTTGCAAAAGTCTTGATCAA
nifH	Cowpea Rhizobium	PMID: 10536136	ACCGGCAAGCGCTGGCACGCCGGTTGCTGATAACGGC
flgE	Campylobacter coli	PMID: 10536136	AAATTCATAAAAAATTTCACAAGTTGGAACAGAACTTGCTTGTAAACT
flaB	Campylobacter coli	PMID: 10536136	AAAATTCAATCTGATTCAAAACTTGGAACAACTTCTTGCTTTAATCTTTCCG
flaG	Caulobacter crescentus	PMID: 10536136	AGGTTTAGGTCGTGTTTTCCGAGTTGGCCCGACCGTTGCTGAGGGGAGG
flbF	Caulobacter crescentus	PMID: 10536136	AAAATTTGGTTAACAAGATGGCGCCGGGGCGCAATCGCTCCAAGCGAAAGC
flbN	Caulobacter crescentus	PMID: 10536136	CCGGCGCCGCCGCTGTCGGCCCGCAGGCCAGACGCTGCAAGCCCCTCGCA
flgF	Caulobacter crescentus	PMID: 10536136	TTGATTTTAATGGCATTTAGCGCTGGCACGAAGGTTGCTTCTGGGGTTGG
flbG	Caulobacter crescentus	PMID: 10536136	cgcgtcgccgggccgcgcccggctTGGGCGcgtccTTGCGgaagaccctT
flbG	Caulobacter crescentus	PMID: 10536136	aggtttaggtcgtgttttccgagtTGGCCCgaccgTTGCTgaggggaggc
pillin	Caulobacter crescentus	PMID: 10536136	GCTGGTGGGCAGAATTGGCCCGGCAATTGCTTCAGGTCCTA
flgH	Caulobacter crescentus	PMID: 10536136	CCGGCGCCGCCGCTGTCGGCCCGCAGGCCCAGAGCTTGCAAGCCCGCTCGCA
nac	Klebsiella aerogenes	PMID: 10536136	GCGACAGCCGAGGAAATGCAAAGCTGGCAAGCAAATTGCAAAAGCCAGTGCA
glnA	Klebsiella pneumoniae	PMID: 10536136	GCCTTTTGGGGGCAATTTAAAAGTTTGGCACAGATCTCGCTTCATATTTTTTTT
nifB	Klebsiella pneumoniae	PMID: 10536136	TCATGCGGTTGCGAAATTAACCTCTGGTACAGCATTTGCAGCAGGAAGGT
nifE	Klebsiella pneumoniae	PMID: 10536136	TCTTTAAAATCAAGGCTCCGCTCTGGCACGCCGAATTGCATCTTCCCCCTT
nifF	Klebsiella pneumoniae	PMID: 10536136	GGGCCGCGGTAGTGCAAAGCCAGCTGGCACAGCCTTCGCAATACCCCTGC
nifH	Klebsiella pneumoniae	PMID: 10536136	TAAGAATACATAAACAGGCACGGCTGGTATGTTCCCTGCACTTCTCTGCTG
nifJ	Klebsiella pneumoniae	PMID: 10536136	CTAACTCTTCTGTCATCCGCGAGCTGGCACAGCTCGTGCTTGAGGGCAAC
nifL	Klebsiella pneumoniae	PMID: 10536136	TGTTTCTGCACATCACGCCGATAAGGGCGCACGGTTTGCATGGTTATCAC
nifM	Klebsiella pneumoniae	PMID: 10536136	TCATCCCCATCGACCCAGCCGTGGCTGGCCGGGCCTTGCAATACAGGGAG
nifU	Klebsiella pneumoniae	PMID: 10536136	TTGAAAAATATTTAATTTTATTCTCTGGTATCGCAATTGCTAGTTCGTTAT
nifL	Klebsiella oxytoca	PMID: 10536136	TGTTTCTGCTTATTACGCCGATAAGGGCGCACGGTTTGCATGGTTATCAC
mbhA	Myxococcus xanthus	PMID: 10536136	GGGGCTTGGAGTGCGCACCTGGGTTGGCATGCGTAGTGCTAATCCCATCCGCG
4521	Myxococcus xanthus	PMID: 10536136	CTGGAATTCACTTGGCCGCGCGTCGAGCACGCGTCTTGCTTTGGCTCACGGCT
pilA	Myxococcus xanthus	PMID: 10536136	GTCACTGCCGAATTTTGTCAACCGTGGCATGCCTACTTGCTAATCCCGTCGGGG
pip	Neisseria gonorrhoeae	PMID: 10536136	TTGATGGTTTTATCCGCGATTTTCGGCAATTGCCTTTCGGCGCGGCTTGTG
nifD	Parasponia Rhizobium	PMID: 10536136	CTGCTTTTTGTGCTCGCGCCTCGCTGGCATGCTCGTTGCAGTCTTGTTCAA
nifH	Parasponia Rhizobium	PMID: 10536136	AAGCTTAATAAGCGCGGACAGTGTTGGCATGGCGATTGCTGTTGAGT
algC	Pseudomonas aeruginosa	PMID: 10536136	CGGTCAGTATCTTCAGGAACTCCGCGGGCAACGCACTGCCAAACCCCCTG
oprE	Pseudomonas aeruginosa	PMID: 10536136	CGCTCAGTGTTTCAACGACTGTCGGGCCATCAGGTTGCATCTTCCCCCTA
cpg2	Pseudomonas aeruginosa	PMID: 10536136	TCGGCGGGGGCGAAGGCACCGCAGTGGCACTTCGAATTGCTATAAGAACCATGG
rhlAB	Pseudomonas aeruginosa	PMID: 10536136	ACAAGAACGAACTCTACGTAATGCCGGGATACCCGTGGCAGCGATAGCTGTTT
algD	Pseudomonas aeruginosa	PMID: 10536136	TATTCGCGAACGGGACAAACGGCCGGAACTTCCCTCGCAGAGAAAACA
flesR	Pseudomonas aeruginosa	PMID: 10536136	TTGATTTTCAAATGAAAAAAATTTAGGCACGGTATTGCTATATCTCCGTCG
xylA	Pseudomonas putida	PMID: 10536136	AAATAAGGGGATCGGTATAGCAATGGCATGGCCGTTGCTAGCTATACCGAA
xyl5	Pseudomonas putida	PMID: 10536136	TAAAAGAACGTCTTCGTTCTGCTTGGCGTTATTTTTGCTTGGAAAAGTG
glnII	Rhizobium leguminosarum	PMID: 10536136	TTTTCTTTCGCGTCGGCCCAAAACTGGCACGCTACGTGCTTTTAAAGCATC
glnB	Rhizobium leguminosarum biovar viciae	PMID: 10536136	TTTTCGAGAAGATGGACTTCAAACTGGCACGATATCTGCATCATATCCGGCG
nifH	Rhizobium leguminosarum biovar viciae	PMID: 10536136	TGTTCGTCAGCTCAATCGGCGCTTGGCACGAATCTTGCAAGCTATTGAGCAT
glnII	Sinorhizobium meliloti	PMID: 10536136	AAGTCGCGGAAGAACAAAGCGAGTTGGCACGTTAGATGCTTAAGAGCAATG
fixA	Sinorhizobium meliloti	PMID: 10536136	ATTGATATTTCGATATTATCCTGTTGGCACAGCGCTTGCTTTTTTGGACG
nifH	Sinorhizobium meliloti	PMID: 10536136	CCGAGTAGTTTTATTTCAGACGGCTGGCACGACTTTTTGCACGATCAGCCCTG
nfe1	Sinorhizobium meliloti	PMID: 10536136	TTCGTTCCAGCCACTCCTGCTGCCCGGCACGACTTTTGCAAGATCACCCGG
nfe2	Sinorhizobium meliloti	PMID: 10536136	CATTGCTTCAGTCACTCCTGCGGCCTGGCATGACTTTTTGCACGATTATCCCT
p1	Sinorhizobium meliloti	PMID: 10536136	CCGAGTAGTTTTATTTCAGACGGCTGGCACGACTTTTGCACGATCAGCCCTG
nifH	Rhizobium BTAi1	PMID: 10536136	GAAGGACACAGGGGCAATCGTTGGCACGGCGGTTGCTGATAAGCGGC
nifH	Rhodobacter capsulatus	PMID: 10536136	GTCATTATTTTGCGAAAATTCCGGTTGGCACGATGGCTGCTGTAGAAGCTGT
fdxD	Rhodobacter capsulatus	PMID: 10536136	GCCGGCAAGCCCGCCCTGGCGGCGCTGGCATGGCCCTTGCTGCGCGTTTTTCG
glnB	Rhodospirillum rubrum	PMID: 10536136	CCACTTGGGTGATCATTGAACCAGTGGCACGAGGCGTGATAAGGATCCCCA
nifJ	Rhodospirillum rubrum	PMID: 10536136	TTGCAGAGGTGGGCTCAAGCGTCCTGGAGACGCGACAGCGCTCCGGG
cheAY	Rhodospirillum centenum	PMID: 10536136	GCACGGTGCGGGTCGTCCGCGAGGGGGCAGGGGTGTCGCTCCAGGGC
glnA	Salmonella typhimurium	PMID: 10536136	GCCTTTGGGGGGCAATGTGAAAGTTGGCACAGATTTTCGCTTTATATTTT
azu	Alcaligenes denitrificans	PMID: 10536136	ACTTGTGCGTGGCGGCAGCGACGCAGGCATGTGCCTGGCGCGAGTCGAAG
ureD1	Alcaligenes eutrophus	PMID: 10536136	GCTGCGCGGCAGCGCCGGGATTGTGGGTCATACGCTGCTTACGCGAAGC
nifH	Alcaligenes faecalis	PMID: 10536136	GTGCTTAGATTATTTAGAAACGCTGGCACAAAGGCTGCTATTGCCCTGT
gltB	Azospirillum brasilense	PMID: 10536136	GGGTTCCAGGGGTTCATTCGGCCTTGGCGCGAGGTGAGGCGCGAAGTTCC
orf2	Azospirillum brasilense	PMID: 10536136	ATTTAAAATCAAAGACTTAAAATTTGGCACGCTGCTTGCTGATCCTATGA
nifW	Azospirillum brasilense	PMID: 10536136	CCCCGCCGTTAAGCGCGATCCGGCTGGACGACCTGCCGCTCGACGGCATC
nifB	Azospirillum brasilense	PMID: 10536136	CTGAAACTCCACACTTCACCCGGTTGGCCCCGAACTTGCTTTTAACGACC
fixA	Azorhizobium caulinodans	PMID: 10536136	CGCGTTTTCGGGCTGAAAAGACGATTGGCACAGCACGTTGCTCATTCCTCCC
nifO	Azorhizobium caulinodans	PMID: 10536136	CCGGGACTGGCCATCGCCAGTACTGGCACGGGCATTGCTTGGACCTCAT
fixA	Azotobacter vinelandii	PMID: 10536136	TATAAAAATCCTCTGTTTCGGGTGTGGTACGGCTGTTGCAGTTTCACTGT
nifE	Azotobacter vinelandii	PMID: 10536136	CCTTTTAATCAGGCGCTTGCCTTCTGGTACAGGCATTGCAATGATCCGTT
nifF	Azotobacter vinelandii	PMID: 10536136	TAAATGTGTTCGGGGTTTGGGGAGTGGTCTGCTTCTTGCTGTTACTCACC
nifH	Azotobacter vinelandii	PMID: 10536136	GGTTTATTTATGTGTTGCGGGTGCTGGCACAGACGCTGCATTACCTTTGG
nifH2	Azotobacter vinelandii	PMID: 10536136	CAATCATCGACTTATCGATCCTTGTGGCACCGCCCTTGCTCAACTCTCGT
nifU	Azotobacter vinelandii	PMID: 10536136	GAATGCCACCAACAGTTGTGGTTGTGGCAAGTCTTTTGCTTGTTGAATAA
nifM	Azotobacter vinelandii	PMID: 10536136	ACCATGTCCACTTCGGCGACGGTCTGGTATTGCAGGTGCCCGAGCAGAGC
orf11	Azotobacter vinelandii	PMID: 10536136	TGATTTAAAGGAAATATTTTCCAAGGGCATCCCAATTGCATATGGCCGGT
orf10	Azotobacter vinelandii	PMID: 10536136	GGCGCAAGCGGGGCCGCAAGGCGCAGGCAGGCGACATGCACGAGCGGCCC
orf12	Azotobacter vinelandii	PMID: 10536136	ATTAGTTAAACAACGAAATCCTTTCGGCACACTTATTGCAATAGGTTGTC
orf5	Azotobacter vinelandii	PMID: 10536136	CTGTTTTTTCTCAATTTAACGCATTGGCAAAGTCTTTTGCACTCCAGATGC
orf6	Azotobacter vinelandii	PMID: 10536136	AGATAAAATTTTAAACATATGGCGTGGCATGCCGGTTGCAGCAATACCTT
orf8	Azotobacter vinelandii	PMID: 10536136	CGTCGGGCCGTACCCACTCCGGGGTGGCCGAGTGATCGCTGGAACCACGG
vnfENX	Azotobacter vinelandii	PMID: 10536136	TCAGGGACGCGGTCTTGCGCGATTGGCGCGACCTTTGCTCCAGCTCCTG
anfA	Azotobacter vinelandii	PMID: 10536136	GACATATATATCGATAAGCGGGGCTGGCCCTAAAATTGCTCTTACTCGA
vnfA	Azotobacter vinelandii	PMID: 10536136	GACATATATATCGATAAGCGGGGCTGGCCCTAAAATTGCTCTTACTCGAG
vnfD	Azotobacter chroococcum	PMID: 10536136	ATTCCGCAACGCCGCAAGGGCATCTGGCACGCATCCTGCCATTTCCTCTT
vnfH	Azotobacter chroococcum	PMID: 10536136	CAACATATGAAATTCACATCTTGATGGCACCACCCTTGCTCCATCCCCTG
nifH	Azotobacter chroococcum	PMID: 10536136	caacatatgaaattcacatcttgaTGGCACcacccTTGCTccatcccctg
nifM	Azotobacter chroococcum	PMID: 10536136	accacgtgcatttcggcgacgggcTGGTGCtgcagGTGCCcgagcagagt
nifU	Azotobacter chroococcum	PMID: 10536136	GAATGCCAGCAACAGCTGTGGTTGTGGCAAGTCTTTTGCTTGCTGATTAG
flgL	Caulobacter crescentus	PMID: 10536136	TTTTCCTCGATTTTGGCGCGGGGTTGGCCCGCCGCTTGCGATGGTTCGC
flgI	Caulobacter crescentus	PMID: 10536136	AGGGCTTGGACACGCTCATAAAACTGGCCCGCTTCTGGCATGGGGCGGCG
celY	Erwinia chysanthemi	PMID: 10536136	GCAGCGTCAGATGGCGCATGGCGATGGCGGCGGTGTTGCAGGGGTCTAC
hrpN	Erwinia chysanthemi	PMID: 10536136	AGTATCCATCATGATGCCTACATCGGGATCGGCGTGGCCATCCGTTGCAG
argT	Escherichia coli	PMID: 10536136	TGAATGTTACTGTTGTCGTCAAGATGGCATGAGACCCTGCATGAGTGACC
fixA	Escherichia coli	PMID: 10536136	AATCAGTTTGTTATGTTCTTTTGTGGGTAAAAAAATAGCATCTGACTTTC
nifA	Herbaspirillum seropedicae	PMID: 10536136	CGAGATCGATCATGCATCTGCTTGGGCATGAAGTTTGCTTGACCAGCAA
nifB	Herbaspirillum seropedicae	PMID: 10536136	ATTGAATTGATTGATTATTTTGTCTGGCACGGTTTTGGCTATGTCCTCAG
nifH	Herbaspirillum seropedicae	PMID: 10536136	TGGCTTGGAATCGTTTTTTGATGGTGGCACGGCATTTGCAAAGAGAGGTG
nifLA	Enterobacter cloacae	PMID: 10536136	GTTAACGCCTGTTAATGCCGCAGAAGGTGCACTCTTTGCATGGTTAATGT
nifL	Enterobacter agglomerans	PMID: 10536136	CCTTTGGGCAGATAAGTTCCGCGAAAGGCCTGCAAATTGCAGGGTTATTAC
nifB	Enterobacter agglomerans	PMID: 10536136	AACAATTTATACATTTTTCAGGCGGTATAACCTTTGCAGATATTCAGA
nifH	Enterobacter agglomerans	PMID: 10536136	AATGGGTTTACAGCTTTGGCATGGTGGTACAAACACTGCAATAGCCTGTA
nifE	Enterobacter agglomerans	PMID: 10536136	GTTTAAAATCAGCAGGTAATCCGCTGGCCTGCTCCTTGCAACCTTTCACCC
nifI	Enterobacter agglomerans	PMID: 10536136	TTGAAATAACGCTGATAATGTGACTGGCATCACAATTGCTCAGTAGTCAT
nifJ	Enterobacter agglomerans	PMID: 10536136	ATATATTAATACAACCCTTCTGTCTGGCATGTCCCATGCTTGTTCCTTTC
nifZ	Enterobacter agglomerans	PMID: 10536136	ATAACGACCGCGCGCCCTGGCTGCTGGCGCGAAGACTGCTCGCGGAGAGC
nifB	Klebsiella oxytoca	PMID: 10536136	TCATGCGGTTGCGAAATTGACCTCTGGTACAGCATTTGCAGCAGGAAGAT
nifF	Methanobacterium thermoautotrophicum	PMID: 10536136	GGGCCGCGGTAGTGCAAAGAAACCTGGCACAGCCTTCGCAATACCCCTGT
nifH	Methanobacterium thermoautotrophicum	PMID: 10536136	TGATCTGGTTTCTGTTCATGTTTAAGGATATCTGACCGCATAATTTTCAG
glnA	Methylococcus capsulatus	PMID: 10536136	TGCGCCATTCGAAACGAAAACGAATGGCACTTAAGCTGCGGGTAAAATCA
glnA	Proteus vulgaris	PMID: 10536136	GTATAATATCCTTTTTATATAAGTTGGCATGGTTTTCGCAATAGTATTTT
phhA	Proteus vulgaris	PMID: 10536136	GGGGCTGCACGGACCGTCCCGACGCGGTATCGATAAGGCAACGACAACAA
azu	Proteus vulgaris	PMID: 10536136	GGACGTTGCGTCGCAGGCGCGAAGCGGCACATCTGTGCTAAAACAGGAGT
nirA	Proteus vulgaris	PMID: 10536136	AATGTCGATCTACGTTCAGGGCTGTGGAGCCGAGGTTGCTCCGCTTCTTG
dmpK	Pseudomonas putida	PMID: 10536136	ACCTTGAAGTCTGTTTTCAGACCTTGGCACAGCCGTTGCTTGATGTCCTG
hrpL	Pseudomonas syringae	PMID: 10536136	AGTAACTTAAATAATTATTTTGGCTGGCACGGTTATCGCTATAGGGCTTG
avrD	Pseudomonas syringae	PMID: 10536136	CAGAGCCACAATTTTCTAAAACTTTGGTGGCTGTATAGCTTCAGCAGTCG
pelS	Pseudomonas syringae	PMID: 10536136	CCTTGGCAACAGGATGTTTGCTGTGGGATACGCAGTTGCAATAACTGCAC
fixA	Rhizobium leguminosarum	PMID: 10536136	ATCTTCTTGCGGCGCAACCTTTATTGGCACGAGTAGTGCTCAGAGTAAGC
orf240	Rhizobium leguminosarum	PMID: 10536136	ATCCTCAAGCGGCGCTGGGGCATGCGGGCCATGCGGGGCATGCCGGACG
fixW	Rhizobium leguminosarum	PMID: 10536136	CACCAGCGTTTGTTGTCCAACCGATGGAACGAGCGCCGCTCTTCGAAA
dctA	Rhizobium leguminosarum	PMID: 10536136	ATCGGTTGGTTGGCGACTTAAAACTGGCACGGCGATTGCGAAGGAGGTGG
fixZ	Rhizobium leguminosarum	PMID: 10536136	GTGCCCTCTTCGACCGGGCGCCGATGGCCTCCTCATGCCCGGCGGCGGC
glnA	Rhizobium leguminosarum	PMID: 10536136	TTTTCAAGAGGATGGATTTCAAACTGGCACGATATCTGCATCATATCCGG
fixA	Rhizobium leguminosarum biovar phaseoli	PMID: 10536136	ATGTGATAGAGAACGCCAAACGGTTGGCACGAATGATGCACGCAAGCATG
nifB	Rhizobium leguminosarum biovar trifolii	PMID: 10536136	CCGGCAAGGTGACGTTTCTCAGACTGGCATCGCTCTTGCTCGCGGAACTG
nifB2	Rhizobium leguminosarum biovar viciae	PMID: 10536136	CTTAAAGAAATCCCGTCCTTGGGATGGCATGGCTTTTTGCGTTTTGAAAGG
nifH1	Rhizobium leguminosarum biovar viciae	PMID: 10536136	TTCCTTTGGCTCGATCGGCCCACATGGCACGGGTTTTGAAGATTGCCATG
nifHa	Rhizobium phaseoli	PMID: 10536136	TTCCTTTGGCTCGATCGGCCCACATGGCACGGGTTTTGAAGATTGCCATG
nifHc	Rhizobium phaseoli	PMID: 10536136	GTGTTTTATGTGCTGCTGCCCACATGGCACGGGTTTTGAAGATTGCCATG
D-ala	Sinorhizobium meliloti	PMID: 10536136	GGGGTTGACCACTGATCGCTTTGAAGGAAGAAAGGCGACAGGGCACTGGA
dctA	Sinorhizobium meliloti	PMID: 10536136	ACAGCAGTGGCTGCCTTGTGGAGCTGGTCAGCAACATGCGTGCCAGTTTG
dctB	Sinorhizobium meliloti	PMID: 10536136	TCGCATAGGCCTTCCGCGGCAAACTGGCACGCATGTTGCTGACAAGCTCC
fixD	Sinorhizobium meliloti	PMID: 10536136	ATTAAGCGGGCGAGAAAATGACTAAGGTGCTCCCATCGCAACTCGTTCAG
glnB	Sinorhizobium meliloti	PMID: 10536136	TGCGTCGTCATTCCTCTACAAAAGTGGCACGCTACGTGCATAGTGTGAGG
mosB	Sinorhizobium meliloti	PMID: 10536136	ATTATTTTAGTAACTCCCTCGGCCTGGCACGACTTTTGCACGATCAGCCC
nifB	Sinorhizobium meliloti	PMID: 10536136	GCCAATCCATTGACGAAAAGGATTTGGCATAAGCTGTTGCTGGTTGAATTG
nifN	Sinorhizobium meliloti	PMID: 10536136	GTCTTTAGCTGAAGTAAACAAAATTGGCACGAGTTTTTGAGATTCCCGGTC
nifH	Rhizobium sp.	PMID: 10536136	gttctgcctatcaatcagctcaatTGGCACgacgcTTGAAaattgttcac
nifH	Rhizobium trifolii	PMID: 10536136	TTCTCTGGCTCACCCTCCTCGACTTGGCACGGCTTTTTGAAGCCTTCCTTG
nifQ	Sinorhizobium fredii NGR234	PMID: 10536136	ACCCTTCGGCTCAGCAGACTGGATTGGCACGAATTTTTGAAACGCCCCCGG
fixA	Sinorhizobium fredii NGR234	PMID: 10536136	ATTGATATTTCGATATTATCCTGTTGGCACAGCGCTTGCTTTTTTGGACG
fixB	Sinorhizobium fredii NGR234	PMID: 10536136	ATTGATATTTCGATATTATCCTGTTGGCACAGCGCTTGCTTTTTTGGAC
nifE	Sinorhizobium fredii NGR234	PMID: 10536136	CTGCAAAGACCGGGTCGTTTCACCTGGCACGTTGCTTGCTTCATCCCTCC
nifB	Rhodobacter capsulatus	PMID: 10536136	GTGCCAATGGCCCCGCCGCGGGCCTGGCACGGTTCTTGCTGCATCCCTGA
orf6	Rhodobacter capsulatus	PMID: 10536136	CTTGCTTTCCCCGCCCGCATGGTTGGCACGCTTCTTGCTGCATCCCTGA
nifU	Rhodobacter capsulatus	PMID: 10536136	CTTGCTTGCGGGGCCCGTTACGGTTGGCACGCTTCTTGCTGGATCATTTC
nifF	Rhodobacter capsulatus	PMID: 10536136	GGCTTCGAAACCGCGCGCAAAGCCTGGCACGAAGCTTGCGAAGCAACTGC
anfH	Rhodobacter capsulatus	PMID: 10536136	GGGCATTTCGCCCCGAAGCCGCCTTGGCACGGGGGCTGCTCTATAGGGTT
nifH	Rhodospirillum rubrum	PMID: 10536136	CAAAAAAATCGGGCAAATCAGGTTTGGCACGCTGGGTGCATTAACGGGGT
nifH	Thiobacillus ferrooxidans	PMID: 10536136	GTGTTAAATAGGCCATGATGAACTTGGCACGGCCCTTGCAACAGCGAGGA
ntrB	Thiobacillus ferrooxidans	PMID: 10536136	CAGGGGCTGTGTTCCTGACGGTCTGGTGCGCTTTTTGCTTTACTGAGCA
argT	Salmonella typhimurium	PMID: 10536136	CGAATCGTTTGCTGACGTGAAAATGGCATAAGACCTGCATGAAAAAGTC
dhuA	Salmonella typhimurium	PMID: 10536136	GCTTTGCCTTGTCGGCCTGATTAATGGCACGATAGTCGCATCGGATCTGT
prpB	Salmonella typhimurium	PMID: 10536136	TAATTTTCTCGCTGCCTCTTTGCTGGCATAGCGCTTGCTTCGTCGAATA
glnA	Vibrio alginolyticus	PMID: 10536136	TTGAAATTAATGGAATATTTTTTTTGGCACGGTTTTTGGCTTTAGTCAAAA
flrB	Vibrio cholera	PMID: 10536136	TGTTGATTTTAAACATGAATGGCTTGGCATGACTCTTGCGTGCCAAGCCA
flaA	Vibrio cholera	PMID: 10536136	GAGCGAAGTGAGTTGAGTAAAAAGTGGCACGGAAGTTGCTAATACAACA
rfaD	Vibrio cholera	PMID: 10536136	GGTCTCGCTCCCAATAGCGTTCTGTAGGATCTCTTTTGCAACGAAGTCT
bsu-BSU08060	Bacillus subtilis	DBTBS	AAAAGACTGGCACACTTCTTGCATTTATAATGGTGAACCC
bsu-BSU27070	Bacillus subtilis	DBTBS	ACTGTGTTGGCACGATCCTTGCATTATATATGGATGTACA
bsu-BSU24090	Bacillus subtilis	DBTBS	TAAGAGCTGGCATGGAACTTGCATAATAAAAGGCGGAGTCGA
bsu-BSU37780	Bacillus subtilis	DBTBS	AAGAAAATGGCATGATTCTTGCATTTTTATTCATATGCGA
bsu-BSU40340	Bacillus subtilis	DBTBS	CTTGATTTGGCACAGAACTTGCATTTATATAAAGGGAAAG
bsu-BSU37790	Bacillus subtilis	DBTBS	CAAAAGCTGGTACGGATCTTGCATGATGATAAGGGTGAATCC
