# Supplementary material for: Analysis and comparison of the bacterial σ54 regulon: Evidence of phylogenetic trends in gene regulation
Source: PLoS One. 2025 Aug 1;20(8):e0327805. doi: 10.1371/journal.pone.0327805 (PMC12316311; doi:10.1371/journal.pone.0327805)
Supplement: S3 Table — The initial set of seed 720 experimentally validated σ54-dependent promoter sequences were used to generate the seed MEME-derived position-specific scoring matrix (PSSM). (TXT) [file pone.0327805.s006.txt]

********************************************************************************
MEME - Motif discovery tool
********************************************************************************
MEME version 5.4.0 (Release date: Sat Aug 21 19:23:23 2021 -0700)

For further information on how to interpret these results please access https://meme-suite.org/meme.
To get a copy of the MEME Suite software please access https://meme-suite.org.

********************************************************************************


********************************************************************************
REFERENCE
********************************************************************************
If you use this program in your research, please cite:

Timothy L. Bailey and Charles Elkan,
"Fitting a mixture model by expectation maximization to
discover motifs in biopolymers",
Proceedings of the Second International Conference on Intelligent Systems
for Molecular Biology, pp. 28-36, AAAI Press, Menlo Park, California, 1994.
********************************************************************************


********************************************************************************
TRAINING SET
********************************************************************************
PRIMARY SEQUENCES= EBPs.cdhit
CONTROL SEQUENCES= --none--
ALPHABET= ACDEFGHIKLMNPQRSTVWY

********************************************************************************

********************************************************************************
COMMAND LINE SUMMARY
********************************************************************************
This information can also be useful in the event you wish to report a
problem with the MEME software.

command: meme EBPs.cdhit -protein -nmotifs 10 -w 12 -oc EBPs_meme_10_motivos_w12 

model:  mod=         zoops    nmotifs=        10    evt=           inf
objective function:           em=       E-value of product of p-values
                              starts=   E-value of product of p-values
width:  minw=           12    maxw=           12
nsites: minsites=        2    maxsites=     7315    wnsites=       0.8
theta:  spmap=         pam    spfuzz=        120
em:     prior=       megap    b=        1.9954e+07    maxiter=        50
        distance=    1e-05
trim:   wg=             11    ws=              1    endgaps=       yes
data:   n=         3990815    N=            7315
sample: seed=            0    hsfrac=          0
        searchsize= 100000    norand=         no    csites=       1000
Dirichlet mixture priors file: prior30.plib
Letter frequencies in dataset:
A 0.0913 C 0.00895 D 0.0541 E 0.08 F 0.0344 G 0.0686 H 0.0218 I 0.0649 K 0.053 
L 0.113 M 0.0209 N 0.0368 P 0.0435 Q 0.0375 R 0.0728 S 0.057 T 0.0473 V 0.0654 
W 0.00578 Y 0.0225 
Background letter frequencies (from file dataset with add-one prior applied):
A 0.0913 C 0.00895 D 0.0541 E 0.08 F 0.0344 G 0.0686 H 0.0218 I 0.0649 K 0.053 
L 0.113 M 0.0209 N 0.0368 P 0.0435 Q 0.0375 R 0.0728 S 0.057 T 0.0473 V 0.0654 
W 0.00578 Y 0.0225 
Background model order: 0
********************************************************************************


********************************************************************************
MOTIF YDWPGNVRELEN MEME-1	width =  12  sites = 5612  llr = 154794  E-value = 1.6e-1112
********************************************************************************
--------------------------------------------------------------------------------
	Motif YDWPGNVRELEN MEME-1 Description
--------------------------------------------------------------------------------
Simplified        A  :1::::::::::
pos.-specific     C  ::::::::::::
probability       D  :2::::::::::
matrix            E  :1::::::9:3:
                  F  ::1:::::::::
                  G  ::::a:::::::
                  H  21:::::::::1
                  I  ::::::3:::::
                  K  ::::::::::1:
                  L  :::::::::a::
                  M  ::::::::::::
                  N  :1:::a:::::8
                  P  :2:9::::::::
                  Q  ::::::::1:1:
                  R  :1:::::a::2:
                  S  :1::::::::::
                  T  ::::::::::::
                  V  ::::::6:::::
                  W  ::9:::::::::
                  Y  7:::::::::::

         bits    7.4             
                 6.7   *         
                 5.9   *         
                 5.2   *         
Relative         4.5   *  *      
Entropy          3.7 * **** *   *
(39.8 bits)      3.0 * **** *** *
                 2.2 * ******** *
                 1.5 * **********
                 0.7 ************
                 0.0 ------------

Multilevel           YDWPGNVRELEN
consensus                  I   R 
sequence                         
                                 
                                 
--------------------------------------------------------------------------------

--------------------------------------------------------------------------------
	Motif YDWPGNVRELEN MEME-1 position-specific scoring matrix
--------------------------------------------------------------------------------
log-odds matrix: alength= 20 w= 12 n= 3910331 bayes= 11.762 E= 1.6e-1112 
  -245     69   -700   -529    -92   -486    319   -666   -605   -281   -260   -292   -673    -82   -147   -364   -535   -661     12    488 
   -22   -165    203    -58   -388   -131    219   -614   -190   -391   -521     66    182    -48    -43    139    -41   -386   -342   -133 
 -1439   -248   -823  -1494    128   -856  -1051  -1320  -1387   -485  -1220   -764  -1408  -1289  -1388  -1327  -1338  -1310    724     75 
  -422   -558   -415   -328   -499   -692   -181   -686   -141   -484   -405   -359    437   -258   -218   -264   -284   -517   -343   -162 
  -625   -555   -650   -561   -459    385   -531  -1168   -787   -727   -526   -481  -1080   -607   -751   -651  -1030  -1100   -947   -592 
 -1209  -1169   -610   -855  -1328   -744   -490  -1449  -1103  -1444  -1353    476  -1215   -664  -1245   -794  -1091  -1387  -1250  -1179 
  -337   -401   -543   -865   -203   -575   -491    209  -1103   -136   -314   -661   -780   -663  -1151   -796   -363    331   -494   -288 
  -505   -530   -434   -597   -649   -384   -446   -678   -317   -547   -663   -480   -551   -375    373   -448   -412   -736   -479   -585 
  -580  -1406   -389    343  -1428   -754   -492  -1329   -793  -1330   -406  -1108  -1179    176  -1237   -668  -1138   -842  -1323  -1289 
  -699   -406  -1597  -1555   -246  -1527  -1371   -354  -1483    308     -2  -1477  -1424  -1333  -1478  -1461  -1284   -411  -1093   -538 
  -112   -332   -183    210   -216   -312    -63   -142    138   -353   -151   -258  -1015    165    156   -119   -338   -201   -269   -189 
  -194   -359   -441   -560   -455   -272    197   -628   -435   -557   -384    443   -744   -123   -351    -44   -268   -528   -751   -326 
--------------------------------------------------------------------------------

--------------------------------------------------------------------------------
	Motif YDWPGNVRELEN MEME-1 position-specific probability matrix
--------------------------------------------------------------------------------
letter-probability matrix: alength= 20 w= 12 nsites= 5612 E= 1.6e-1112 
 0.016572  0.014433  0.000356  0.001960  0.017463  0.002316  0.199572  0.000535  0.000713  0.016037  0.003386  0.004811  0.000356  0.021383  0.026372  0.004455  0.001069  0.000535  0.006237  0.661440 
 0.078225  0.002851  0.221311  0.053635  0.002316  0.027619  0.099430  0.000891  0.014077  0.007484  0.000535  0.057912  0.153956  0.026907  0.053991  0.149323  0.035638  0.004455  0.000535  0.008909 
 0.000000  0.001604  0.000178  0.000000  0.083749  0.000178  0.000000  0.000000  0.000000  0.003920  0.000000  0.000178  0.000000  0.000000  0.000000  0.000000  0.000000  0.000000  0.872594  0.037598 
 0.004811  0.000178  0.003029  0.008197  0.001069  0.000535  0.006237  0.000535  0.019957  0.003920  0.001247  0.003029  0.899679  0.006237  0.016037  0.009088  0.006593  0.001782  0.000535  0.007306 
 0.001069  0.000178  0.000535  0.001604  0.001426  0.990200  0.000535  0.000000  0.000178  0.000713  0.000535  0.001247  0.000000  0.000535  0.000356  0.000535  0.000000  0.000000  0.000000  0.000356 
 0.000000  0.000000  0.000713  0.000178  0.000000  0.000356  0.000713  0.000000  0.000000  0.000000  0.000000  0.997505  0.000000  0.000356  0.000000  0.000178  0.000000  0.000000  0.000000  0.000000 
 0.008731  0.000535  0.001247  0.000178  0.008375  0.001247  0.000713  0.276728  0.000000  0.044013  0.002316  0.000356  0.000178  0.000356  0.000000  0.000178  0.003742  0.647897  0.000178  0.003029 
 0.002673  0.000178  0.002673  0.001247  0.000356  0.004811  0.000891  0.000535  0.005524  0.002495  0.000178  0.001247  0.000891  0.002673  0.967569  0.002495  0.002673  0.000356  0.000178  0.000356 
 0.001604  0.000000  0.003564  0.864576  0.000000  0.000356  0.000713  0.000000  0.000178  0.000000  0.001247  0.000000  0.000000  0.127049  0.000000  0.000535  0.000000  0.000178  0.000000  0.000000 
 0.000713  0.000535  0.000000  0.000000  0.006237  0.000000  0.000000  0.005524  0.000000  0.962224  0.020492  0.000000  0.000000  0.000000  0.000000  0.000000  0.000000  0.003742  0.000000  0.000535 
 0.041875  0.000891  0.015146  0.342480  0.007662  0.007840  0.014077  0.024234  0.138097  0.009800  0.007306  0.006058  0.000000  0.117783  0.214184  0.024947  0.004455  0.016215  0.000891  0.006058 
 0.024056  0.000713  0.002316  0.001604  0.001426  0.010513  0.086957  0.000713  0.002495  0.002316  0.001426  0.789024  0.000178  0.016215  0.006415  0.042409  0.007306  0.001604  0.000000  0.002316 
--------------------------------------------------------------------------------

--------------------------------------------------------------------------------
	Motif YDWPGNVRELEN MEME-1 regular expression
--------------------------------------------------------------------------------
YDWPGN[VI]REL[ER]N
--------------------------------------------------------------------------------


Time 23.09 secs.

********************************************************************************


********************************************************************************
MOTIF VLJTGESGTGKE MEME-2	width =  12  sites = 7302  llr = 161351  E-value = 3.7e-1071
********************************************************************************
--------------------------------------------------------------------------------
	Motif VLJTGESGTGKE MEME-2 Description
--------------------------------------------------------------------------------
Simplified        A  ::::::::::::
pos.-specific     C  ::::::::::::
probability       D  ::::::::::::
matrix            E  :::1:7:::::6
                  F  ::1:::::::::
                  G  ::::a::a:a::
                  H  ::::::::::::
                  I  2151::::::::
                  K  ::::::::::a:
                  L  1832::::::::
                  M  ::::::::::::
                  N  ::::::::::::
                  P  :::::21:::::
                  Q  :::1::::::::
                  R  :::1::::::::
                  S  ::::::4:1::1
                  T  :::2::3:6::2
                  V  6:11::::2:::
                  W  ::::::::::::
                  Y  :::1::::::::

         bits    7.4             
                 6.7             
                 5.9             
                 5.2             
Relative         4.5           * 
Entropy          3.7     *  * ** 
(31.9 bits)      3.0     *  **** 
                 2.2 *** ********
                 1.5 *** ********
                 0.7 ************
                 0.0 ------------

Multilevel           VLITGESGTGKE
consensus              L   T V   
sequence                         
                                 
                                 
--------------------------------------------------------------------------------

--------------------------------------------------------------------------------
	Motif VLJTGESGTGKE MEME-2 position-specific scoring matrix
--------------------------------------------------------------------------------
log-odds matrix: alength= 20 w= 12 n= 3910331 bayes= 11.2497 E= 3.7e-1071 
  -245    -54   -817   -858     27   -721   -614    125   -965    -65     -2   -766   -129   -769   -724   -465   -107    330   -529   -417 
  -402    -61   -850  -1159      5   -733   -219    -14   -746    283     83   -524   -810   -546   -667   -389   -361   -118   -108   -200 
  -722   -439   -854  -1227     78   -878   -720    301  -1144    138     29  -1116  -1173  -1111   -796   -835   -630     47   -952   -388 
  -249     72   -460    -29    -77   -357     33     -3   -302     76    -13   -111  -1080    113     -2    -30    218     -7    143    132 
  -501   -973   -349   -886  -1161    385  -1047   -782   -825   -861   -715   -759  -1117   -791   -788   -485   -816   -867   -985   -724 
  -219   -595   -150    322   -780   -560   -522   -682   -301   -550   -463   -201    182   -182   -552   -230   -350   -256  -1005   -499 
  -232   -363   -541   -493   -590   -534   -429   -424   -350   -756   -441    -49    160   -417   -220    296    285   -430   -531   -529 
  -686   -593   -818   -749  -1161    386   -624   -686  -1044  -1260  -1094   -594  -1117   -700   -873   -624  -1068  -1138   -985   -630 
  -134     91   -847   -905   -785   -734   -722   -310  -1107   -341   -520   -566   -819   -462   -795     65    373    167  -1055   -632 
  -328   -973   -575   -479   -787    384   -624   -782  -1044   -861  -1094   -631   -667   -700   -788   -736   -636   -724   -380  -1084 
  -708   -803  -1024   -740   -563   -721   -901   -672    422   -701   -912   -668   -659   -681   -312   -806   -595   -678   -525   -959 
  -397   -595    -23    298   -689   -162   -338   -651   -360   -619   -441   -266   -624   -275   -438     51    196   -625  -1005   -474 
--------------------------------------------------------------------------------

--------------------------------------------------------------------------------
	Motif VLJTGESGTGKE MEME-2 position-specific probability matrix
--------------------------------------------------------------------------------
letter-probability matrix: alength= 20 w= 12 nsites= 7302 E= 3.7e-1071 
 0.016434  0.006163  0.000137  0.000137  0.041769  0.000411  0.000274  0.154889  0.000000  0.072583  0.020679  0.000137  0.017940  0.000137  0.000411  0.002191  0.022597  0.641742  0.000137  0.001233 
 0.005615  0.005889  0.000137  0.000000  0.035607  0.000411  0.004793  0.059025  0.000274  0.803752  0.037113  0.000959  0.000137  0.000822  0.000685  0.003835  0.003835  0.028759  0.002739  0.005615 
 0.000548  0.000411  0.000137  0.000000  0.059025  0.000137  0.000137  0.524788  0.000000  0.296220  0.025472  0.000000  0.000000  0.000000  0.000274  0.000137  0.000548  0.090660  0.000000  0.001506 
 0.016160  0.014790  0.002191  0.065598  0.020131  0.005752  0.027390  0.063818  0.006437  0.192550  0.019036  0.016982  0.000000  0.082032  0.071898  0.046289  0.214736  0.062312  0.015612  0.056286 
 0.002739  0.000000  0.004793  0.000137  0.000000  0.988633  0.000000  0.000274  0.000137  0.000274  0.000137  0.000137  0.000000  0.000137  0.000274  0.001917  0.000137  0.000137  0.000000  0.000137 
 0.019995  0.000137  0.019036  0.746508  0.000137  0.001369  0.000548  0.000548  0.006437  0.002465  0.000822  0.009039  0.153520  0.010545  0.001506  0.011504  0.004108  0.011093  0.000000  0.000685 
 0.018214  0.000685  0.001233  0.002602  0.000548  0.001643  0.001096  0.003424  0.004656  0.000548  0.000959  0.026157  0.132703  0.002054  0.015886  0.442345  0.341276  0.003287  0.000137  0.000548 
 0.000685  0.000137  0.000137  0.000411  0.000000  0.995892  0.000274  0.000548  0.000000  0.000000  0.000000  0.000548  0.000000  0.000274  0.000137  0.000685  0.000000  0.000000  0.000000  0.000274 
 0.036154  0.016845  0.000137  0.000137  0.000137  0.000411  0.000137  0.007532  0.000000  0.010682  0.000548  0.000685  0.000137  0.001506  0.000274  0.089565  0.626678  0.208162  0.000000  0.000274 
 0.009313  0.000000  0.000959  0.002876  0.000137  0.982881  0.000274  0.000274  0.000000  0.000274  0.000000  0.000411  0.000411  0.000274  0.000274  0.000274  0.000548  0.000411  0.000411  0.000000 
 0.000548  0.000000  0.000000  0.000411  0.000685  0.000411  0.000000  0.000548  0.986442  0.000822  0.000000  0.000274  0.000411  0.000274  0.007669  0.000137  0.000685  0.000548  0.000137  0.000000 
 0.005752  0.000137  0.046015  0.633662  0.000274  0.022323  0.002054  0.000685  0.004245  0.001506  0.000959  0.005752  0.000548  0.005478  0.003424  0.081074  0.184470  0.000822  0.000000  0.000822 
--------------------------------------------------------------------------------

--------------------------------------------------------------------------------
	Motif VLJTGESGTGKE MEME-2 regular expression
--------------------------------------------------------------------------------
VL[IL]TGE[ST]G[TV]GKE
--------------------------------------------------------------------------------


Time 39.06 secs.

********************************************************************************


********************************************************************************
MOTIF LFGHEKGAFTGA MEME-3	width =  12  sites = 5350  llr = 148150  E-value = 9.8e-1000
********************************************************************************
--------------------------------------------------------------------------------
	Motif LFGHEKGAFTGA MEME-3 Description
--------------------------------------------------------------------------------
Simplified        A  ::::11:8:::a
pos.-specific     C  ::::::::::::
probability       D  ::::::::::1:
matrix            E  ::::51::::::
                  F  1a::::::9:::
                  G  ::a:::a:::9:
                  H  :::6::::::::
                  I  ::::::::::::
                  K  ::::16::::::
                  L  9:::::::::::
                  M  ::::::::::::
                  N  ::::::::::::
                  P  ::::::::::::
                  Q  ::::::::::::
                  R  :::::2::::::
                  S  :::::::2:1::
                  T  :::::::::9::
                  V  ::::2:::::::
                  W  ::::::::::::
                  Y  :::4::::1:::

         bits    7.4             
                 6.7             
                 5.9             
                 5.2             
Relative         4.5  *      *   
Entropy          3.7  ***  * **  
(40.0 bits)      3.0 ****  ******
                 2.2 **** *******
                 1.5 ************
                 0.7 ************
                 0.0 ------------

Multilevel           LFGHEKGAFTGA
consensus               Y        
sequence                         
                                 
                                 
--------------------------------------------------------------------------------

--------------------------------------------------------------------------------
	Motif LFGHEKGAFTGA MEME-3 position-specific scoring matrix
--------------------------------------------------------------------------------
log-odds matrix: alength= 20 w= 12 n= 3910331 bayes= 11.7032 E= 9.8e-1000 
 -1357   -556  -1616  -1575     79  -1536  -1378   -184  -1502    298     -2  -1492  -1433  -1339  -1492  -1478  -1288   -380   -394  -1188 
  -889   -399  -1432   -872    485  -1419  -1044  -1289  -1371   -524   -380  -1256  -1386  -1279   -857   -820  -1321   -838   -484   -304 
 -1625  -1383   -817  -1679  -1552    386  -1477  -1725  -1600  -1651  -1654  -1545  -1480  -1566  -1599   -824  -1556  -1673  -1370  -1503 
  -261   -226  -1401  -1429   -176  -1373    467   -473  -1335  -1215  -1139   -480  -1355   -483   -408   -297    -97   -168   -148    398 
   -34   -119   -213    270   -588   -425   -401   -189     46   -354   -148   -358   -758   -164    -72   -198    -66    140   -960   -669 
   -66   -976   -156     15  -1051   -149   -478   -677    341   -882   -475   -492     -9   -137    120   -171   -394   -495   -961   -525 
  -704   -936   -530   -539  -1123    385   -404  -1169  -1004  -1223  -1058   -378  -1079  -1048  -1063   -501  -1026  -1102   -949   -586 
   318   -550   -815  -1434  -1339   -405  -1331   -742  -1400  -1404   -579  -1248  -1232  -1296  -1399    140   -207   -420  -1248   -689 
  -560   -551  -1292  -1325    476  -1300   -452   -679  -1260   -562   -669  -1186  -1238  -1217  -1301   -812   -790   -735   -480    138 
  -452   -890   -710   -671  -1110  -1180   -677   -728   -791   -813   -571   -722   -244  -1035   -840     -6    429   -579  -1016  -1110 
  -748   -931     -2   -589  -1119    374   -217  -1164  -1001  -1218  -1052   -261  -1075   -656   -829   -179   -495  -1097   -393  -1041 
   340   -268  -1035   -833   -949   -301   -579   -630   -981   -852   -561   -732  -1077   -737  -1039   -174   -444   -411   -871   -967 
--------------------------------------------------------------------------------

--------------------------------------------------------------------------------
	Motif LFGHEKGAFTGA MEME-3 position-specific probability matrix
--------------------------------------------------------------------------------
letter-probability matrix: alength= 20 w= 12 nsites= 5350 E= 9.8e-1000 
 0.000000  0.000187  0.000000  0.000000  0.059626  0.000000  0.000000  0.018131  0.000000  0.896449  0.020561  0.000000  0.000000  0.000000  0.000000  0.000000  0.000000  0.004673  0.000374  0.000000 
 0.000187  0.000561  0.000000  0.000187  0.991215  0.000000  0.000000  0.000000  0.000000  0.002991  0.001495  0.000000  0.000000  0.000000  0.000187  0.000187  0.000000  0.000187  0.000187  0.002617 
 0.000000  0.000000  0.000187  0.000000  0.000000  0.999626  0.000000  0.000000  0.000000  0.000000  0.000000  0.000000  0.000000  0.000000  0.000000  0.000187  0.000000  0.000000  0.000000  0.000000 
 0.014953  0.001869  0.000000  0.000000  0.010093  0.000000  0.555701  0.002430  0.000000  0.000000  0.000000  0.001308  0.000000  0.001308  0.004299  0.007290  0.024112  0.020374  0.002056  0.354206 
 0.072150  0.003925  0.012336  0.522056  0.000561  0.003551  0.001308  0.017570  0.072710  0.009720  0.007477  0.002991  0.000187  0.011963  0.044299  0.014393  0.029907  0.172710  0.000000  0.000187 
 0.057757  0.000000  0.018318  0.088598  0.000000  0.024486  0.000748  0.000561  0.561869  0.000187  0.000748  0.001121  0.040935  0.014393  0.167290  0.017383  0.002991  0.002056  0.000000  0.000561 
 0.000561  0.000000  0.001308  0.001869  0.000000  0.990280  0.001308  0.000000  0.000000  0.000000  0.000000  0.002617  0.000000  0.000000  0.000000  0.001682  0.000000  0.000000  0.000000  0.000374 
 0.829159  0.000187  0.000187  0.000000  0.000000  0.004112  0.000000  0.000374  0.000000  0.000000  0.000374  0.000000  0.000000  0.000000  0.000000  0.150654  0.011215  0.003551  0.000000  0.000187 
 0.001869  0.000187  0.000000  0.000000  0.934579  0.000000  0.000935  0.000561  0.000000  0.002243  0.000187  0.000000  0.000000  0.000000  0.000000  0.000187  0.000187  0.000374  0.000187  0.058505 
 0.003925  0.000000  0.000374  0.000748  0.000000  0.000000  0.000187  0.000374  0.000187  0.000374  0.000374  0.000187  0.008037  0.000000  0.000187  0.054579  0.929346  0.001121  0.000000  0.000000 
 0.000374  0.000000  0.053645  0.001308  0.000000  0.914953  0.004860  0.000000  0.000000  0.000000  0.000000  0.005981  0.000000  0.000374  0.000187  0.016449  0.001495  0.000000  0.000374  0.000000 
 0.965607  0.001308  0.000000  0.000187  0.000000  0.008411  0.000374  0.000748  0.000000  0.000187  0.000374  0.000187  0.000000  0.000187  0.000000  0.016822  0.002056  0.003551  0.000000  0.000000 
--------------------------------------------------------------------------------

--------------------------------------------------------------------------------
	Motif LFGHEKGAFTGA MEME-3 regular expression
--------------------------------------------------------------------------------
LFG[HY]EKGAFTGA
--------------------------------------------------------------------------------


Time 54.70 secs.

********************************************************************************


********************************************************************************
MOTIF GGTLFLDEIGEL MEME-4	width =  12  sites = 6927  llr = 148660  E-value = 2.6e-916
********************************************************************************
--------------------------------------------------------------------------------
	Motif GGTLFLDEIGEL MEME-4 Description
--------------------------------------------------------------------------------
Simplified        A  :::::::::1::
pos.-specific     C  ::::::::::::
probability       D  ::::::a:::3:
matrix            E  :::::::a::4:
                  F  ::::8::::::1
                  G  69:::::::6::
                  H  :::::::::1::
                  I  ::12:1::7::1
                  K  1:::::::::::
                  L  :::719::1::4
                  M  :::::::::::3
                  N  1:::::::::::
                  P  ::::::::::::
                  Q  ::::::::::::
                  R  1:::::::::1:
                  S  ::::::::::1:
                  T  ::7:::::::1:
                  V  ::11::::2:::
                  W  ::::::::::::
                  Y  ::::::::::::

         bits    7.4             
                 6.7             
                 5.9             
                 5.2             
Relative         4.5             
Entropy          3.7     * *     
(31.0 bits)      3.0  ** * **    
                 2.2  ********  *
                 1.5 ************
                 0.7 ************
                 0.0 ------------

Multilevel           GGTLFLDEIGEL
consensus                      DM
sequence                         
                                 
                                 
--------------------------------------------------------------------------------

--------------------------------------------------------------------------------
	Motif GGTLFLDEIGEL MEME-4 position-specific scoring matrix
--------------------------------------------------------------------------------
log-odds matrix: alength= 20 w= 12 n= 3910331 bayes= 11.3188 E= 2.6e-916 
  -341   -156   -106   -112   -372    306     70   -675     72   -465   -335    105   -221    -17    -37   -163   -113   -546   -430   -263 
  -294   -171   -414   -626   -508    369   -406   -175   -491   -615   -484   -243   -423   -484   -659   -153   -112   -217   -527   -494 
  -434   -248   -379   -651   -350   -874   -619     59   -686   -273   -168   -560   -811   -783   -661    -49    395     38   -430   -289 
  -528   -294   -843   -799   -211   -873   -561    148   -589    268   -286   -783   -619   -772   -782   -624   -625     13   -428   -491 
  -636    -79  -1029   -700    462   -768   -422   -330   -814    -23   -188   -766   -783   -689   -862   -589   -594   -301   -409     16 
  -401   -392   -836   -878    -62   -723  -1019     55   -644    291   -143   -594   -656   -768   -777  -1039   -624   -220   -892   -465 
  -509   -487    414   -267   -760   -566   -437   -595   -361   -833   -694   -200   -562   -481   -472   -401   -417   -753   -874   -612 
  -548   -581   -197    359   -987   -399   -357   -821   -590   -836   -697   -199  -1030   -391   -567   -529   -777   -824   -433   -937 
  -339   -248   -808   -783   -192   -766   -702    342   -634    -58   -115   -622   -423   -679   -772   -612   -504    154   -369   -598 
   -13    -40    -60   -128   -507    310    212   -578   -555   -502   -608     15    -51   -228   -716    -39   -104   -428   -251   -445 
  -202   -100    239    245   -554   -393   -191   -618   -154   -348   -277    -11   -709   -242    -30    -18     18   -489   -372   -346 
  -146   -214   -694   -895     88   -724  -1076     85   -833    181    401   -691   -661   -598   -879   -501   -165   -128   -141   -327 
--------------------------------------------------------------------------------

--------------------------------------------------------------------------------
	Motif GGTLFLDEIGEL MEME-4 position-specific probability matrix
--------------------------------------------------------------------------------
letter-probability matrix: alength= 20 w= 12 nsites= 6927 E= 2.6e-916 
 0.008517  0.003032  0.025985  0.036812  0.002599  0.573264  0.035369  0.000577  0.087051  0.004475  0.002021  0.076079  0.009384  0.033203  0.056446  0.018334  0.021510  0.001444  0.000289  0.003609 
 0.011838  0.002743  0.003032  0.001011  0.001011  0.887542  0.001299  0.019345  0.001732  0.001588  0.000722  0.006785  0.002310  0.001299  0.000722  0.019778  0.021799  0.014581  0.000144  0.000722 
 0.004475  0.001588  0.003898  0.000866  0.003032  0.000144  0.000289  0.097878  0.000433  0.017035  0.006496  0.000722  0.000144  0.000144  0.000722  0.040422  0.733362  0.085030  0.000289  0.003032 
 0.002310  0.001155  0.000144  0.000289  0.007940  0.000144  0.000433  0.181319  0.000866  0.727299  0.002743  0.000144  0.000577  0.000144  0.000289  0.000722  0.000577  0.071893  0.000289  0.000722 
 0.001024  0.005198  0.000008  0.000589  0.846259  0.000299  0.001158  0.006506  0.000152  0.097317  0.005633  0.000150  0.000151  0.000294  0.000155  0.000874  0.000729  0.008094  0.000290  0.025122 
 0.005643  0.000579  0.000152  0.000156  0.022381  0.000443  0.000003  0.095289  0.000585  0.850024  0.007654  0.000583  0.000439  0.000150  0.000299  0.000008  0.000584  0.014157  0.000001  0.000869 
 0.002599  0.000289  0.956114  0.012271  0.000144  0.001299  0.001011  0.001011  0.004331  0.000289  0.000144  0.008950  0.000866  0.001299  0.002743  0.003465  0.002599  0.000289  0.000000  0.000289 
 0.002021  0.000144  0.013859  0.960589  0.000000  0.004475  0.001877  0.000144  0.000866  0.000289  0.000144  0.009672  0.000000  0.002454  0.001444  0.001444  0.000144  0.000144  0.000289  0.000000 
 0.008662  0.001588  0.000144  0.000289  0.009095  0.000289  0.000144  0.696694  0.000577  0.075935  0.009239  0.000433  0.002310  0.000289  0.000289  0.000722  0.001299  0.191280  0.000433  0.000289 
 0.083297  0.006785  0.035802  0.032915  0.001011  0.588422  0.094702  0.001155  0.001011  0.003465  0.000289  0.040710  0.030605  0.007651  0.000433  0.043453  0.022954  0.003320  0.001011  0.001011 
 0.022376  0.004475  0.284972  0.436841  0.000722  0.004475  0.005775  0.000866  0.018045  0.010105  0.003032  0.033925  0.000289  0.006929  0.058900  0.050238  0.053414  0.002165  0.000433  0.002021 
 0.033059  0.002021  0.000433  0.000144  0.063520  0.000433  0.000000  0.116934  0.000144  0.397142  0.336654  0.000289  0.000433  0.000577  0.000144  0.001732  0.015014  0.026851  0.002165  0.002310 
--------------------------------------------------------------------------------

--------------------------------------------------------------------------------
	Motif GGTLFLDEIGEL MEME-4 regular expression
--------------------------------------------------------------------------------
GGTLFLDEIG[ED][LM]
--------------------------------------------------------------------------------


Time 70.19 secs.

********************************************************************************


********************************************************************************
MOTIF FREDLYYRLNVV MEME-5	width =  12  sites = 5357  llr = 134930  E-value = 1.4e-894
********************************************************************************
--------------------------------------------------------------------------------
	Motif FREDLYYRLNVV MEME-5 Description
--------------------------------------------------------------------------------
Simplified        A  ::1::::::1::
pos.-specific     C  ::::::::::::
probability       D  :::a::::::::
matrix            E  ::5:::::::::
                  F  9::::31::::2
                  G  ::::::::::1:
                  H  ::::::1:::::
                  I  ::::::::2::2
                  K  ::::::::::::
                  L  ::::a1::8::2
                  M  ::::::::::::
                  N  :::::::::6::
                  P  ::::::::::::
                  Q  ::1:::::::::
                  R  :a1::::a::::
                  S  ::1::::::1::
                  T  ::::::::::1:
                  V  ::::::::::73
                  W  ::::::::::::
                  Y  :::::68:::::

         bits    7.4             
                 6.7             
                 5.9             
                 5.2             
Relative         4.5 *  *  *     
Entropy          3.7 ** * ***    
(36.3 bits)      3.0 ** *****    
                 2.2 ** ******** 
                 1.5 ************
                 0.7 ************
                 0.0 ------------

Multilevel           FREDLYYRLNVV
consensus                 F     I
sequence                        F
                                 
                                 
--------------------------------------------------------------------------------

--------------------------------------------------------------------------------
	Motif FREDLYYRLNVV MEME-5 position-specific scoring matrix
--------------------------------------------------------------------------------
log-odds matrix: alength= 20 w= 12 n= 3910331 bayes= 11.816 E= 1.4e-894 
 -1370  -1155  -1535  -1537    476  -1491  -1194   -319  -1451   -131   -151   -760  -1417  -1320  -1449  -1403  -1297   -583   -490   -273 
  -707   -389   -786  -1049  -1003   -976   -395   -634   -525   -477   -914   -412   -737   -512    376   -474   -911  -1036   -738   -917 
     3   -455   -119    269   -548   -274   -140   -510    -11   -186   -159   -197   -152    153    -51     17   -276   -524   -393   -670 
  -560  -1164    419   -378  -1323   -738   -580  -1438   -796  -1433  -1340   -700   -585   -750  -1238   -788  -1085  -1374  -1244  -1174 
 -1358  -1157  -1619  -1577    -84  -1537  -1380   -451  -1505    311   -566  -1494  -1434  -1341  -1494  -1481  -1289   -561  -1090  -1189 
  -523  -1112  -1365   -870    310  -1365   -426   -562   -810    -98   -190   -602  -1333   -760   -601  -1239  -1249   -585     91    479 
  -348   -531   -482   -630    209   -680    150   -932   -934   -694   -507   -639   -973   -363   -810   -550   -908   -904     51    509 
  -499   -524   -785   -838   -549   -640   -416   -634   -421   -531   -515   -703   -907   -452    375   -760   -622   -729   -736   -486 
 -1354   -457  -1615  -1575   -256  -1536  -1381    135  -1503    283   -288  -1492  -1434  -1342  -1495  -1478  -1285   -199  -1093   -687 
   -10    137   -132   -336   -381   -182     79   -607    -60   -531   -309    401   -672   -100   -129     90   -288   -483   -393   -244 
  -122   -269   -385   -192   -463     -9   -286    -54   -477   -346   -180   -639   -384   -196   -379   -180     48    342   -834   -667 
  -127    -67   -327   -710    260   -274   -106    190   -796     44     62   -598   -504   -601   -696   -453   -306    195      5      3 
--------------------------------------------------------------------------------

--------------------------------------------------------------------------------
	Motif FREDLYYRLNVV MEME-5 position-specific probability matrix
--------------------------------------------------------------------------------
letter-probability matrix: alength= 20 w= 12 nsites= 5357 E= 1.4e-894 
 0.000000  0.000000  0.000000  0.000000  0.935038  0.000000  0.000000  0.007094  0.000000  0.045735  0.007280  0.000187  0.000000  0.000000  0.000000  0.000000  0.000000  0.001120  0.000187  0.003360 
 0.000560  0.000560  0.000187  0.000000  0.000000  0.000000  0.001307  0.000747  0.000933  0.004107  0.000000  0.002053  0.000187  0.000933  0.986373  0.002053  0.000000  0.000000  0.000000  0.000000 
 0.093149  0.000373  0.023707  0.517827  0.000747  0.010267  0.008214  0.001867  0.049095  0.031174  0.006907  0.009334  0.015120  0.108083  0.050961  0.064028  0.006907  0.001680  0.000373  0.000187 
 0.001867  0.000000  0.990106  0.005787  0.000000  0.000373  0.000373  0.000000  0.000187  0.000000  0.000000  0.000187  0.000747  0.000187  0.000000  0.000187  0.000000  0.000000  0.000000  0.000000 
 0.000000  0.000000  0.000000  0.000000  0.019227  0.000000  0.000000  0.002800  0.000000  0.976293  0.000373  0.000000  0.000000  0.000000  0.000000  0.000000  0.000000  0.001307  0.000000  0.000000 
 0.002427  0.000000  0.000000  0.000187  0.294568  0.000000  0.001120  0.001307  0.000187  0.057682  0.005600  0.000560  0.000000  0.000187  0.001120  0.000000  0.000000  0.001120  0.010827  0.623110 
 0.008027  0.000187  0.001867  0.000933  0.146351  0.000560  0.061788  0.000000  0.000000  0.000747  0.000560  0.000373  0.000000  0.002987  0.000187  0.001120  0.000000  0.000000  0.008214  0.766100 
 0.002800  0.000187  0.000187  0.000187  0.000747  0.000747  0.001120  0.000747  0.002427  0.002800  0.000560  0.000187  0.000000  0.001493  0.983946  0.000187  0.000560  0.000373  0.000000  0.000747 
 0.000000  0.000373  0.000000  0.000000  0.005787  0.000000  0.000000  0.165764  0.000000  0.808662  0.002800  0.000000  0.000000  0.000000  0.000000  0.000000  0.000000  0.016427  0.000000  0.000187 
 0.084936  0.023147  0.021654  0.007654  0.002427  0.019414  0.037708  0.000933  0.034908  0.002800  0.002427  0.593429  0.000373  0.018667  0.029681  0.106776  0.006347  0.002240  0.000373  0.004107 
 0.039201  0.001307  0.003733  0.021281  0.001307  0.065335  0.002987  0.044428  0.001867  0.010080  0.005973  0.000373  0.002987  0.009707  0.005227  0.016427  0.066455  0.701139  0.000000  0.000187 
 0.037894  0.005600  0.005600  0.000560  0.208326  0.010267  0.010454  0.243046  0.000187  0.154004  0.032108  0.000560  0.001307  0.000560  0.000560  0.002427  0.005600  0.252007  0.005973  0.022961 
--------------------------------------------------------------------------------

--------------------------------------------------------------------------------
	Motif FREDLYYRLNVV MEME-5 regular expression
--------------------------------------------------------------------------------
FREDL[YF]YRLNV[VIF]
--------------------------------------------------------------------------------


Time 85.38 secs.

********************************************************************************


********************************************************************************
MOTIF GPFVAVNCAAJP MEME-6	width =  12  sites = 5415  llr = 119295  E-value = 2.1e-742
********************************************************************************
--------------------------------------------------------------------------------
	Motif GPFVAVNCAAJP MEME-6 Description
--------------------------------------------------------------------------------
Simplified        A  11::4:::68:1
pos.-specific     C  :::::::9::::
probability       D  ::::::1:::::
matrix            E  ::::::::::::
                  F  ::8:::::::::
                  G  3:::::::3:::
                  H  ::::::::::::
                  I  :::3:3::::5:
                  K  2:::1:::::::
                  L  ::11:1::::4:
                  M  ::::::::::::
                  N  ::::::9:::::
                  P  :8::1::::::7
                  Q  1:::::::::::
                  R  1:::::::::::
                  S  ::::1:::11:1
                  T  ::::1:::::::
                  V  :::615::::::
                  W  ::::::::::::
                  Y  ::::::::::::

         bits    7.4             
                 6.7             
                 5.9        *    
                 5.2        *    
Relative         4.5        *    
Entropy          3.7   *   **    
(31.8 bits)      3.0  **   **   *
                 2.2  *** *******
                 1.5 **** *******
                 0.7 ************
                 0.0 ------------

Multilevel           GPFVAVNCAAIP
consensus            K  I I  G L 
sequence                         
                                 
                                 
--------------------------------------------------------------------------------

--------------------------------------------------------------------------------
	Motif GPFVAVNCAAJP MEME-6 position-specific scoring matrix
--------------------------------------------------------------------------------
log-odds matrix: alength= 20 w= 12 n= 3910331 bayes= 11.751 E= 2.1e-742 
   -18   -160   -327    -77   -205    232     51   -608    203   -455    -69      1   -581     92     47   -144   -371   -606   -296   -107 
   -79   -301   -354   -253   -742   -444   -242   -406   -126   -335   -311    -78    414   -142   -127    -98   -187   -311  -1060   -532 
  -949   -212  -1023  -1053    455  -1043   -669   -327  -1009    -11     93   -596   -618   -656   -696   -686   -954   -503    -51     54 
  -389   -396  -1220   -417   -201   -570   -370    231   -533    -80    -65   -528  -1130   -334   -502   -541   -365    310   -393   -259 
   214     18   -233   -120   -471   -227   -115   -195    122   -532   -290   -368    116   -204    -74     21     66     13   -962   -197 
  -407   -356  -1220   -423     10  -1134   -676    217   -555     16   -108  -1073  -1130    -90   -579   -792   -512    293   -909   -487 
  -454   -323     43   -458   -543   -604    -56   -766   -505   -855   -852    458   -501   -576   -726   -208   -430   -663   -746   -482 
  -299    669   -931   -930   -301   -643   -852   -333   -765   -310    -50   -638   -922   -891   -929   -319   -283   -231   -816   -873 
   264   -175   -581   -570   -940    209   -453   -790   -694   -676   -417   -444   -178   -384   -460     55   -112   -386   -861   -957 
   309   -175   -160   -340   -545    -93   -453   -538   -530   -415   -396   -218   -584   -291   -558     55    -27   -300   -861   -957 
  -543   -860   -715   -768     16   -835   -485    293  -1101    165     33   -656   -682   -658   -658   -617   -373    -44   -909     28 
   -66   -456   -234   -527   -520   -444   -263  -1131   -481   -606   -520    -88    406   -208   -366     80    -13   -224  -1065   -312 
--------------------------------------------------------------------------------

--------------------------------------------------------------------------------
	Motif GPFVAVNCAAJP MEME-6 position-specific probability matrix
--------------------------------------------------------------------------------
letter-probability matrix: alength= 20 w= 12 nsites= 5415 E= 2.1e-742 
 0.080332  0.002955  0.005540  0.046907  0.008310  0.342936  0.031025  0.000923  0.216990  0.004801  0.012927  0.036934  0.000739  0.070914  0.101016  0.020868  0.003509  0.000923  0.000739  0.010711 
 0.053001  0.001108  0.004617  0.013850  0.000185  0.003139  0.004063  0.003878  0.022161  0.011080  0.002401  0.021422  0.764728  0.014035  0.030286  0.028994  0.012927  0.007572  0.000000  0.000554 
 0.000000  0.002031  0.000000  0.000000  0.803693  0.000000  0.000185  0.006648  0.000000  0.106002  0.040259  0.000554  0.000554  0.000369  0.000554  0.000369  0.000000  0.001847  0.004063  0.032872 
 0.006094  0.000554  0.000000  0.004432  0.008495  0.001293  0.001662  0.321699  0.001293  0.065189  0.013296  0.000923  0.000000  0.003693  0.002216  0.001293  0.003693  0.560111  0.000369  0.003693 
 0.402770  0.010157  0.010711  0.034718  0.001293  0.014220  0.009788  0.016805  0.123176  0.002770  0.002770  0.002770  0.097322  0.009049  0.043583  0.065928  0.074977  0.071468  0.000000  0.005725 
 0.005355  0.000739  0.000000  0.004247  0.036750  0.000000  0.000185  0.292336  0.001108  0.126316  0.009788  0.000000  0.000000  0.020129  0.001293  0.000185  0.001293  0.499538  0.000000  0.000739 
 0.003878  0.000923  0.074238  0.003324  0.000739  0.000923  0.014774  0.000185  0.001477  0.000185  0.000000  0.880332  0.001293  0.000554  0.000369  0.013296  0.002216  0.000554  0.000000  0.000739 
 0.011819  0.919298  0.000000  0.000000  0.004432  0.000739  0.000000  0.006648  0.000185  0.013850  0.015512  0.000369  0.000000  0.000000  0.000000  0.006464  0.006833  0.013850  0.000000  0.000000 
 0.568236  0.002585  0.000923  0.001477  0.000000  0.293444  0.000923  0.000185  0.000369  0.000923  0.001108  0.001662  0.012742  0.002585  0.002955  0.083841  0.021791  0.004247  0.000000  0.000000 
 0.777655  0.002585  0.017913  0.007572  0.000739  0.036011  0.000923  0.001477  0.001293  0.006279  0.001293  0.008126  0.000739  0.004986  0.001477  0.083657  0.039335  0.007941  0.000000  0.000000 
 0.002031  0.000000  0.000369  0.000369  0.038412  0.000185  0.000739  0.494183  0.000000  0.356048  0.026223  0.000369  0.000369  0.000369  0.000739  0.000739  0.003509  0.048015  0.000000  0.027331 
 0.057802  0.000369  0.010711  0.002031  0.000923  0.003139  0.003509  0.000000  0.001847  0.001662  0.000554  0.019945  0.723730  0.008864  0.005725  0.099538  0.043213  0.013850  0.000000  0.002585 
--------------------------------------------------------------------------------

--------------------------------------------------------------------------------
	Motif GPFVAVNCAAJP MEME-6 regular expression
--------------------------------------------------------------------------------
[GK]PF[VI]A[VI]NC[AG]A[IL]P
--------------------------------------------------------------------------------


Time 100.45 secs.

********************************************************************************


********************************************************************************
MOTIF DVRIIAATNRBL MEME-7	width =  12  sites = 5300  llr = 117013  E-value = 7.3e-699
********************************************************************************
--------------------------------------------------------------------------------
	Motif DVRIIAATNRBL MEME-7 Description
--------------------------------------------------------------------------------
Simplified        A  :1:::79:::::
pos.-specific     C  :::::1::::::
probability       D  7:::::::::5:
matrix            E  ::::::::::::
                  F  :1::::::::::
                  G  ::::::::::::
                  H  ::::::::2:::
                  I  :1:46:::::::
                  K  :::::::::2::
                  L  :::21::::::9
                  M  ::::::::::::
                  N  2:::::::7:3:
                  P  ::::::::::::
                  Q  :::::::::1::
                  R  ::9::::::5::
                  S  :::::1:1::::
                  T  :::::1:9::::
                  V  :7:33::::1::
                  W  ::::::::::::
                  Y  ::::::::::::

         bits    7.4             
                 6.7             
                 5.9             
                 5.2             
Relative         4.5             
Entropy          3.7        **   
(31.9 bits)      3.0 * *   ***   
                 2.2 ********* **
                 1.5 ************
                 0.7 ************
                 0.0 ------------

Multilevel           DVRIIAATNRDL
consensus               VV     N 
sequence                         
                                 
                                 
--------------------------------------------------------------------------------

--------------------------------------------------------------------------------
	Motif DVRIIAATNRBL MEME-7 position-specific scoring matrix
--------------------------------------------------------------------------------
log-odds matrix: alength= 20 w= 12 n= 3910331 bayes= 11.7805 E= 7.3e-699 
  -479   -449    378   -252   -957   -488   -181   -801   -215   -870   -568    227   -467   -219   -263   -191   -357   -790   -837   -881 
   -43     80   -786  -1023    124   -292   -660     72   -973   -201   -328   -965   -521   -968   -815   -439    -71    333   -866   -933 
  -457   -440   -784   -837   -491   -564   -244   -461   -219   -512   -418   -423   -906   -124    370   -430   -435   -541   -193   -664 
  -841   -353  -1234  -1199     32   -834   -675    271  -1115     69   -295  -1087  -1143  -1081  -1163  -1026   -447    238   -390   -453 
  -786   -276  -1513  -1517   -491  -1487  -1482    328  -1460    -16   -183  -1418  -1443  -1442  -1547  -1403   -563    198  -1262   -687 
   288    323  -1027  -1023   -171   -276   -978   -480   -973   -480   -507   -960  -1071   -974  -1031    122     21   -123   -862   -525 
   332   -146   -798  -1101  -1019   -297  -1054   -725  -1052   -656   -269  -1030  -1122   -745  -1108    -65    -46   -530   -940  -1036 
  -308   -104  -1126  -1197  -1110   -688  -1072   -450  -1061   -620   -214   -550  -1129  -1034  -1128     58    423   -507  -1015  -1109 
  -464   -176   -322   -584   -900   -511    317   -769   -158   -549   -644    429   -738   -292   -307   -132   -204   -779   -474   -450 
  -100     64   -349    -84   -515   -457    -64   -209    175   -334   -198   -452   -522    127    274   -237   -263     -5   -391   -387 
  -344   -239    332   -203   -642   -477   -102   -508   -205   -601   -568    297      8   -261   -254    -80   -274   -378   -959   -427 
  -626   -867   -392   -636   -245   -835  -1007    -50   -787    293    -46   -653     10   -648   -651   -617   -557   -261   -332   -666 
--------------------------------------------------------------------------------

--------------------------------------------------------------------------------
	Motif DVRIIAATNRBL MEME-7 position-specific probability matrix
--------------------------------------------------------------------------------
letter-probability matrix: alength= 20 w= 12 nsites= 5300 E= 7.3e-699 
 0.003208  0.000377  0.739811  0.013585  0.000000  0.002264  0.006226  0.000189  0.012075  0.000189  0.000377  0.180377  0.001698  0.008302  0.011887  0.015283  0.003962  0.000189  0.000000  0.000000 
 0.068113  0.015660  0.000189  0.000000  0.081509  0.009057  0.000189  0.107358  0.000000  0.028113  0.002075  0.000000  0.001132  0.000000  0.000189  0.002642  0.028868  0.654906  0.000000  0.000000 
 0.003774  0.000377  0.000189  0.000189  0.001132  0.001321  0.003962  0.002642  0.011321  0.003208  0.001132  0.001887  0.000000  0.016038  0.944528  0.002830  0.002264  0.001509  0.001509  0.000189 
 0.000189  0.000755  0.000000  0.000000  0.042830  0.000189  0.000189  0.425472  0.000000  0.183585  0.002642  0.000000  0.000000  0.000000  0.000000  0.000000  0.002075  0.340755  0.000377  0.000943 
 0.000377  0.001321  0.000000  0.000000  0.001132  0.000000  0.000000  0.631509  0.000000  0.101698  0.005849  0.000000  0.000000  0.000000  0.000000  0.000000  0.000943  0.256981  0.000000  0.000189 
 0.671698  0.084528  0.000000  0.000000  0.010566  0.010000  0.000000  0.002264  0.000000  0.003962  0.000566  0.000000  0.000000  0.000000  0.000000  0.133019  0.055094  0.027736  0.000000  0.000566 
 0.910943  0.003208  0.000189  0.000000  0.000000  0.008679  0.000000  0.000377  0.000000  0.001132  0.003208  0.000000  0.000000  0.000189  0.000000  0.036226  0.034340  0.001509  0.000000  0.000000 
 0.010755  0.004340  0.000000  0.000000  0.000000  0.000566  0.000000  0.002830  0.000000  0.001509  0.004717  0.000755  0.000000  0.000000  0.000000  0.085472  0.887170  0.001887  0.000000  0.000000 
 0.003585  0.002642  0.005660  0.001321  0.000000  0.001887  0.199057  0.000189  0.017925  0.002453  0.000189  0.715660  0.000189  0.004906  0.008679  0.022830  0.011509  0.000189  0.000189  0.000943 
 0.045660  0.013962  0.004717  0.044528  0.000943  0.002830  0.013962  0.015283  0.178491  0.011132  0.005283  0.001509  0.001132  0.090566  0.486604  0.010943  0.007547  0.063019  0.000377  0.001509 
 0.008302  0.001698  0.543019  0.019434  0.000377  0.002453  0.010755  0.001887  0.012642  0.001698  0.000377  0.287547  0.045849  0.006038  0.012453  0.032642  0.006981  0.004717  0.000000  0.001132 
 0.001132  0.000000  0.003585  0.000943  0.006226  0.000189  0.000000  0.045849  0.000189  0.865472  0.015094  0.000377  0.046792  0.000377  0.000755  0.000755  0.000943  0.010566  0.000566  0.000189 
--------------------------------------------------------------------------------

--------------------------------------------------------------------------------
	Motif DVRIIAATNRBL MEME-7 regular expression
--------------------------------------------------------------------------------
DVR[IV][IV]AATNR[DN]L
--------------------------------------------------------------------------------


Time 115.20 secs.

********************************************************************************


********************************************************************************
MOTIF JPPLRERKEDIP MEME-8	width =  12  sites = 5573  llr = 113368  E-value = 1.3e-666
********************************************************************************
--------------------------------------------------------------------------------
	Motif JPPLRERKEDIP MEME-8 Description
--------------------------------------------------------------------------------
Simplified        A  ::1::::::::1
pos.-specific     C  ::::::::::::
probability       D  :::::1::29::
matrix            E  :::::6::5::1
                  F  ::::::::::::
                  G  :::::::11:::
                  H  ::::::::::::
                  I  3:::::::::7:
                  K  :::::::2::::
                  L  4::a:::1::11
                  M  1:::::::::::
                  N  ::::::::::::
                  P  :98::::1:::5
                  Q  :::::1::::::
                  R  ::::9:a2::::
                  S  ::1:::::::::
                  T  ::::::::::::
                  V  2:::::::::1:
                  W  ::::::::::::
                  Y  ::::::::::::

         bits    7.4             
                 6.7             
                 5.9             
                 5.2             
Relative         4.5             
Entropy          3.7  *    *  *  
(29.3 bits)      3.0  **** *  *  
                 2.2  **** *  ** 
                 1.5 ******* ****
                 0.7 ************
                 0.0 ------------

Multilevel           LPPLRERKEDIP
consensus            I      R    
sequence                         
                                 
                                 
--------------------------------------------------------------------------------

--------------------------------------------------------------------------------
	Motif JPPLRERKEDIP MEME-8 position-specific scoring matrix
--------------------------------------------------------------------------------
log-odds matrix: alength= 20 w= 12 n= 3910331 bayes= 11.7434 E= 1.3e-666 
  -307   -154  -1224   -619   -549  -1139   -681    221  -1105    183    140   -507   -510   -510  -1153   -349   -121    156    -55   -674 
  -272   -403   -489   -497   -653   -834   -586   -380   -344   -326   -385  -1053    443   -369   -518   -309   -333   -411   -499   -690 
    28   -363   -377   -454  -1113   -353  -1037  -1136   -612   -582   -676   -397    415   -423   -353     39   -193   -683  -1070  -1119 
  -739  -1162  -1623  -1582   -735  -1542  -1386   -409  -1510    312   -366  -1499  -1440  -1347  -1500  -1485  -1293   -374  -1097  -1196 
  -179    -65   -392   -463   -737   -537   -227   -515    -77   -712   -451   -207   -526   -342    359   -153   -402   -426   -297   -492 
  -133   -403    143    293   -650   -410    -60   -643    -73   -496   -253    -77   -764     91   -190   -145   -289   -385   -496   -271 
  -825   -119  -1012  -1054   -554   -980     -6   -432   -483   -536   -316   -588   -913   -384    372   -561   -676   -644   -478   -531 
  -119   -132   -200   -176   -411     36   -175    -85    210    -97    -61   -249    143    -15    161    -75    -14   -107   -966   -435 
  -107   -125    175    264   -497     47   -221   -424   -165   -438   -253    -70   -327    -37   -241    -25   -158   -391   -496   -435 
  -494   -195    410   -148   -301   -520   -480   -468   -340   -343   -482   -428   -679   -484   -358   -455   -752   -514   -843   -581 
  -262   -357   -286   -447   -330   -572   -489    347   -447    -16   -150   -525   -392   -451   -339   -436   -348     85   -484   -567 
   -62   -205   -159    -16   -209   -154   -206    -41   -167     11    -43   -301    344   -127   -138   -126   -195    -59   -120   -201 
--------------------------------------------------------------------------------

--------------------------------------------------------------------------------
	Motif JPPLRERKEDIP MEME-8 position-specific probability matrix
--------------------------------------------------------------------------------
letter-probability matrix: alength= 20 w= 12 nsites= 5573 E= 1.3e-666 
 0.010766  0.003050  0.000000  0.001077  0.000718  0.000000  0.000179  0.300018  0.000000  0.403015  0.055087  0.001077  0.001256  0.001077  0.000000  0.005024  0.020456  0.193074  0.003948  0.000179 
 0.013817  0.000538  0.001794  0.002512  0.000359  0.000179  0.000359  0.004665  0.004845  0.011843  0.001435  0.000000  0.937377  0.002871  0.001974  0.006639  0.004665  0.003768  0.000179  0.000179 
 0.111071  0.000718  0.003948  0.003409  0.000000  0.005921  0.000000  0.000000  0.000718  0.001974  0.000179  0.002333  0.773551  0.001974  0.006280  0.075004  0.012381  0.000538  0.000000  0.000000 
 0.000538  0.000000  0.000000  0.000000  0.000179  0.000000  0.000000  0.003768  0.000000  0.989054  0.001615  0.000000  0.000000  0.000000  0.000000  0.000000  0.000000  0.004845  0.000000  0.000000 
 0.026736  0.005742  0.003589  0.003230  0.000179  0.001615  0.004486  0.001794  0.031222  0.000718  0.000897  0.008792  0.001077  0.003409  0.878880  0.019917  0.002871  0.003409  0.000718  0.000718 
 0.036246  0.000538  0.145702  0.612417  0.000359  0.003948  0.014355  0.000718  0.031760  0.003589  0.003589  0.021532  0.000179  0.070519  0.019379  0.020815  0.006280  0.004486  0.000179  0.003409 
 0.000179  0.003948  0.000000  0.000000  0.000718  0.000000  0.021174  0.003230  0.001435  0.002692  0.002333  0.000538  0.000000  0.002512  0.958371  0.001077  0.000359  0.000718  0.000179  0.000538 
 0.039835  0.003589  0.013458  0.023506  0.001974  0.088103  0.006460  0.036067  0.227167  0.057779  0.013637  0.006460  0.116993  0.033734  0.222322  0.033914  0.042885  0.031043  0.000000  0.001077 
 0.043424  0.003768  0.182487  0.501166  0.001077  0.095460  0.004665  0.003409  0.016688  0.005383  0.003589  0.022609  0.004486  0.028889  0.013637  0.047910  0.015790  0.004306  0.000179  0.001077 
 0.002871  0.002333  0.926790  0.028530  0.004306  0.001794  0.000718  0.002512  0.005024  0.010587  0.000718  0.001435  0.000359  0.001256  0.006101  0.002333  0.000179  0.001794  0.000000  0.000359 
 0.014893  0.000718  0.007536  0.003589  0.003409  0.001256  0.000718  0.719720  0.002333  0.101741  0.007177  0.000897  0.002871  0.001615  0.006998  0.002692  0.004127  0.117172  0.000179  0.000359 
 0.059394  0.002153  0.017944  0.071416  0.008075  0.023506  0.005204  0.048807  0.016508  0.122196  0.015432  0.004486  0.474251  0.015432  0.027813  0.023686  0.012202  0.043424  0.002512  0.005563 
--------------------------------------------------------------------------------

--------------------------------------------------------------------------------
	Motif JPPLRERKEDIP MEME-8 regular expression
--------------------------------------------------------------------------------
[LI]PPLRER[KR]EDIP
--------------------------------------------------------------------------------


Time 129.74 secs.

********************************************************************************


********************************************************************************
MOTIF LQAKLLRVLQER MEME-9	width =  12  sites = 5543  llr = 111805  E-value = 1.1e-660
********************************************************************************
--------------------------------------------------------------------------------
	Motif LQAKLLRVLQER MEME-9 Description
--------------------------------------------------------------------------------
Simplified        A  1:4::::2::::
pos.-specific     C  ::::::::::::
probability       D  ::::::::::1:
matrix            E  :::::::::36:
                  F  :::::::1::::
                  G  :::::::::::3
                  H  ::::::::::::
                  I  1:::::::1:::
                  K  :::7:::::::2
                  L  4:::9a::8:::
                  M  2:::::::::::
                  N  ::::::::::::
                  P  ::1:::::::::
                  Q  :a:::::::7:1
                  R  :::1::9::::3
                  S  ::1:::::::::
                  T  1:1:::::::1:
                  V  1:3::::7::::
                  W  ::::::::::::
                  Y  ::::::::::::

         bits    7.4             
                 6.7             
                 5.9             
                 5.2             
Relative         4.5  *          
Entropy          3.7  *          
(29.1 bits)      3.0  * * **  *  
                 2.2  * *******  
                 1.5 ************
                 0.7 ************
                 0.0 ------------

Multilevel           LQAKLLRVLQER
consensus              V      E G
sequence                        K
                                 
                                 
--------------------------------------------------------------------------------

--------------------------------------------------------------------------------
	Motif LQAKLLRVLQER MEME-9 position-specific scoring matrix
--------------------------------------------------------------------------------
log-odds matrix: alength= 20 w= 12 n= 3910331 bayes= 11.751 E= 1.1e-660 
   -27   -123   -505   -478    -40   -262   -245     11   -584    188    298   -271   -531   -100   -661   -125     69     56   -912   -673 
  -668   -808   -582   -546   -991   -820   -440   -725   -734   -629   -333   -689   -910    472   -664   -606   -666   -721   -337   -673 
   206   -262   -516   -352   -646   -100   -663   -132   -163   -356   -238   -193     50   -273   -445     74     49    208   -946   -490 
  -118   -450   -366   -518   -458   -433   -142   -424    383   -460   -145   -188   -620   -202     57   -132   -232   -306   -486   -218 
  -854   -873  -1164   -767    -17  -1161  -1014    -52   -706    297    -82   -751   -681   -740  -1069   -715   -631   -166   -490   -584 
  -630   -455  -1099   -671   -381   -833   -987   -513   -703    311   -327   -657   -765   -600   -745   -591   -481   -411   -860   -529 
  -457   -529   -406   -230   -647   -387    -49   -727   -103   -659   -918   -212   -549    -75    358   -270   -139   -643   -477   -460 
    78   -215   -712   -594    143   -742   -673   -138   -651   -132   -274  -1010   -624   -746   -832   -437   -184    332   -889   -325 
  -657   -548  -1164   -767   -329  -1161   -585    115  -1048    281     16  -1068  -1057   -740   -835  -1038   -538   -123   -339   -672 
  -274   -556   -118    181  -1066   -536   -343   -682   -404   -608   -957   -332  -1020    412   -480   -276   -399   -564   -975   -676 
  -319   -460    143    285   -332   -219   -232   -824   -345   -518   -449     34   -677    -34   -274    -23     87   -514   -966   -103 
  -484   -330   -428   -410   -311    190     41   -682    217   -475   -124    -74   -584     79    219   -156   -494   -610   -219   -263 
--------------------------------------------------------------------------------

--------------------------------------------------------------------------------
	Motif LQAKLLRVLQER MEME-9 position-specific probability matrix
--------------------------------------------------------------------------------
letter-probability matrix: alength= 20 w= 12 nsites= 5543 E= 1.1e-660 
 0.075771  0.003789  0.001624  0.002887  0.025979  0.011185  0.003969  0.070179  0.000902  0.416381  0.164712  0.005593  0.001082  0.018762  0.000722  0.023994  0.076312  0.095977  0.000000  0.000180 
 0.000722  0.000000  0.000902  0.001443  0.000000  0.000180  0.000722  0.000361  0.000180  0.001263  0.001984  0.000180  0.000000  0.989356  0.000541  0.000722  0.000361  0.000361  0.000541  0.000180 
 0.380660  0.001443  0.001443  0.006855  0.000361  0.034277  0.000180  0.025979  0.016958  0.009562  0.003969  0.009562  0.061519  0.005593  0.003247  0.095075  0.066570  0.276024  0.000000  0.000722 
 0.041133  0.000361  0.004330  0.002165  0.001443  0.003428  0.008299  0.003428  0.747249  0.004691  0.007758  0.010103  0.000541  0.009381  0.109688  0.023273  0.009562  0.007938  0.000180  0.005051 
 0.000180  0.000000  0.000000  0.000361  0.030669  0.000000  0.000000  0.045463  0.000361  0.888508  0.011727  0.000180  0.000361  0.000180  0.000000  0.000361  0.000541  0.020566  0.000180  0.000361 
 0.001099  0.000362  0.000010  0.000736  0.002352  0.000193  0.000004  0.001635  0.000370  0.983062  0.001988  0.000367  0.000188  0.000548  0.000374  0.000912  0.001632  0.003620  0.000001  0.000545 
 0.003789  0.000180  0.003247  0.016417  0.000361  0.004691  0.015695  0.000361  0.025979  0.001082  0.000000  0.008479  0.000902  0.022551  0.867400  0.008840  0.018221  0.000722  0.000180  0.000902 
 0.157135  0.001984  0.000361  0.001263  0.092910  0.000361  0.000180  0.024716  0.000541  0.045282  0.003067  0.000000  0.000541  0.000180  0.000180  0.002706  0.013170  0.653076  0.000000  0.002345 
 0.000902  0.000180  0.000000  0.000361  0.003428  0.000000  0.000361  0.144507  0.000000  0.797041  0.023273  0.000000  0.000000  0.000180  0.000180  0.000000  0.001082  0.027783  0.000541  0.000180 
 0.013531  0.000180  0.023814  0.280354  0.000000  0.001624  0.001984  0.000541  0.003067  0.001624  0.000000  0.003608  0.000000  0.654519  0.002526  0.008299  0.002887  0.001263  0.000000  0.000180 
 0.009922  0.000361  0.145589  0.577666  0.003428  0.014974  0.004330  0.000180  0.004691  0.003067  0.000902  0.046365  0.000361  0.029587  0.010824  0.048710  0.086235  0.001804  0.000000  0.011005 
 0.003067  0.000902  0.002706  0.004510  0.003969  0.257261  0.029046  0.000541  0.237958  0.004149  0.008840  0.022010  0.000722  0.064766  0.333033  0.019304  0.001443  0.000902  0.001263  0.003608 
--------------------------------------------------------------------------------

--------------------------------------------------------------------------------
	Motif LQAKLLRVLQER MEME-9 regular expression
--------------------------------------------------------------------------------
LQ[AV]KLLRVL[QE]E[RGK]
--------------------------------------------------------------------------------


Time 144.11 secs.

********************************************************************************


********************************************************************************
MOTIF LVARAIHNLSPR MEME-10	width =  12  sites = 5439  llr = 91199  E-value = 1.7e-424
********************************************************************************
--------------------------------------------------------------------------------
	Motif LVARAIHNLSPR MEME-10 Description
--------------------------------------------------------------------------------
Simplified        A  :19:5::12:1:
pos.-specific     C  ::::::::::::
probability       D  :::::::1::1:
matrix            E  :::::::11:::
                  F  :2::::::::::
                  G  :::::::::11:
                  H  :::1::9:1:::
                  I  :2:::7::::::
                  K  :::1:::1::1:
                  L  62::12::2:::
                  M  1:::::::::::
                  N  :::::::11:1:
                  P  ::::::::::2:
                  Q  :::2:::11:::
                  R  :::5:::11:19
                  S  ::::1:::191:
                  T  ::::::::::::
                  V  23:::1::::::
                  W  ::::::::::::
                  Y  :::::::1::::

         bits    7.4             
                 6.7             
                 5.9             
                 5.2       *     
Relative         4.5       *     
Entropy          3.7       *  *  
(24.2 bits)      3.0   *   *  * *
                 2.2   *  **  * *
                 1.5 *******  * *
                 0.7 ************
                 0.0 ------------

Multilevel           LVARAIHXXSPR
consensus            VF   L      
sequence                         
                                 
                                 
--------------------------------------------------------------------------------

--------------------------------------------------------------------------------
	Motif LVARAIHNLSPR MEME-10 position-specific scoring matrix
--------------------------------------------------------------------------------
log-odds matrix: alength= 20 w= 12 n= 3910331 bayes= 11.7777 E= 1.7e-424 
  -247   -214   -586   -364   -157   -402   -131    -66   -321    235    144   -405   -624   -218   -181   -319   -192    163   -127    -85 
   -36     18  -1220   -673    255   -689   -583    143   -798     71     18  -1073   -776  -1068  -1149   -523   -183    226   -238   -267 
   337   -252   -613   -555   -584   -430   -672   -667   -695   -704   -562   -648   -398   -973  -1030   -131   -339   -192   -861   -957 
  -247   -327   -222    -69   -436   -308    143   -609    118   -394   -446     -1   -674    203    276   -129   -229   -486   -216   -301 
   258     48   -500   -163     -7   -156    -67   -198   -336    -94    -22   -176   -770   -209   -162     61    -12   -186     41    104 
  -398    -44   -979  -1003   -342  -1004   -946    338   -924     84   -137   -590   -758   -729  -1000   -642   -413     50   -809   -569 
  -307   -325   -605   -702   -352   -738    543   -823   -648   -746   -514   -372  -1007   -172   -485   -501   -747   -543   -127    -18 
    29   -136     46     52    -42   -168     82   -454      9   -196    -92    192   -581    149     67    -31    -98   -301   -216    164 
    85     82   -244    -24    -81   -141    191   -211    -59     58     21    161  -1010     58     -6      0   -127   -219    100     44 
  -437   -257   -533   -634   -373     42   -427   -637   -635   -604   -656   -422   -751   -481   -436    394   -301   -808   -489   -276 
    -7    -70     15    -80   -296     -9     25   -310     37   -140   -161     89    244     10     30     72    -38   -288   -264   -172 
  -321    -97   -429   -485   -256   -402   -164   -561   -251   -402   -400   -248   -244   -203    362   -323   -464   -317   -128   -178 
--------------------------------------------------------------------------------

--------------------------------------------------------------------------------
	Motif LVARAIHNLSPR MEME-10 position-specific probability matrix
--------------------------------------------------------------------------------
letter-probability matrix: alength= 20 w= 12 nsites= 5439 E= 1.7e-424 
 0.016547  0.002022  0.000919  0.006435  0.011583  0.004229  0.008825  0.041000  0.005700  0.578047  0.056628  0.002206  0.000552  0.008274  0.020776  0.006251  0.012502  0.202611  0.002390  0.012502 
 0.071337  0.010112  0.000000  0.000735  0.200956  0.000552  0.000368  0.174481  0.000184  0.185880  0.023534  0.000000  0.000184  0.000000  0.000000  0.001471  0.013238  0.312374  0.001103  0.003493 
 0.942637  0.001471  0.000735  0.001655  0.000552  0.003309  0.000184  0.000552  0.000368  0.000735  0.000368  0.000368  0.002758  0.000000  0.000000  0.022798  0.004413  0.017099  0.000000  0.000000 
 0.016363  0.000919  0.011583  0.049641  0.001655  0.008090  0.058650  0.000919  0.120059  0.007354  0.000919  0.036588  0.000368  0.153521  0.494392  0.023166  0.009561  0.002206  0.001287  0.002758 
 0.544218  0.012502  0.001655  0.025924  0.032910  0.023166  0.013789  0.016547  0.005148  0.059386  0.018018  0.010848  0.000184  0.008825  0.023718  0.087516  0.043574  0.017834  0.007722  0.046516 
 0.005716  0.006621  0.000010  0.000015  0.003132  0.000013  0.000004  0.676239  0.000010  0.204286  0.007910  0.000558  0.000192  0.000191  0.000013  0.000562  0.002583  0.091573  0.000001  0.000372 
 0.010848  0.000919  0.000735  0.000552  0.002942  0.000368  0.940246  0.000184  0.000552  0.000552  0.000552  0.002574  0.000000  0.011215  0.002390  0.001655  0.000184  0.001471  0.002390  0.019673 
 0.111418  0.003493  0.074646  0.114727  0.025740  0.021327  0.038426  0.002758  0.056260  0.029049  0.011031  0.139180  0.000735  0.105718  0.116198  0.045964  0.023901  0.008090  0.001287  0.070050 
 0.164552  0.015812  0.009928  0.067659  0.019673  0.025740  0.081817  0.015076  0.035117  0.170068  0.024085  0.111969  0.000000  0.056076  0.069682  0.056812  0.019489  0.014341  0.011583  0.030520 
 0.004229  0.001471  0.001287  0.000919  0.002574  0.092664  0.001103  0.000735  0.000552  0.001655  0.000184  0.001839  0.000184  0.001287  0.003493  0.877183  0.004964  0.000184  0.000184  0.003309 
 0.087148  0.005516  0.060121  0.045964  0.004413  0.064534  0.025924  0.007538  0.068211  0.042839  0.006803  0.068027  0.236257  0.040265  0.089355  0.094135  0.036404  0.008825  0.000919  0.006803 
 0.009928  0.004596  0.002758  0.002758  0.005883  0.004229  0.006987  0.001287  0.009009  0.006987  0.001287  0.006619  0.008090  0.009193  0.896121  0.006067  0.001839  0.007354  0.002390  0.006619 
--------------------------------------------------------------------------------

--------------------------------------------------------------------------------
	Motif LVARAIHNLSPR MEME-10 regular expression
--------------------------------------------------------------------------------
[LV][VF]ARA[IL]HXXSPR
--------------------------------------------------------------------------------


Time 158.37 secs.

********************************************************************************

********************************************************************************
Stopped because requested number of motifs (10) found.
********************************************************************************

CPU: aleph

********************************************************************************
