# Supplementary material for: Analysis and comparison of the bacterial σ54 regulon: Evidence of phylogenetic trends in gene regulation
Source: PLoS One. 2025 Aug 1;20(8):e0327805. doi: 10.1371/journal.pone.0327805 (PMC12316311; doi:10.1371/journal.pone.0327805)
Supplement: S4 Table — 380 genome sequences form Archaea and 36 Eukaryota, were used as negative control to identify σ54-specific EBP proteins. (XLSX) [file pone.0327805.s007.xlsx]

## Sheet: S4_Table_negative_control
KEGG ID	Tax ID	Domain	Phylum	Class	# genes	Organism name
agw	1579370	Archaea	-	-	1339	Archaeon GW2011_AR10
arg	1579378	Archaea	-	-	1010	Archaeon GW2011_AR20
flt	2795018	Archaea	Candidatus	Micrarchaeota	1358	Candidatus Fermentimicrarchaeum limneticum Sv326
marh	1920749	Archaea	Candidatus	Micrarchaeota	952	Candidatus Micrarchaeota archaeon Mia14
miy	2282148	Archaea	Candidatus	Micrarchaeota	1025	Candidatus Micrarchaeum sp. A_DKE
ncon	2565781	Archaea	Candidatus	Nanohalarchaeota	1162	Candidatus Nanohalobium constans LC1Nh
afg	1344584	Archaea	Methanobacteriota	Archaeoglobi	2557	Archaeoglobus fulgidus DSM 8774
afu	224325	Archaea	Methanobacteriota	Archaeoglobi	2407	Archaeoglobus fulgidus DSM 4304 (VC-16)
apo	572546	Archaea	Methanobacteriota	Archaeoglobi	1823	Archaeoglobus profundus DSM 5631
ast	387631	Archaea	Methanobacteriota	Archaeoglobi	2216	Archaeoglobus sulfaticallidus PM70-1
ave	693661	Archaea	Methanobacteriota	Archaeoglobi	2090	Archaeoglobus veneficus SNP6
fpl	589924	Archaea	Methanobacteriota	Archaeoglobi	2480	Ferroglobus placidus DSM 10642
gac	565033	Archaea	Methanobacteriota	Archaeoglobi	2218	Geoglobus acetivorans SBH6
gah	113653	Archaea	Methanobacteriota	Archaeoglobi	1973	Geoglobus ahangari 234
melu	2874846	Archaea	Methanobacteriota	Candidatus	1347	Candidatus Methanoliparum sp. LAM-1
nac	1737403	Archaea	Methanobacteriota	Candidatus	1183	Nanohaloarchaea archaeon SG9
hab	1592728	Archaea	Methanobacteriota	Halobacteria	3916	Haloarcula sp. CBA1115
habo	2810537	Archaea	Methanobacteriota	Halobacteria	2501	Halobacterium sp. BOL4-2
hacb	2904243	Archaea	Methanobacteriota	Halobacteria	3323	Halobaculum sp. CBA1158
hae	1073996	Archaea	Methanobacteriota	Halobacteria	3343	Halohasta litchfieldiae True-ADL
haer	660522	Archaea	Methanobacteriota	Halobacteria	3463	Haloplanus aerogenes JCM 16430
hags	2812551	Archaea	Methanobacteriota	Halobacteria	2367	Halobacterium sp. GSL-19
hah	756883	Archaea	Methanobacteriota	Halobacteria	3476	Halophilic archaeon DL31
haj	1547898	Archaea	Methanobacteriota	Halobacteria	3428	Haloplanus rubicundus CBA1113
hakz	2816475	Archaea	Methanobacteriota	Halobacteria	4046	Haloterrigena sp. KZCA68
hal	64091	Archaea	Methanobacteriota	Halobacteria	2605	Halobacterium salinarum NRC-1 (Halobacterium sp. NRC-1)
hala	1380432	Archaea	Methanobacteriota	Halobacteria	2453	Halorhabdus sp. CBA1104
halb	2497325	Archaea	Methanobacteriota	Halobacteria	3266	Halorubrum sp. BOL3-1
hale	114529	Archaea	Methanobacteriota	Halobacteria	3588	Haloferax alexandrinus wsp1
halg	2743090	Archaea	Methanobacteriota	Halobacteria	4177	Halobaculum halophilum Gai3-2
halh	1873524	Archaea	Methanobacteriota	Halobacteria	2023	Halodesulfurarchaeum formicicum HTSR1
hali	1932360	Archaea	Methanobacteriota	Halobacteria	3746	Halorientalis sp. IM1011
halj	2716717	Archaea	Methanobacteriota	Halobacteria	4758	Haloarcula sp. JP-L23
hall	2610902	Archaea	Methanobacteriota	Halobacteria	3447	Halomicrobium sp. LC1Hm
halm	2572921	Archaea	Methanobacteriota	Halobacteria	2983	Haloprofundus sp. MHR1
haln	1853690	Archaea	Methanobacteriota	Halobacteria	3471	Halolamina sp. CBA1230
halp	634157	Archaea	Methanobacteriota	Halobacteria	2883	Halorubrum sp. PV6
halq	1853699	Archaea	Methanobacteriota	Halobacteria	3484	Halorubrum sp. CBA1229
halr	1853682	Archaea	Methanobacteriota	Halobacteria	3132	Halarchaeum sp. CBA1220
halu	2743089	Archaea	Methanobacteriota	Halobacteria	4125	Halobaculum salinum NJ-3-1
haly	1699371	Archaea	Methanobacteriota	Halobacteria	3981	Haloterrigena sp. YPL8
halz	57705	Archaea	Methanobacteriota	Halobacteria	3215	Halomicrobium mukohataei JP60
hanr	2886895	Archaea	Methanobacteriota	Halobacteria	2341	Halobacterium sp. NRC-34001
haq	1547898	Archaea	Methanobacteriota	Halobacteria	3679	Haloplanus rubicundus CBA1112
hara	2784880	Archaea	Methanobacteriota	Halobacteria	3120	Natranaeroarchaeum sulfidigenum AArc-S
harc	1679096	Archaea	Methanobacteriota	Halobacteria	2532	Halococcoides cellulosivorans HArcel1
hazp	2790029	Archaea	Methanobacteriota	Halobacteria	3055	Halomicrobium sp. ZPS1
hazz	2836432	Archaea	Methanobacteriota	Halobacteria	2830	Halorubrum sp. 2020YC2
hbo	469382	Archaea	Methanobacteriota	Halobacteria	3898	Halogeometricum borinquense DSM 11551
hda	588898	Archaea	Methanobacteriota	Halobacteria	3642	Haloterrigena daqingensis JX313
hdf	2055893	Archaea	Methanobacteriota	Halobacteria	3232	Halalkaliarchaeum desulfuricum AArc-Sl
hdl	751944	Archaea	Methanobacteriota	Halobacteria	3280	Halobacterium sp. DL1
hds	2841257	Archaea	Methanobacteriota	Halobacteria	3024	Halapricum desulfuricans HSR12-2
hezz	337243	Archaea	Methanobacteriota	Halobacteria	3443	Halorubrum ezzemoulense Fb21
hgi	35746	Archaea	Methanobacteriota	Halobacteria	3704	Haloferax gibbonsii ARA6
hhb	1407499	Archaea	Methanobacteriota	Halobacteria	3342	Halobacterium hubeiense JI20-1
hhi	634497	Archaea	Methanobacteriota	Halobacteria	3859	Haloarcula hispanica ATCC 33960
hhn	1417673	Archaea	Methanobacteriota	Halobacteria	3932	Haloarcula hispanica N601
hhsr	1873524	Archaea	Methanobacteriota	Halobacteria	2100	Haloarchaeon HSR6
hje	795797	Archaea	Methanobacteriota	Halobacteria	3873	Halalkalicoccus jeotgali B3
hjt	413811	Archaea	Methanobacteriota	Halobacteria	4744	Haloterrigena jeotgali A29
hla	416348	Archaea	Methanobacteriota	Halobacteria	3560	Halorubrum lacusprofundi ATCC 49239
hlc	358396	Archaea	Methanobacteriota	Halobacteria	4097	Halobiforma lacisalsi AJ5
hlm	699433	Archaea	Methanobacteriota	Halobacteria	3504	Halobellus limi CGMCC 1.10331
hlo	370324	Archaea	Methanobacteriota	Halobacteria	3438	Haloterrigena longa ABH32
hlr	797299	Archaea	Methanobacteriota	Halobacteria	4171	Halostagnicola larsenii XH-48
hlt	1198301	Archaea	Methanobacteriota	Halobacteria	4011	Halosimplex litoreum YGH94
hlu	2039234	Archaea	Methanobacteriota	Halobacteria	2900	Halobacterium litoreum ZS-54-S2
hma	272569	Archaea	Methanobacteriota	Halobacteria	4240	Haloarcula marismortui ATCC 43049
hme	523841	Archaea	Methanobacteriota	Halobacteria	3828	Haloferax mediterranei ATCC 33500
hmp	1017351	Archaea	Methanobacteriota	Halobacteria	3644	Halobaculum magnesiiphilum NBRC 109044
hmu	485914	Archaea	Methanobacteriota	Halobacteria	3349	Halomicrobium mukohataei DSM 12286
hno	223182	Archaea	Methanobacteriota	Halobacteria	3397	Halobacterium noricense JCM 15102
hpel	869886	Archaea	Methanobacteriota	Halobacteria	5025	Halosimplex pelagicum R2
hra	1816183	Archaea	Methanobacteriota	Halobacteria	3463	Haloplanus rallus MBLA0036
hre	2175149	Archaea	Methanobacteriota	Halobacteria	3659	Halobaculum roseum CGMCC 1.15501
hrm	2872158	Archaea	Methanobacteriota	Halobacteria	3014	Halobaculum rubrum C46
hrr	869889	Archaea	Methanobacteriota	Halobacteria	4320	Halosimplex rubrum R27
hru	797302	Archaea	Methanobacteriota	Halobacteria	3099	Halovivax ruber XH-70
hsai	2739057	Archaea	Methanobacteriota	Halobacteria	3250	Halorubrum salinarum RHB-C
hsal	2675099	Archaea	Methanobacteriota	Halobacteria	4729	Haloterrigena salifodinae BOL5-1
hsf	1604004	Archaea	Methanobacteriota	Halobacteria	2270	Halanaeroarchaeum sulfurireducens M27-SA2
hsin	662476	Archaea	Methanobacteriota	Halobacteria	4389	Haloarcula sinaiiensis ATCC 33800
hsl	478009	Archaea	Methanobacteriota	Halobacteria	2707	Halobacterium salinarum R1
hsn	1457250	Archaea	Methanobacteriota	Halobacteria	3303	Halapricum salinum CBA1105
hss	35743	Archaea	Methanobacteriota	Halobacteria	2786	Halorubrum sodomense MBLA0099
hsu	1604004	Archaea	Methanobacteriota	Halobacteria	2228	Halanaeroarchaeum sulfurireducens HSR2
hta	1932004	Archaea	Methanobacteriota	Halobacteria	3614	Haloarcula taiwanensis Taiwanensis
hti	1033806	Archaea	Methanobacteriota	Halobacteria	3023	Halorhabdus tiamatea SARL4B
htu	543526	Archaea	Methanobacteriota	Halobacteria	5113	Haloterrigena turkmenica DSM 5511
hut	519442	Archaea	Methanobacteriota	Halobacteria	2998	Halorhabdus utahensis DSM 12940
hvo	309800	Archaea	Methanobacteriota	Halobacteria	4027	Haloferax volcanii DS2
hwa	362976	Archaea	Methanobacteriota	Halobacteria	2560	Haloquadratum walsbyi DSM 16790 (HBSQ001)
hwc	768065	Archaea	Methanobacteriota	Halobacteria	2650	Haloquadratum walsbyi C23
hxa	797210	Archaea	Methanobacteriota	Halobacteria	4221	Halopiger xanaduensis SH-6
nag	2044521	Archaea	Methanobacteriota	Halobacteria	3737	Natrarchaeobaculum sulfurireducens AArc-Mg
naj	745377	Archaea	Methanobacteriota	Halobacteria	3642	Natrarchaeobaculum aegyptiacum JW/NM-HA 15 (Natronolimnobius aegyptiacus JW/NM-HA 15)
nan	2044521	Archaea	Methanobacteriota	Halobacteria	3708	Natrarchaeobaculum sulfurireducens AArc1 (Natronolimnobius sulfurireducens AArc1)
nas	348826	Archaea	Methanobacteriota	Halobacteria	4000	Natronorubrum aibiense 7-3
nat	406552	Archaea	Methanobacteriota	Halobacteria	4302	Natrinema sp. J7-2
nay	1710539	Archaea	Methanobacteriota	Halobacteria	4985	Natrinema sp. YPL30
nbg	61858	Archaea	Methanobacteriota	Halobacteria	4098	Natronorubrum bangense JCM 10635
nge	797304	Archaea	Methanobacteriota	Halobacteria	3656	Natronobacterium gregoryi SP2
nho	2747817	Archaea	Methanobacteriota	Halobacteria	3347	Natronomonas halophila C90
nmg	547559	Archaea	Methanobacteriota	Halobacteria	4204	Natrialba magadii ATCC 43099
nmo	268739	Archaea	Methanobacteriota	Halobacteria	2749	Natronomonas moolapensis 8.8.11
nou	694430	Archaea	Methanobacteriota	Halobacteria	4154	Natronococcus occultus SP4
npe	797303	Archaea	Methanobacteriota	Halobacteria	4199	Natrinema pellirubrum DSM 15624
nph	348780	Archaea	Methanobacteriota	Halobacteria	2802	Natronomonas pharaonis DSM 2160
npl	69527	Archaea	Methanobacteriota	Halobacteria	3603	Natrinema pallidum BOL6-1
nsal	1710540	Archaea	Methanobacteriota	Halobacteria	3810	Natronomonas salina YPL13
nvr	88724	Archaea	Methanobacteriota	Halobacteria	4327	Natrinema versiforme BOL5-4
saim	2862870	Archaea	Methanobacteriota	Halobacteria	2419	Salinarchaeum sp. IM2453
sali	1333523	Archaea	Methanobacteriota	Halobacteria	3013	Salinarchaeum sp. Harcht-Bsk1
salr	2599399	Archaea	Methanobacteriota	Halobacteria	2529	Salarchaeum sp. JOR-1
srub	755307	Archaea	Methanobacteriota	Halobacteria	4474	Salinigranum rubrum GX10
maro	39441	Archaea	Methanobacteriota	Methanobacteria	2063	Methanobrevibacter arboriphilus SA
mcub	118062	Archaea	Methanobacteriota	Methanobacteria	2345	Methanobacterium congolense isolate Buetzberg
meb	224719	Archaea	Methanobacteriota	Methanobacteria	1671	Methanobrevibacter sp. AbM4
mel	877455	Archaea	Methanobacteriota	Methanobacteria	2493	Methanobacterium lacus AL-21 (Methanobacterium sp. AL-21)
meme	2731220	Archaea	Methanobacteriota	Methanobacteria	2126	Methanobacterium sp. MethCAN
metb	1789762	Archaea	Methanobacteriota	Methanobacteria	2108	Methanosphaera sp. BMS
metc	866790	Archaea	Methanobacteriota	Methanobacteria	1760	Methanothermobacter sp. CaT2
mete	2017966	Archaea	Methanobacteriota	Methanobacteria	1814	Methanothermobacter sp. EMTCatA1
meth	1379702	Archaea	Methanobacteriota	Methanobacteria	2021	Methanobacterium sp. MB1
metj	2606912	Archaea	Methanobacteriota	Methanobacteria	1643	Methanothermobacter sp. THM-2
metk	2603820	Archaea	Methanobacteriota	Methanobacteria	1764	Methanothermobacter sp. KEPCO-1
metn	1911685	Archaea	Methanobacteriota	Methanobacteria	2356	Methanobacterium sp. MZ-A1
meto	2025351	Archaea	Methanobacteriota	Methanobacteria	2307	Methanobacterium sp. BAmetb5
mett	2025350	Archaea	Methanobacteriota	Methanobacteria	2114	Methanobacterium sp. BRmetb2
metz	1898379	Archaea	Methanobacteriota	Methanobacteria	1604	Methanothermobacter sp. MT-2
mew	868131	Archaea	Methanobacteriota	Methanobacteria	2397	Methanobacterium paludis SWAN1 (Methanobacterium sp. SWAN-1)
meye	1609968	Archaea	Methanobacteriota	Methanobacteria	1942	Methanobrevibacter sp. YE315
mfc	2162	Archaea	Methanobacteriota	Methanobacteria	2352	Methanobacterium formicicum BRM9
mfi	2162	Archaea	Methanobacteriota	Methanobacteria	2409	Methanobacterium formicicum DSM1535
mfv	523846	Archaea	Methanobacteriota	Methanobacteria	1283	Methanothermus fervidus DSM 2088
mmg	79929	Archaea	Methanobacteriota	Methanobacteria	1757	Methanothermobacter marburgensis Marburg
mmil	230361	Archaea	Methanobacteriota	Methanobacteria	2269	Methanobrevibacter millerae SM9
mol	294671	Archaea	Methanobacteriota	Methanobacteria	1834	Methanobrevibacter olleyae YLM1
mru	634498	Archaea	Methanobacteriota	Methanobacteria	2217	Methanobrevibacter ruminantium M1
msi	420247	Archaea	Methanobacteriota	Methanobacteria	1795	Methanobrevibacter smithii ATCC 35061
mst	339860	Archaea	Methanobacteriota	Methanobacteria	1534	Methanosphaera stadtmanae DSM 3091
msub	59277	Archaea	Methanobacteriota	Methanobacteria	2347	Methanobacterium subterraneum A8p
mth	187420	Archaea	Methanobacteriota	Methanobacteria	1869	Methanothermobacter thermautotrophicus Delta H
mthm	2606911	Archaea	Methanobacteriota	Methanobacteria	1665	Methanothermobacter sp. THM-1
mwo	145261	Archaea	Methanobacteriota	Methanobacteria	1792	Methanothermobacter wolfeii SIV6
mae	419665	Archaea	Methanobacteriota	Methanococci	1490	Methanococcus aeolicus Nankai-3
mesa	2546127	Archaea	Methanobacteriota	Methanococci	1585	Methanocaldococcus sp. SG1
mesg	2546128	Archaea	Methanobacteriota	Methanococci	1607	Methanocaldococcus sp. SG7
metf	2607662	Archaea	Methanobacteriota	Methanococci	1303	Methanofervidicoccus sp. A16
mfe	573064	Archaea	Methanobacteriota	Methanococci	1581	Methanocaldococcus fervens AG86
mfs	644281	Archaea	Methanobacteriota	Methanococci	1816	Methanocaldococcus sp. FS406-22
mif	573063	Archaea	Methanobacteriota	Methanococci	1441	Methanocaldococcus infernus ME
mig	880724	Archaea	Methanobacteriota	Methanococci	1772	Methanotorris igneus Kol 5
mja	243232	Archaea	Methanobacteriota	Methanococci	1770	Methanocaldococcus jannaschii DSM 2661
mjh	1301915	Archaea	Methanobacteriota	Methanococci	1635	Methanocaldococcus bathoardescens JH146
mmad	39152	Archaea	Methanobacteriota	Methanococci	1815	Methanococcus maripaludis DSM 2067
mmak	637914	Archaea	Methanobacteriota	Methanococci	1969	Methanococcus maripaludis KA1
mmao	637915	Archaea	Methanobacteriota	Methanococci	1837	Methanococcus maripaludis OS7
mmd	1053692	Archaea	Methanobacteriota	Methanococci	1850	Methanococcus maripaludis X1
mmp	267377	Archaea	Methanobacteriota	Methanococci	1722	Methanococcus maripaludis S2
mmq	402880	Archaea	Methanobacteriota	Methanococci	1822	Methanococcus maripaludis C5
mmx	444158	Archaea	Methanobacteriota	Methanococci	1826	Methanococcus maripaludis C6
mmz	426368	Archaea	Methanobacteriota	Methanococci	1788	Methanococcus maripaludis C7
mok	647113	Archaea	Methanobacteriota	Methanococci	1595	Methanothermococcus okinawensis IH1
mvn	406327	Archaea	Methanobacteriota	Methanococci	1678	Methanococcus vannielii SB
mvo	456320	Archaea	Methanobacteriota	Methanococci	1717	Methanococcus voltae A3
mvu	579137	Archaea	Methanobacteriota	Methanococci	1742	Methanocaldococcus vulcanius M7
mac	188937	Archaea	Methanobacteriota	Methanomicrobia	4540	Methanosarcina acetivorans C2A
mba	269797	Archaea	Methanobacteriota	Methanomicrobia	3625	Methanosarcina barkeri Fusaro
mbak	1434107	Archaea	Methanobacteriota	Methanomicrobia	3475	Methanosarcina barkeri 3
mbar	1434106	Archaea	Methanobacteriota	Methanomicrobia	3469	Methanosarcina barkeri 227
mbg	1201294	Archaea	Methanobacteriota	Methanomicrobia	2580	Methanoculleus bourgensis MS2
mbn	456442	Archaea	Methanobacteriota	Methanomicrobia	2450	Methanoregula boonei 6A8
mbu	259564	Archaea	Methanobacteriota	Methanomicrobia	2272	Methanococcoides burtonii DSM 6242
mbw	1434109	Archaea	Methanobacteriota	Methanomicrobia	3745	Methanosarcina barkeri Wiesmoor
mby	1434108	Archaea	Methanobacteriota	Methanomicrobia	3518	Methanosarcina barkeri MS
mchk	118126	Archaea	Methanobacteriota	Methanomicrobia	2575	Methanoculleus chikugoensis MG62
mcj	990316	Archaea	Methanobacteriota	Methanomicrobia	2850	Methanothrix soehngenii GP6 (Methanosaeta concilii GP6)
mef	1434102	Archaea	Methanobacteriota	Methanomicrobia	3198	Methanosarcina sp. WH1
mek	1434099	Archaea	Methanobacteriota	Methanomicrobia	3476	Methanosarcina sp. Kolksee
melo	2822137	Archaea	Methanobacteriota	Methanomicrobia	2324	Methanococcoides sp. LMO-1
mem	368407	Archaea	Methanobacteriota	Methanomicrobia	2489	Methanoculleus marisnigri JR1
mema	83986	Archaea	Methanobacteriota	Methanomicrobia	3450	Methanoculleus bourgensis MAB1
meq	1434103	Archaea	Methanobacteriota	Methanomicrobia	3408	Methanosarcina sp. WWM596
metm	1434100	Archaea	Methanobacteriota	Methanomicrobia	3250	Methanosarcina sp. MTP4
mev	644295	Archaea	Methanobacteriota	Methanomicrobia	2254	Methanohalobium evestigatum Z-7303
mez	1041930	Archaea	Methanobacteriota	Methanomicrobia	2455	Methanocella conradii HZ254
mfo	593750	Archaea	Methanobacteriota	Methanomicrobia	2816	Methanoregula formicica SMSP
mfz	1715806	Archaea	Methanobacteriota	Methanomicrobia	2677	Methanosarcina flavescens E03.2
mhaz	2177	Archaea	Methanobacteriota	Methanomicrobia	1981	Methanohalophilus halophilus Z-7982
mhi	1110509	Archaea	Methanobacteriota	Methanomicrobia	2371	Methanosaeta harundinacea 6Ac
mhor	1434110	Archaea	Methanobacteriota	Methanomicrobia	4095	Methanosarcina horonobensis HB-1
mhu	323259	Archaea	Methanobacteriota	Methanomicrobia	3139	Methanospirillum hungatei JF-1
mhz	867904	Archaea	Methanobacteriota	Methanomicrobia	2556	Methanomethylovorans hollandica DSM 15978
mla	410358	Archaea	Methanobacteriota	Methanomicrobia	1739	Methanocorpusculum labreanum Z
mls	1434111	Archaea	Methanobacteriota	Methanomicrobia	3222	Methanosarcina lacustris Z-7289
mma	192952	Archaea	Methanobacteriota	Methanomicrobia	3371	Methanosarcina mazei Go1
mmac	1434113	Archaea	Methanobacteriota	Methanomicrobia	3371	Methanosarcina mazei C16
mmaz	1236903	Archaea	Methanobacteriota	Methanomicrobia	3252	Methanosarcina mazei Tuc01
mmet	1434104	Archaea	Methanobacteriota	Methanomicrobia	2203	Methanococcoides methylutens MM1
mmh	547558	Archaea	Methanobacteriota	Methanomicrobia	1987	Methanohalophilus mahii DSM 5219
mmj	213585	Archaea	Methanobacteriota	Methanomicrobia	3347	Methanosarcina mazei S-6
mpd	304371	Archaea	Methanobacteriota	Methanomicrobia	3004	Methanocella paludicola SANAE
mpi	679926	Archaea	Methanobacteriota	Methanomicrobia	2785	Methanolacinia petrolearia DSM 11571 (Methanoplanus petrolearius DSM 11571)
mpl	521011	Archaea	Methanobacteriota	Methanomicrobia	2655	Methanosphaerula palustris E1-9c
mpy	1094980	Archaea	Methanobacteriota	Methanomicrobia	3167	Methanolobus psychrophilus R15
mrtj	2834276	Archaea	Methanobacteriota	Methanomicrobia	3271	Methanospirillum sp. J.3.6.1-F.2.7.3
msj	1434118	Archaea	Methanobacteriota	Methanomicrobia	4401	Methanosarcina siciliae C2J
msw	1434120	Archaea	Methanobacteriota	Methanomicrobia	3971	Methanosarcina siciliae T4/M
msz	1434119	Archaea	Methanobacteriota	Methanomicrobia	3900	Methanosarcina siciliae HI350
mthe	1434121	Archaea	Methanobacteriota	Methanomicrobia	2545	Methanosarcina thermophila CHTI-55
mthr	523844	Archaea	Methanobacteriota	Methanomicrobia	2560	Methanosarcina thermophila TM-1
mtp	349307	Archaea	Methanobacteriota	Methanomicrobia	1696	Methanothrix thermoacetophila PT
mvc	1434123	Archaea	Methanobacteriota	Methanomicrobia	3508	Methanosarcina vacuolata Z-761
mzh	679901	Archaea	Methanobacteriota	Methanomicrobia	1976	Methanosalsum zhilinae DSM 4017
mzi	536044	Archaea	Methanobacteriota	Methanomicrobia	2607	Methanolobus zinderi DSM 21339
rci	351160	Archaea	Methanobacteriota	Methanomicrobia	3085	Methanocella arvoryzae MRE50
mka	190192	Archaea	Methanobacteriota	Methanopyri	1687	Methanopyrus kandleri AV19
pab	272844	Archaea	Methanobacteriota	Thermococci	1784	Pyrococcus abyssi GE5
pfi	1185654	Archaea	Methanobacteriota	Thermococci	2064	Pyrococcus furiosus COM1
pfu	186497	Archaea	Methanobacteriota	Thermococci	2065	Pyrococcus furiosus DSM 3638
pho	70601	Archaea	Methanobacteriota	Thermococci	2061	Pyrococcus horikoshii OT3
ppac	1343739	Archaea	Methanobacteriota	Thermococci	1991	Palaeococcus pacificus DY20341
pya	529709	Archaea	Methanobacteriota	Thermococci	1865	Pyrococcus yayanosii CH1
pyc	1609559	Archaea	Methanobacteriota	Thermococci	1997	Pyrococcus kukulkanii NCB100
pyn	342949	Archaea	Methanobacteriota	Thermococci	1980	Pyrococcus sp. NA2
pys	1183377	Archaea	Methanobacteriota	Thermococci	1748	Pyrococcus sp. ST04
tba	391623	Archaea	Methanobacteriota	Thermococci	2265	Thermococcus barophilus MP
tbs	54077	Archaea	Methanobacteriota	Thermococci	1997	Thermococcus barossii SHCK-94
tce	1293037	Archaea	Methanobacteriota	Thermococci	1905	Thermococcus celer Vu 13
tch	54262	Archaea	Methanobacteriota	Thermococci	2113	Thermococcus chitonophagus 1
tcq	2016373	Archaea	Methanobacteriota	Thermococci	2192	Thermococcus camini IRI35c
teu	1505907	Archaea	Methanobacteriota	Thermococci	2100	Thermococcus eurythermalis A501
tga	593117	Archaea	Methanobacteriota	Thermococci	2157	Thermococcus gammatolerans EJ3
tgg	71997	Archaea	Methanobacteriota	Thermococci	1781	Thermococcus gorgonarius W-12
tgy	1432656	Archaea	Methanobacteriota	Thermococci	2092	Thermococcus guaymasensis DSM 11113
tha	246969	Archaea	Methanobacteriota	Thermococci	2222	Thermococcus sp. AM4
the	1042877	Archaea	Methanobacteriota	Thermococci	2133	Thermococcus sp. 4557
them	2598455	Archaea	Methanobacteriota	Thermococci	2263	Thermococcus aciditolerans SY113
thh	2008440	Archaea	Methanobacteriota	Thermococci	1961	Thermococcus sp. 5-4
thm	163003	Archaea	Methanobacteriota	Thermococci	2017	Thermococcus cleftensis CL1 (Thermococcus sp. CL1)
ths	582419	Archaea	Methanobacteriota	Thermococci	2016	Thermococcus paralvinellae (Thermococcus sp. ES1)
thv	1674923	Archaea	Methanobacteriota	Thermococci	2292	Thermococcus sp. 2319x1
thy	122420	Archaea	Methanobacteriota	Thermococci	1566	Thermococcus sp. P6
tic	2586643	Archaea	Methanobacteriota	Thermococci	2272	Thermococcus indicus IOH1
tko	69014	Archaea	Methanobacteriota	Thermococci	2306	Thermococcus kodakarensis KOD1
tlt	523849	Archaea	Methanobacteriota	Thermococci	2516	Thermococcus litoralis DSM 5473
tnu	195522	Archaea	Methanobacteriota	Thermococci	2236	Thermococcus nautili 30-1
ton	523850	Archaea	Methanobacteriota	Thermococci	1976	Thermococcus onnurineus NA1
tpaf	71998	Archaea	Methanobacteriota	Thermococci	1872	Thermococcus pacificus P-4
tpep	53952	Archaea	Methanobacteriota	Thermococci	1967	Thermococcus peptonophilus OG-1
tpie	1712654	Archaea	Methanobacteriota	Thermococci	1867	Thermococcus piezophilus CDGS
tprf	49899	Archaea	Methanobacteriota	Thermococci	2076	Thermococcus profundus DT 5432
trl	187880	Archaea	Methanobacteriota	Thermococci	1986	Thermococcus radiotolerans EJ2
tsi	604354	Archaea	Methanobacteriota	Thermococci	2036	Thermococcus sibiricus MM 739
tsl	72803	Archaea	Methanobacteriota	Thermococci	2097	Thermococcus siculi RG-20
ttd	277988	Archaea	Methanobacteriota	Thermococci	2222	Thermococcus thioreducens OGL-20P
naa	1577684	Archaea	Nanobdellota	Candidatus	587	Candidatus Nanopusillus acidilobi 7A
neq	228908	Archaea	Nanobdellota	Candidatus	536	Nanoarchaeum equitans Kin4-M
csu	311458	Archaea	Nitrososphaerota	-	1730	Candidatus Caldiarchaeum subterraneum
csy	414004	Archaea	Nitrososphaerota	-	2017	Cenarchaeum symbiosum A
nbv	1410606	Archaea	Nitrososphaerota	-	1445	Candidatus Nitrosopelagicus brevis CN25
niu	2259672	Archaea	Nitrososphaerota	-	1994	Candidatus Nitrosotenuis sp. DW1
tah	1603555	Archaea	Nitrososphaerota	-	1717	Candidatus Nitrosotenuis cloacae SAT1
ccai	1874277	Archaea	Nitrososphaerota	Conexivisphaeria	1607	Conexivisphaera calida NAS-02
ncl	1470066	Archaea	Nitrososphaerota	Nitrososphaeria	1800	Nitrosopumilus cobalaminigenes HCA1
nct	1898749	Archaea	Nitrososphaerota	Nitrososphaeria	1677	Candidatus Nitrosomarinus catalina SPOT01
ncv	2058097	Archaea	Nitrososphaerota	Nitrososphaeria	1766	Candidatus Nitrosocaldus cavascurensis SCU2
ndv	1078905	Archaea	Nitrososphaerota	Nitrososphaeria	2103	Candidatus Nitrosotalea devanaterra
nev	1459636	Archaea	Nitrososphaerota	Nitrososphaeria	3499	Candidatus Nitrososphaera evergladensis SR1
nfn	1798806	Archaea	Nitrososphaerota	Nitrososphaeria	3180	Candidatus Nitrosocosmicus franklandus NFRAN1
nga	1237085	Archaea	Nitrososphaerota	Nitrososphaeria	3565	Candidatus Nitrososphaera gargensis Ga9.2
nic	2259673	Archaea	Nitrososphaerota	Nitrososphaeria	1885	Nitrosarchaeum sp. AC2
nid	1582439	Archaea	Nitrososphaerota	Nitrososphaeria	2161	Nitrosopumilus piranensis D3C (Candidatus Nitrosopumilus piranensis D3C)
nin	1580092	Archaea	Nitrososphaerota	Nitrososphaeria	2184	Nitrosopumilus adriaticus NF5 (Candidatus Nitrosopumilus adriaticus NF5)
nip	2795383	Archaea	Nitrososphaerota	Nitrososphaeria	1931	Nitrosopumilus sp. K4
nir	1229909	Archaea	Nitrososphaerota	Nitrososphaeria	1974	Candidatus Nitrosopumilus sediminis AR2
niw	2508726	Archaea	Nitrososphaerota	Nitrososphaeria	1729	Candidatus Nitrosopumilus sp. SW
nkr	1229908	Archaea	Nitrososphaerota	Nitrososphaeria	1890	Candidatus Nitrosopumilus koreensis AR1
nmr	436308	Archaea	Nitrososphaerota	Nitrososphaeria	1795	Nitrosopumilus maritimus SCM1
nox	1959104	Archaea	Nitrososphaerota	Nitrososphaeria	1765	Nitrosopumilus oxyclinae HCE1
nue	1470067	Archaea	Nitrososphaerota	Nitrososphaeria	2423	Nitrosopumilus ureiphilus PS0
nvn	926571	Archaea	Nitrososphaerota	Nitrososphaeria	3123	Nitrososphaera viennensis EN76
taa	1353260	Archaea	Nitrososphaerota	Nitrososphaeria	3725	Candidatus Nitrosocosmicus oleophilus MY3 (Candidatus Nitrocosmicus oleophilus MY3)
psyt	2594042	Archaea	Promethearchaeota	Promethearchaeia	3944	Candidatus Prometheoarchaeum syntrophicum MK-D1
abi	439481	Archaea	Thermoplasmatota	-	1544	Aciduliprofundum boonei T469
acf	673860	Archaea	Thermoplasmatota	-	1525	Aciduliprofundum sp. MAR08-339
cdiv	1673428	Archaea	Thermoplasmatota	Thermoplasmata	1816	Cuniculiplasma divulgatum PM4 (=JCM 30641;=VKM B-2940)
fac	333146	Archaea	Thermoplasmatota	Thermoplasmata	1951	Ferroplasma acidarmanus fer1
fai	74969	Archaea	Thermoplasmatota	Thermoplasmata	1763	Ferroplasma acidiphilum Y
marc	1495144	Archaea	Thermoplasmatota	Thermoplasmata	1817	Methanogenic archaeon ISO4-H5
max	1236689	Archaea	Thermoplasmatota	Thermoplasmata	1646	Candidatus Methanomethylophilus alvus Mx1201
mear	1577791	Archaea	Thermoplasmatota	Thermoplasmata	1404	Candidatus Methanoplasma termitum MpT1
mer	1295009	Archaea	Thermoplasmatota	Thermoplasmata	1826	Candidatus Methanomassiliicoccus intestinalis Issoire-Mx1
pto	263820	Archaea	Thermoplasmatota	Thermoplasmata	1535	Picrophilus torridus DSM 9790
tac	273075	Archaea	Thermoplasmatota	Thermoplasmata	1478	Thermoplasma acidophilum DSM 1728
tar	1054217	Archaea	Thermoplasmatota	Thermoplasmata	1528	Thermoplasmatales archaeon BRNA1
tvo	273116	Archaea	Thermoplasmatota	Thermoplasmata	1526	Thermoplasma volcanium GSS1
kcr	374847	Archaea	Thermoproteota	Candidatus	1602	Candidatus Korarchaeum cryptofilum OPF8
aamb	2283	Archaea	Thermoproteota	Thermoprotei	2373	Acidianus ambivalens LEI 10
abri	41673	Archaea	Thermoproteota	Thermoprotei	2871	Acidianus brierleyi DSM 1651
acia	1577685	Archaea	Thermoproteota	Thermoprotei	1324	Acidilobus sp. 7A
acih	2886040	Archaea	Thermoproteota	Thermoprotei	2853	Acidianus sp. HS-5
acj	1198449	Archaea	Thermoproteota	Thermoprotei	1645	Aeropyrum camini SY1 = JCM 12091
aho	933801	Archaea	Thermoproteota	Thermoprotei	2329	Acidianus hospitalis W1
aman	282676	Archaea	Thermoproteota	Thermoprotei	2644	Acidianus manzaensis YN-25
ape	272557	Archaea	Thermoproteota	Thermoprotei	1700	Aeropyrum pernix K1
asc	666510	Archaea	Thermoproteota	Thermoprotei	1499	Acidilobus saccharovorans 345-15
asul	619593	Archaea	Thermoproteota	Thermoprotei	2259	Acidianus sulfidivorans JP7
clg	1056495	Archaea	Thermoproteota	Thermoprotei	1478	Caldisphaera lagunensis DSM 15908
cma	397948	Archaea	Thermoproteota	Thermoprotei	1963	Caldivirga maquilingensis IC-167
csty	2824673	Archaea	Thermoproteota	Thermoprotei	2973	Stygiolobus sp. KN-1
dfd	768672	Archaea	Thermoproteota	Thermoprotei	1421	Desulfurococcus amylolyticus DSM 16532 (Desulfurococcus fermentans DSM 16532)
dka	490899	Archaea	Thermoproteota	Thermoprotei	1471	Desulfurococcus amylolyticus 1221n (Desulfurococcus kamchatkensis 1221n)
dmu	765177	Archaea	Thermoproteota	Thermoprotei	1345	Desulfurococcus mucosus DSM 2162
ffo	1163730	Archaea	Thermoproteota	Thermoprotei	1385	Fervidicoccus fontis Kam940
hbu	415426	Archaea	Thermoproteota	Thermoprotei	1602	Hyperthermus butylicus DSM 5456
iag	583356	Archaea	Thermoproteota	Thermoprotei	1930	Ignisphaera aggregans DSM 17230
iho	453591	Archaea	Thermoproteota	Thermoprotei	1434	Ignicoccus hospitalis KIN4/I
iis	940295	Archaea	Thermoproteota	Thermoprotei	1511	Ignicoccus islandicus DSM 13165
mcn	1006006	Archaea	Thermoproteota	Thermoprotei	2029	Metallosphaera cuprina Ar-4
mhk	1293036	Archaea	Thermoproteota	Thermoprotei	2379	Metallosphaera hakonensis JCM 8857 = DSM 7519 HO1-1
mjn	2775498	Archaea	Thermoproteota	Thermoprotei	2976	Metallosphaera javensis
mpru	47304	Archaea	Thermoproteota	Thermoprotei	2310	Metallosphaera prunae Ron 12/II
mse	399549	Archaea	Thermoproteota	Thermoprotei	2256	Metallosphaera sedula DSM 5348
mten	1532350	Archaea	Thermoproteota	Thermoprotei	2154	Metallosphaera tengchongensis Ric-A
pai	178306	Archaea	Thermoproteota	Thermoprotei	2605	Pyrobaculum aerophilum IM2
pas	340102	Archaea	Thermoproteota	Thermoprotei	2298	Pyrobaculum arsenaticum DSM 13514
pcl	410359	Archaea	Thermoproteota	Thermoprotei	2149	Pyrobaculum calidifontis JCM 11548
pdl	1273541	Archaea	Thermoproteota	Thermoprotei	2036	Pyrodictium delaneyi Su06
pfm	694429	Archaea	Thermoproteota	Thermoprotei	1967	Pyrolobus fumarii 1A
pis	384616	Archaea	Thermoproteota	Thermoprotei	1978	Pyrobaculum islandicum DSM 4184
pog	698757	Archaea	Thermoproteota	Thermoprotei	2835	Pyrobaculum oguniense TE7
pyr	1104324	Archaea	Thermoproteota	Thermoprotei	2827	Pyrobaculum ferrireducens 1860 (Pyrobaculum sp. 1860)
pyw	1227555	Archaea	Thermoproteota	Thermoprotei	2216	Pyrobaculum sp. WP30
sacd	1670455	Archaea	Thermoproteota	Thermoprotei	2411	Sulfodiicoccus acidiphilus HS-1
sacn	1028566	Archaea	Thermoproteota	Thermoprotei	2275	Sulfolobus acidocaldarius N8
sacr	1028567	Archaea	Thermoproteota	Thermoprotei	2317	Sulfolobus acidocaldarius Ron12/I
sacs	1435377	Archaea	Thermoproteota	Thermoprotei	2146	Sulfolobus acidocaldarius SUSAZ
sai	330779	Archaea	Thermoproteota	Thermoprotei	2223	Sulfolobus acidocaldarius DSM 639
sazo	41675	Archaea	Thermoproteota	Thermoprotei	2042	Stygiolobus azoricus FC6
scas	1702097	Archaea	Thermoproteota	Thermoprotei	3307	Saccharolobus caldissimus JCM32116
shc	591019	Archaea	Thermoproteota	Thermoprotei	1599	Staphylothermus hellenicus DSM 12710
sia	427317	Archaea	Thermoproteota	Thermoprotei	2609	Sulfolobus islandicus M.14.25
sic	1241935	Archaea	Thermoproteota	Thermoprotei	2601	Sulfolobus islandicus LAL14/1
sid	426118	Archaea	Thermoproteota	Thermoprotei	2736	Sulfolobus islandicus M.16.4
sih	930943	Archaea	Thermoproteota	Thermoprotei	2723	Sulfolobus islandicus HVE10/4
sii	425944	Archaea	Thermoproteota	Thermoprotei	2949	Sulfolobus islandicus L.D.8.5
sim	427318	Archaea	Thermoproteota	Thermoprotei	2657	Sulfolobus islandicus M.16.27
sin	419942	Archaea	Thermoproteota	Thermoprotei	2900	Sulfolobus islandicus Y.N.15.51
sir	930945	Archaea	Thermoproteota	Thermoprotei	2644	Sulfolobus islandicus REY15A
sis	429572	Archaea	Thermoproteota	Thermoprotei	2738	Sulfolobus islandicus L.S.2.15
siy	439386	Archaea	Thermoproteota	Thermoprotei	2905	Sulfolobus islandicus Y.G.57.14
smr	399550	Archaea	Thermoproteota	Thermoprotei	1570	Staphylothermus marinus F1
soh	69656	Archaea	Thermoproteota	Thermoprotei	2771	Sulfurisphaera ohwakuensis TA-1
sol	555311	Archaea	Thermoproteota	Thermoprotei	2679	Saccharolobus solfataricus 98/2
sshi	523848	Archaea	Thermoproteota	Thermoprotei	3221	Saccharolobus shibatae B12
sso	273057	Archaea	Thermoproteota	Thermoprotei	2994	Saccharolobus solfataricus P2
ssoa	2287	Archaea	Thermoproteota	Thermoprotei	2652	Saccharolobus solfataricus SULA
ssof	2287	Archaea	Thermoproteota	Thermoprotei	2651	Saccharolobus solfataricus SARC-C (Sulfolobus solfataricus SULC)
ssol	2287	Archaea	Thermoproteota	Thermoprotei	2652	Saccharolobus solfataricus SARC-B (Sulfolobus solfataricus SULB)
step	1294262	Archaea	Thermoproteota	Thermoprotei	2779	Sulfuracidifex tepidarius IC-006
sto	273063	Archaea	Thermoproteota	Thermoprotei	2816	Sulfurisphaera tokodaii 7 (Sulfolobus tokodaii 7)
sula	1891280	Archaea	Thermoproteota	Thermoprotei	2497	Sulfolobus sp. A20
sule	2663019	Archaea	Thermoproteota	Thermoprotei	2450	Sulfolobus sp. E5-1-F
sull	2512240	Archaea	Thermoproteota	Thermoprotei	2697	Sulfolobus sp. S-194
sulo	2663020	Archaea	Thermoproteota	Thermoprotei	2272	Sulfolobus sp. E11-6
tag	633148	Archaea	Thermoproteota	Thermoprotei	1387	Thermosphaera aggregans DSM 11486
tcb	697581	Archaea	Thermoproteota	Thermoprotei	1924	Thermofilum adornatus 1505
thb	1365176	Archaea	Thermoproteota	Thermoprotei	1896	Thermofilum adornatum (Thermofilum sp. 1910b)
thel	2776706	Archaea	Thermoproteota	Thermoprotei	1763	Infirmifilum lucidum 3507LT
thf	1550241	Archaea	Thermoproteota	Thermoprotei	1455	Infirmifilum uzonense 1807-2 (Thermofilum uzonense 1807-2)
thg	1184251	Archaea	Thermoproteota	Thermoprotei	1414	Thermogladius calderae 1633 (Thermogladius cellulolyticus 1633)
tne	444157	Archaea	Thermoproteota	Thermoprotei	1966	Pyrobaculum neutrophilum V24Sta
tpe	368408	Archaea	Thermoproteota	Thermoprotei	1876	Thermofilum pendens Hrk 5
ttn	768679	Archaea	Thermoproteota	Thermoprotei	2049	Thermoproteus tenax Kra 1
tuz	999630	Archaea	Thermoproteota	Thermoprotei	2186	Thermoproteus uzoniensis 768-20
vdi	572478	Archaea	Thermoproteota	Thermoprotei	2493	Vulcanisaeta distributa DSM 14429
vmo	985053	Archaea	Thermoproteota	Thermoprotei	2320	Vulcanisaeta moutnovskia 768-28
slb	796027	Eukaryota	Ascomycota	Dipodascomycetes	5135	Sugiyamaella lignohabitans CBS 10342
yli	284591	Eukaryota	Ascomycota	Dipodascomycetes	6472	Yarrowia lipolytica CLIB122
trg	121627	Eukaryota	Ascomycota	Eurotiomycetes	11901	Talaromyces rugulosus W13939
bfu	332648	Eukaryota	Ascomycota	Leotiomycetes	11698	Botrytis cinerea B05.10
bbrx	5007	Eukaryota	Ascomycota	Pichiomycetes	5243	Brettanomyces bruxellensis UCD 2041
bnn	13502	Eukaryota	Ascomycota	Pichiomycetes	4711	Brettanomyces nanus CBS 1945
cdu	573826	Eukaryota	Ascomycota	Pichiomycetes	5860	Candida dubliniensis CD36
cot	1136231	Eukaryota	Ascomycota	Pichiomycetes	5677	Candida orthopsilosis Co 90-125
dha	284592	Eukaryota	Ascomycota	Pichiomycetes	6286	Debaryomyces hansenii CBS767
pkz	4909	Eukaryota	Ascomycota	Pichiomycetes	5139	Pichia kudriavzevii CBS573
ppa	644223	Eukaryota	Ascomycota	Pichiomycetes	5040	Komagataella phaffii GS115 (Pichia pastoris GS115)
ago	284811	Eukaryota	Ascomycota	Saccharomycetes	4776	Ashbya gossypii (Eremothecium gossypii) ATCC 10895
cgr	284593	Eukaryota	Ascomycota	Saccharomycetes	5212	Candida glabrata CBS138
erc	931890	Eukaryota	Ascomycota	Saccharomycetes	4432	Eremothecium cymbalariae DBVPG#7215
kaf	1071382	Eukaryota	Ascomycota	Saccharomycetes	5378	Kazachstania africana CBS 2517
kla	284590	Eukaryota	Ascomycota	Saccharomycetes	5084	Kluyveromyces lactis NRRL Y-1140
kmx	1003335	Eukaryota	Ascomycota	Saccharomycetes	4941	Kluyveromyces marxianus DMKU3-1042
lth	559295	Eukaryota	Ascomycota	Saccharomycetes	5091	Lachancea thermotolerans CBS 6340 (Kluyveromyces thermotolerans CBS 6340)
ncs	1064592	Eukaryota	Ascomycota	Saccharomycetes	5592	Naumovozyma castellii CBS 4309
ndi	1071378	Eukaryota	Ascomycota	Saccharomycetes	5548	Naumovozyma dairenensis CBS 421
sce	559292	Eukaryota	Ascomycota	Saccharomycetes	6016	Saccharomyces cerevisiae S288c
tbl	1071380	Eukaryota	Ascomycota	Saccharomycetes	5388	Tetrapisispora blattae CBS 6284
tdl	4950	Eukaryota	Ascomycota	Saccharomycetes	4972	Torulaspora delbrueckii CBS 1146
tgb	48254	Eukaryota	Ascomycota	Saccharomycetes	4930	Torulaspora globosa CBS764
tpf	1071381	Eukaryota	Ascomycota	Saccharomycetes	5250	Tetrapisispora phaffii CBS 4417
zmk	42260	Eukaryota	Ascomycota	Saccharomycetes	5038	Zygotorulaspora mrakii NRRL Y-6702
zro	559307	Eukaryota	Ascomycota	Saccharomycetes	4991	Zygosaccharomyces rouxii CBS 732
spo	284812	Eukaryota	Ascomycota	Schizosaccharomycetes	5130	Schizosaccharomyces pombe 972h-
mtm	573729	Eukaryota	Ascomycota	Sordariomycetes	9097	Thermothelomyces thermophilus ATCC 42464 (Myceliophthora thermophila ATCC 42464)
ttt	578455	Eukaryota	Ascomycota	Sordariomycetes	9802	Thermothielavioides terrestris NRRL 8126 (Thielavia terrestris NRRL 8126)
mrt	76775	Eukaryota	Basidiomycota	Malasseziomycetes	4406	Malassezia restricta KCTC 27527
cgi	367775	Eukaryota	Basidiomycota	Tremellomycetes	6565	Cryptococcus gattii WM276
cne	214684	Eukaryota	Basidiomycota	Tremellomycetes	6632	Cryptococcus neoformans var. neoformans JEC21 (Filobasidiella neoformans JEC21)
ecu	284813	Eukaryota	Microsporidia	-	1996	Encephalitozoon cuniculi GB-M1
ehe	907965	Eukaryota	Microsporidia	-	1847	Encephalitozoon hellem ATCC 50504
ein	876142	Eukaryota	Microsporidia	-	1939	Encephalitozoon intestinalis ATCC 50506
					1169896
