# Supplementary material for: Analysis and comparison of the bacterial σ54 regulon: Evidence of phylogenetic trends in gene regulation
Source: PLoS One. 2025 Aug 1;20(8):e0327805. doi: 10.1371/journal.pone.0327805 (PMC12316311; doi:10.1371/journal.pone.0327805)
Supplement: S5 Table — This table presents the organisms in the studied dataset that harbor more than one rpoN gene. They have been grouped by their respective phylogenetic classes. Each organism is identified by a three-letter code derived from the KEGG genome database. Additionally, the table provides the number of organisms in each class that contain the rpoN gene alongside the total number of organisms per class. (XLS) [file pone.0327805.s008.xls]

## Sheet: S2
Table S2. Distribution of organisms with multiple rpoN genes within each phylogenetic class.
Phylum	Class	Organism name	KEGG ID	# rpoN genes	# organisms per class
Pseudomonadota	Betaproteobacteria	Paracidovorax avenae ATCC 19860	aaa	2	142
Bacillota	Clostridia	Anaerostipes caccae DSM 14662	acac	2	108
Pseudomonadota	Betaproteobacteria	Alcaligenes faecalis ZD02	afa	2	142
Pseudomonadota	Gammaproteobacteria	Atlantibacter hermannii NCTC12129	ahn	2	275
Pseudomonadota	Betaproteobacteria	Aquabacterium olei NBRC 110486	aon	2	142
Pseudomonadota	Betaproteobacteria	Achromobacter xylosoxidans A8	axy	2	142
Pseudomonadota	Betaproteobacteria	Azoarcus sp. KH32C	aza	2	142
Pseudomonadota	Betaproteobacteria	Bordetella flabilis AU10664	bfz	2	142
Pseudomonadota	Betaproteobacteria	Mycetohabitans rhizoxinica HKI 454, endosymbiont of Rhizopus microsporus	brh	2	142
Bacillota	Bacilli	Rossellomorea vietnamensis 151-6	bvq	2	129
Pseudomonadota	Betaproteobacteria	Burkholderia sp. YI23	byi	2	142
Pseudomonadota	Betaproteobacteria	Caballeronia sp. SBC2	caba	2	142
Pseudomonadota	Betaproteobacteria	Castellaniella defragrans 65Phen	cdn	2	142
Bacillota	Erysipelotrichia	Clostridium innocuum LC-LUMC-CI-001	ciu	2	11
Bacillota	Clostridia	Acetoanaerobium sticklandii DSM 519	cst	2	108
Pseudomonadota	Betaproteobacteria	Delftia lacustris FDAARGOS_890	dla	2	142
Bacillota	Bacilli	Dolosigranulum pigrum 83VPs-KB5	dpm	2	129
Actinomycetota	Coriobacteriia	Eggerthella guodeyinii HF-1101	egd	2	15
Pseudomonadota	Alphaproteobacteria	Sinorhizobium mexicanum ITTG R7	emx	2	238
Bacteroidota	Cytophagia	Emticicia oligotrophica DSM 17448	eol	2	28
Pseudomonadota	Gammaproteobacteria	Flagellatimonas centrodinii R2A-3	fce	2	275
Bacteroidota	Chitinophagia	Flavisolibacter ginsenosidimutans Gsoil 636	fgg	2	13
Bacteroidota	Chitinophagia	Flavihumibacter fluvii IMCC34837	flc	2	13
Bacteroidota	Chitinophagia	Filimonas lacunae NBRC 104114	fln	2	13
Pseudomonadota	Alphaproteobacteria	Gluconacetobacter diazotrophicus PA1 5 (Brazil)	gdi	2	238
Pseudomonadota	Gammaproteobacteria	Paraglaciecola psychrophila 170	gps	2	275
Bacteroidota	Saprospiria	Haliscomenobacter hydrossis DSM 1100	hhy	2	2
Bacillota	Bacilli	Hydrogenibacillus sp. N12	hyi	2	129
Pseudomonadota	Betaproteobacteria	Hydrogenophaga sp. BPS33	hyn	2	142
Pseudomonadota	Betaproteobacteria	Roseateles sp. DAIF2	kia	2	142
Bacillota	Erysipelotrichia	Longicatena caecimuris 3BBH23	lcg	2	11
Pseudomonadota	Gammaproteobacteria	Luteimonas chenhongjianii 100111	lum	2	275
Bacillota	Bacilli	Lysinibacillus sp. B2A1	lyb	2	129
Bacillota	Negativicutes	Megasphaera elsdenii DSM 20460	med	2	10
Pseudomonadota	Alphaproteobacteria	Chelativorans sp. BNC1	mes	2	238
Pseudomonadota	Betaproteobacteria	Mitsuaria sp. 7	miu	2	142
Pseudomonadota	Alphaproteobacteria	Methylobacterium nodulans ORS 2060	mno	2	238
Bacillota	Bacilli	Melissococcus plutonius ATCC 35311	mps	2	129
Pseudomonadota	Alphaproteobacteria	Neorhizobium galegae bv. orientalis HAMBI 540	ngg	2	238
Bacteroidota	Chitinophagia	Niastella koreensis GR20-10	nko	2	13
Pseudomonadota	Alphaproteobacteria	Ochrobactrum quorumnocens A44 (Ochrobactrum sp. A44)	och	2	238
Pseudomonadota	Betaproteobacteria	Pigmentiphaga aceris Mada1488	pacr	2	142
Pseudomonadota	Betaproteobacteria	Caldimonas brevitalea DSM 7029 (Polyangium brachysporum DSM 7029)	pbh	2	142
Bacillota	Bacilli	Peribacillus butanolivorans PHB-7a	pbut	2	129
Bacteroidota	Chitinophagia	Pseudobacter ginsenosidimutans Gsoil 221	pgo	2	13
Pseudomonadota	Betaproteobacteria	Paraburkholderia hospita DSM 17164	phs	2	142
Bacillota	Clostridia	Peptacetobacter hiranonis DSM 13275	phx	2	108
Pseudomonadota	Gammaproteobacteria	Paraphotobacterium marinum NSCS20N07D	pmai	2	275
Pseudomonadota	Gammaproteobacteria	Pseudoxanthomonas mexicana GTZY	pmex	2	275
Bacillota	Bacilli	Paenibacillus mucilaginosus K02	pmw	2	129
Bacteroidota	Chitinophagia	Paraflavitalea soli 5GH32-13	pseg	2	13
Pseudomonadota	Betaproteobacteria	Pusillimonas sp. T7-7	put	2	142
Pseudomonadota	Alphaproteobacteria	Fuscovulum blasticum 28/5	rbl	2	238
Pseudomonadota	Betaproteobacteria	Rugosibacter aromaticivorans Ca6 (Rhodocyclaceae bacterium PG1-Ca6)	rbu	2	142
Pseudomonadota	Betaproteobacteria	Roseateles depolymerans KCTC 42856	rdp	2	142
Pseudomonadota	Betaproteobacteria	Rubrivivax gelatinosus IL144	rge	2	142
Pseudomonadota	Alphaproteobacteria	Rhizobium jaguaris CCGE525	rjg	2	238
Pseudomonadota	Betaproteobacteria	Ralstonia pickettii 12J	rpi	2	142
Pseudomonadota	Betaproteobacteria	Ralstonia pseudosolanacearum GMI1000 (Ralstonia solanacearum GMI1000)	rso	2	142
Pseudomonadota	Betaproteobacteria	Ramlibacter tataouinensis TTB310	rta	2	142
Pseudomonadota	Gammaproteobacteria	Simiduia agarivorans SA1 = DSM 21679	saga	2	275
Pseudomonadota	Gammaproteobacteria	Serratia fonticola GS2	sfg	2	275
Campylobacterota	Epsilonproteobacteria	Sulfuricurvum kujiense DSM 16994	sku	2	18
Pseudomonadota	Alphaproteobacteria	Sinorhizobium meliloti 1021, endosymbiont of Medicago sativa and Medicago truncatula	sme	2	238
Pseudomonadota	Alphaproteobacteria	Sinorhizobium meliloti Rm41, endosymbiont of Melilotus and Medicago	smi	2	238
Campylobacterota	Epsilonproteobacteria	Sulfurospirillum multivorans DSM 12446	smul	2	18
Pseudomonadota	Gammaproteobacteria	Stenotrophomonas maltophilia D457	smz	2	275
Pseudomonadota	Gammaproteobacteria	Solimonas sp. K1W22B-7	sok	2	275
Campylobacterota	Epsilonproteobacteria	Sulfurimonas lithotrophica GYSZ_1	sulg	2	18
Pseudomonadota	Betaproteobacteria	Thiobacillus denitrificans ATCC 25259	tbd	2	142
Pseudomonadota	Gammaproteobacteria	Thermomonas brevis KACC 16975	tbv	2	275
Pseudomonadota	Gammaproteobacteria	Thioalkalivibrio nitratireducens DSM 14787	tni	2	275
Bacillota	Bacilli	Viridibacillus sp. JNUCC-6	vij	2	129
Myxococcota	Myxococcia	Vulgatibacter incomptus DSM 27710	vin	2	8
Campylobacterota	Epsilonproteobacteria	Wolinella succinogenes DSM 1740	wsu	2	18
Pseudomonadota	Gammaproteobacteria	Xanthomonas campestris pv. vesicatoria 85-10	xcv	2	275
Bacteroidota	Cytophagia	Arcticibacterium luteifluviistationis SM1504	als	3	28
Pseudomonadota	Alphaproteobacteria	Mesorhizobium loti NZP2037	mln	3	238
Bacillota	Bacilli	Paenisporosarcina antarctica CGMCC 1.6503	panc	3	129
Pseudomonadota	Betaproteobacteria	Paralcaligenes sp. KSB-10	park	3	142
Pseudomonadota	Betaproteobacteria	Piscinibacter gummiphilus NS21 (Rhizobacter gummiphilus NS21)	rgu	3	142
Bacteroidota	Cytophagia	Runella sp. SP2	rup	3	28
Pseudomonadota	Betaproteobacteria	Sulfuriferula plumbiphila Gro7	splb	3	142
Pseudomonadota	Gammaproteobacteria	Cycloclasticus zancles 78-ME	cza	4	275
Pseudomonadota	Alphaproteobacteria	Frigidibacter mobilis cai42 (Defluviimonas alba cai42)	daa	4	238
Pseudomonadota	Alphaproteobacteria	Cereibacter sphaeroides KD131	rsk	4	238
Pseudomonadota	Alphaproteobacteria	Cereibacter sphaeroides 2.4.1 (Rhodobacter sphaeroides 2.4.1)	rsp	4	238
