# Supplementary material for: Analysis and comparison of the bacterial σ54 regulon: Evidence of phylogenetic trends in gene regulation
Source: PLoS One. 2025 Aug 1;20(8):e0327805. doi: 10.1371/journal.pone.0327805 (PMC12316311; doi:10.1371/journal.pone.0327805)
Supplement: S7 Table — The amino acid sequences of RpoN proteins from both model organisms and Actinomycetota species were analyzed using the hmmsearch program to identify their corresponding conserved domains. The Pfam scores for these domains are presented in the table. (XLSX) [file pone.0327805.s010.xlsx]

## Sheet: CBD_equivalentes
PFam bit scores
	Sigma54_AID	Sigma54_CBD	Sigma54_DBD
eco-b3202	2.4e-20	1.7e-66	3.3e-75
pao-Pat9b_0462	3.7e-19	5.4e-66	3.3e-75
bsu-BSU34200	2.7e-16	2.6e-53	1.1e-69
cdc-CD196_2986	1.4e-19	1.5e-55	2.2e-67
acit-HPK19_15825	5.4e-18	1.5e-54	6.1e-63
alo-CRK59238	9.5e-07	1.2e-13	2.7e-32
cig-E7744_01085	__	2.3e-15	4.2e-27
mmar-MODMU_2490	__	8.2e-18	2.1e-30
