# Supplementary material for: Analysis and comparison of the bacterial σ54 regulon: Evidence of phylogenetic trends in gene regulation
Source: PLoS One. 2025 Aug 1;20(8):e0327805. doi: 10.1371/journal.pone.0327805 (PMC12316311; doi:10.1371/journal.pone.0327805)
Supplement: S8 Table — He proteomes of the organisms included in our study were analyzed to identify enhancer-binding proteins (EBPs) using a pipeline that combines domain-based detection using the hmmsearch program and the Pfam Sigma54_activat motif (PF00158), with domain architecture analysis using MAST, as described in the Methods section. (XLSX) [file pone.0327805.s011.xlsx]

## Sheet: Sheet1
S8 Table. Architectural arrangements of Pfam motifs in RpoN proteins across phylogenetic classes
Phylum	Class	Organism name	KEGG ID	Gene Name	Domain_pfam_architecture
Actinomycetota	Actinomycetes	Arthrobacter citreus NEB 577	acit	acit-HPK19_15825	AID-CBD-DBD
Actinomycetota	Actinomycetes	Alloactinosynnema sp. L-07	alo	alo-CRK59238	AID-CBD-DBD
Actinomycetota	Actinomycetes	Citricoccus sp. SGAir0253	cig	cig-E7744_01085	CBD-DBD
Actinomycetota	Actinomycetes	Modestobacter marinus BC501	mmar	mmar-MODMU_2490	CBD-DBD
Bacillota	Tissierellia	Caloranaerobacter azorensis T3-1	cazo	cazo-G3A45_03265	AID-CBD-DBD
Bacillota	Tissierellia	Keratinibaculum paraultunense KD-1	kpar	kpar-JL105_02755	AID-CBD-DBD
Bacillota	Tissierellia	Sedimentibacter sp. zth1	sedz	sedz-JYG23_01835	AID-CBD-DBD
Bacillota	Tissierellia	Acidilutibacter cellobiosedens JN-28	spoa	spoa-EQM13_12995	AID-CBD-DBD
Bacillota	Erysipelotrichia	Amedibacterium intestinale JCM 30884	aarg	aarg-Aargi30884_21250	AID-CBD-DBD
Bacillota	Erysipelotrichia	Clostridium innocuum LC-LUMC-CI-001	ciu	ciu-G4D55_01310	AID-CBD-DBD
Bacillota	Erysipelotrichia	Clostridium innocuum LC-LUMC-CI-001	ciu	ciu-G4D55_11235	AID-CBD-DBD
Bacillota	Erysipelotrichia	Faecalitalea cylindroides T2-87	euc	euc-EC1_20970	CBD-DBD
Bacillota	Erysipelotrichia	Faecalibacillus intestinalis 14EGH31	fit	fit-Fi14EGH31_00990	AID-CBD-DBD
Bacillota	Erysipelotrichia	Faecalibaculum rodentium ALO17	fro	fro-AALO17_02470	AID-CBD-DBD
Bacillota	Erysipelotrichia	Longicatena caecimuris 3BBH23	lcg	lcg-L3BBH23_25240	AID-CBD-DBD
Bacillota	Erysipelotrichia	Longicatena caecimuris 3BBH23	lcg	lcg-L3BBH23_27990	AID-CBD-DBD
Thermotogota	Thermotogae	Athalassotoga saccharophila NAS-01	asac	asac-ATHSA_0748	AID-CBD-DBD
Thermotogota	Thermotogae	Fervidobacterium pennivorans DSM 9078	fpe	fpe-Ferpe_1563	CBD-DBD
Thermotogota	Thermotogae	Kosmotoga olearia TBF 19.5.1	kol	kol-Kole_1408	AID-CBD-DBD
Thermotogota	Thermotogae	Mesotoga prima MesG1.Ag.4.2	mpg	mpg-Theba_1508	AID-CBD-DBD
Thermotogota	Thermotogae	Marinitoga piezophila KA3	mpz	mpz-Marpi_0627	AID-DBD
Thermotogota	Thermotogae	Tepiditoga spiralis sy52	ocy	ocy-OSSY52_17730	AID-CBD-DBD
Thermotogota	Thermotogae	Pseudothermotoga lettingae TMO	tle	tle-Tlet_0660	CBD-DBD
Campylobacterota	Epsilonproteobacteria	Poseidonibacter lekithochrous DSM 100870	alk	alk-ALEK_2371	DBD
Campylobacterota	Epsilonproteobacteria	Arcobacter nitrofigilis DSM 7299	ant	ant-Arnit_0055	AID-CBD-DBD
Campylobacterota	Epsilonproteobacteria	Campylobacter fetus subsp. venerealis 84-112	cfz	cfz-CSG_11360	AID-CBD-DBD
Campylobacterota	Epsilonproteobacteria	Caminibacter pacificus TB6 (Cetia pacifica TB6)	cpaf	cpaf-C6V80_04660	AID-CBD-DBD
Campylobacterota	Epsilonproteobacteria	Helicobacter cinaedi CCUG 18818	hcb	hcb-HCBAA847_0099	AID-CBD-DBD
Campylobacterota	Epsilonproteobacteria	Halarcobacter ebronensis LMG 27922	hebr	hebr-AEBR_0077	AID-CBD-DBD
Campylobacterota	Epsilonproteobacteria	Hydrogenimonas sp. MAG	hyo	hyo-NNO_0924	AID-CBD-DBD
Campylobacterota	Epsilonproteobacteria	Nautilia sp. PV-1	nap	nap-C3L23_04090	AID-CBD-DBD
Campylobacterota	Epsilonproteobacteria	Arcobacter acticola KCTC 52212	paco	paco-AACT_0028	AID-CBD-DBD
Campylobacterota	Epsilonproteobacteria	Sulfuricurvum kujiense DSM 16994	sku	sku-Sulku_0954	AID-CBD-DBD
Campylobacterota	Epsilonproteobacteria	Sulfuricurvum kujiense DSM 16994	sku	sku-Sulku_1305	AID-CBD-DBD
Campylobacterota	Epsilonproteobacteria	Sulfurospirillum multivorans DSM 12446	smul	smul-SMUL_1236	AID-CBD-DBD
Campylobacterota	Epsilonproteobacteria	Sulfurospirillum multivorans DSM 12446	smul	smul-SMUL_1506	AID-CBD-DBD
Campylobacterota	Epsilonproteobacteria	Sulfurimonas lithotrophica GYSZ_1	sulg	sulg-FJR48_03270	AID-CBD-DBD
Campylobacterota	Epsilonproteobacteria	Sulfurimonas lithotrophica GYSZ_1	sulg	sulg-FJR48_06220	AID-CBD-DBD
Campylobacterota	Epsilonproteobacteria	Wolinella succinogenes DSM 1740	wsu	wsu-WS1381	AID-CBD-DBD
Campylobacterota	Epsilonproteobacteria	Wolinella succinogenes DSM 1740	wsu	wsu-WS2100	AID-CBD-DBD
Bacillota	Bacilli	Abiotrophia defectiva FDAARGOS_785	adc	adc-FOC79_02765	AID-CBD-DBD
Bacillota	Bacilli	Anoxybacillus flavithermus WK1	afl	afl-Aflv_2521	AID-CBD-DBD
Bacillota	Bacilli	Alicyclobacillus mengziensis S30H14	afx	afx-JZ786_06270	AID-CBD-DBD
Bacillota	Bacilli	Anaerobacillus isosaccharinicus NB2006	aia	aia-AWH56_004665	AID-CBD-DBD
Bacillota	Bacilli	Anoxybacillus sp. B7M1	anl	anl-GFC29_2349	AID-CBD-DBD
Bacillota	Bacilli	Aneurinibacillus sp. XH2	anx	anx-ACH33_02365	AID-CBD-DBD
Bacillota	Bacilli	Aeribacillus pallidus KCTC3564	apak	apak-AP3564_08755	AID-CBD-DBD
Bacillota	Bacilli	Radiobacillus deserti TKL69	aqt	aqt-FN924_14070	AID-CBD-DBD
Bacillota	Bacilli	Heyndrickxia coagulans 36D1 (Bacillus coagulans 36D1)	bag	bag-Bcoa_2214	AID-CBD-DBD
Bacillota	Bacilli	Bacillus velezensis FZB42	bay	bay-RBAM_031510	AID-CBD-DBD
Bacillota	Bacilli	Salisediminibacterium beveridgei MLTeJB	bbev	bbev-BBEV_0585	AID-CBD-DBD
Bacillota	Bacilli	Brevibacillus choshinensis HPD31-SP3	bchs	bchs-JNE38_27905	AID-CBD-DBD
Bacillota	Bacilli	Niallia circulans PK3_109 (Bacillus circulans PK3_109)	bcir	bcir-C2I06_12910	AID-CBD-DBD
Bacillota	Bacilli	Alkalihalobacillus clausii KSM-K16 (Bacillus clausii KSM-K16)	bcl	bcl-ABC3025	AID-CBD-DBD
Bacillota	Bacilli	Evansella cellulosilytica DSM 2522 (Bacillus cellulosilyticus DSM 2522)	bco	bco-Bcell_3523	AID-CBD-DBD
Bacillota	Bacilli	Sutcliffiella cohnii DSM 6307 (Bacillus cohnii DSM 6307)	bcoh	bcoh-BC6307_19315	AID-CBD-DBD
Bacillota	Bacilli	Halalkalibacterium halodurans C-125 (Bacillus halodurans C-125)	bha	bha-BH3563	AID-CBD-DBD
Bacillota	Bacilli	Bacillus licheniformis DSM 13 = ATCC 14580	bld	bld-BLi03678	AID-CBD-DBD
Bacillota	Bacilli	Cytobacillus oceanisediminis 2691 (Bacillus oceanisediminis 2691)	bon	bon-A361_24245	AID-CBD-DBD
Bacillota	Bacilli	Heyndrickxia oleronia DSM 9356 (Bacillus oleronius DSM 9356)	bou	bou-I5818_06690	AID-CBD-DBD
Bacillota	Bacilli	Alkalihalophilus pseudofirmus OF4 (Bacillus pseudofirmus OF4)	bpf	bpf-BpOF4_05305	AID-CBD-DBD
Bacillota	Bacilli	Bacillus pumilus SAFR-032	bpu	bpu-BPUM_3063	AID-CBD-DBD
Bacillota	Bacilli	Bacillus subtilis subsp. subtilis 168	bsu	bsu-BSU34200	AID-CBD-DBD
Bacillota	Bacilli	Brochothrix thermosphacta BI	bths	bths-CNY62_04365	AID-CBD-DBD
Bacillota	Bacilli	Bacillus thuringiensis YBT-1518	bthu	bthu-YBT1518_28610	AID-CBD-DBD
Bacillota	Bacilli	Caldibacillus thermoamylovorans SSBM (Bacillus thermoamylovorans SSBM)	bthv	bthv-CQJ30_15860	AID-CBD-DBD
Bacillota	Bacilli	Kyrpidia tusciae DSM 2912	bts	bts-Btus_2145	AID-CBD-DBD
Bacillota	Bacilli	Bacillus thuringiensis serovar kurstaki HD73	btt	btt-HD73_5474	AID-CBD-DBD
Bacillota	Bacilli	Rossellomorea vietnamensis 151-6 (Bacillus vietnamensis 151-6)	bvq	bvq-FHE72_20360	CBD-DBD
Bacillota	Bacilli	Rossellomorea vietnamensis 151-6 (Bacillus vietnamensis 151-6)	bvq	bvq-FHE72_20365	AID-CBD
Bacillota	Bacilli	Carnobacterium maltaromaticum LMA28	cml	cml-BN424_2695	AID-CBD-DBD
Bacillota	Bacilli	Caldalkalibacillus thermarum TA2.A1	cthu	cthu-HUR95_17085	AID-CBD-DBD
Bacillota	Bacilli	Dolosigranulum pigrum 83VPs-KB5	dpm	dpm-FNV33_01060	AID-CBD-DBD
Bacillota	Bacilli	Dolosigranulum pigrum 83VPs-KB5	dpm	dpm-FNV33_08875	AID-CBD-DBD
Bacillota	Bacilli	Enterococcus avium 352	eav	eav-EH197_13680	AID-CBD-DBD
Bacillota	Bacilli	Effusibacillus dendaii skT53	eff	eff-skT53_19320	AID-CBD-DBD
Bacillota	Bacilli	Exiguobacterium sp. U13-1	exu	exu-ESP131_15300	AID-CBD-DBD
Bacillota	Bacilli	Fictibacillus phosphorivorans G25-29	fpn	fpn-ABE65_017200	AID-CBD-DBD
Bacillota	Bacilli	Geobacillus kaustophilus HTA426	gka	gka-GK3061	AID-CBD-DBD
Bacillota	Bacilli	Geobacillus sp. Y4.1MC1	gmc	gmc-GY4MC1_0411	AID-CBD-DBD
Bacillota	Bacilli	Parageobacillus thermoglucosidasius C56-YS93	gth	gth-Geoth_0439	AID-CBD-DBD
Bacillota	Bacilli	Halobacillus mangrovi KTB 131	hmn	hmn-HM131_02480	AID-CBD-DBD
Bacillota	Bacilli	Hydrogenibacillus sp. N12	hyi	hyi-K2M58_07225	AID-CBD-DBD
Bacillota	Bacilli	Hydrogenibacillus sp. N12	hyi	hyi-K2M58_11670	AID-CBD-DBD
Bacillota	Bacilli	Jeotgalibaca ciconiae H21T32	jeh	jeh-EJN90_02545	AID-CBD-DBD
Bacillota	Bacilli	Kroppenstedtia eburnea DSM 45196	keb	keb-GXN75_16190	AID-CBD-DBD
Bacillota	Bacilli	Ligilactobacillus acidipiscis ACA-DC 1533 (Lactobacillus acidipiscis ACA-DC 1533)	laca	laca-LAC1533_0849	AID-CBD-DBD
Bacillota	Bacilli	Lentibacillus amyloliquefaciens LAM0015	lao	lao-AOX59_18585	AID-CBD-DBD
Bacillota	Bacilli	Bombilactobacillus bombi BI-2.5 (Lactobacillus bombi BI-2.5)	lbm	lbm-DS830_06090	AID-CBD-DBD
Bacillota	Bacilli	Loigolactobacillus coryniformis subsp. torquens DSM 20004 = KCTC 3535 (Lactobacillus coryniformis subsp. torquens DSM 20004 = KCTC 3535)	lcy	lcy-LC20004_10795	AID-CBD-DBD
Bacillota	Bacilli	Lapidilactobacillus dextrinicus LH506	ldx	ldx-LH506_03385	AID-CBD-DBD
Bacillota	Bacilli	Laceyella sacchari FBKL4.010	lfb	lfb-C1X05_15275	AID-CBD-DBD
Bacillota	Bacilli	Companilactobacillus futsaii Y97 (Lactobacillus futsaii Y97)	lft	lft-FG051_03245	AID-CBD-DBD
Bacillota	Bacilli	Schleiferilactobacillus harbinensis M1	lhb	lhb-D1010_15555	AID-CBD-DBD
Bacillota	Bacilli	Listeria monocytogenes 08-5578 (serotype 1/2a)	lmn	lmn-LM5578_2656	AID-CBD-DBD
Bacillota	Bacilli	Liquorilactobacillus nagelii TMW 1.1827 (Lactobacillus nagelii TMW 1.1827)	lng	lng-BSQ50_02625	AID-CBD-DBD
Bacillota	Bacilli	Lactiplantibacillus plantarum B21 (Lactobacillus plantarum B21)	lpb	lpb-SH83_03170	AID-CBD-DBD
Bacillota	Bacilli	Lysinibacillus sp. B2A1	lyb	lyb-C3943_07445	AID-CBD-DBD
Bacillota	Bacilli	Lysinibacillus sp. B2A1	lyb	lyb-C3943_26630	AID-CBD-DBD
Bacillota	Bacilli	Marinilactibacillus sp. 15R	marr	marr-BKP56_12365	AID-CBD-DBD
Bacillota	Bacilli	Metabacillus sp. KUDC1714	meku	meku-HUW50_05930	AID-CBD-DBD
Bacillota	Bacilli	Melissococcus plutonius ATCC 35311	mps	mps-MPTP_0683	AID
Bacillota	Bacilli	Melissococcus plutonius ATCC 35311	mps	mps-MPTP_0684	CBD-DBD
Bacillota	Bacilli	Neobacillus mesonae H20-5	nmk	nmk-CHR53_23135	AID-CBD-DBD
Bacillota	Bacilli	Novibacillus thermophilus SG-1	ntr	ntr-B0W44_16100	AID-CBD-DBD
Bacillota	Bacilli	Oceanobacillus zhaokaii 160	ocn	ocn-CUC15_15845	AID-CBD-DBD
Bacillota	Bacilli	Oceanobacillus iheyensis HTE831	oih	oih-OB2441	AID-CBD-DBD
Bacillota	Bacilli	Polycladomyces abyssicola JIR-001	pabs	pabs-JIR001_28870	AID-CBD-DBD
Bacillota	Bacilli	Paenisporosarcina antarctica CGMCC 1.6503	panc	panc-E2636_01330	AID-CBD-DBD
Bacillota	Bacilli	Paenisporosarcina antarctica CGMCC 1.6503	panc	panc-E2636_04835	AID-CBD-DBD
Bacillota	Bacilli	Paenisporosarcina antarctica CGMCC 1.6503	panc	panc-E2636_12145	AID-CBD-DBD
Bacillota	Bacilli	Priestia aryabhattai GW320	parh	parh-I5S86_24015	AID-CBD-DBD
Bacillota	Bacilli	Peribacillus butanolivorans PHB-7a	pbut	pbut-DTO10_09970	AID-CBD-DBD
Bacillota	Bacilli	Peribacillus butanolivorans PHB-7a	pbut	pbut-DTO10_14465	AID-CBD-DBD
Bacillota	Bacilli	Pediococcus damnosus TMW 2.1535	pdm	pdm-ADU72_1640	AID-CBD-DBD
Bacillota	Bacilli	Paenibacillus mucilaginosus K02	pmw	pmw-B2K_29790	AID-CBD-DBD
Bacillota	Bacilli	Paenibacillus mucilaginosus K02	pmw	pmw-B2K_35340	AID-CBD-DBD
Bacillota	Bacilli	Pontibacillus sp. HMF3514	pof	pof-GS400_16555	AID-CBD-DBD
Bacillota	Bacilli	Pradoshia sp. D12	prd	prd-F7984_17025	AID-CBD-DBD
Bacillota	Bacilli	Psychrobacillus glaciei PB01	psyo	psyo-PB01_12765	AID-CBD-DBD
Bacillota	Bacilli	Rummeliibacillus stabekisii PP9	rst	rst-ATY39_12165	AID-CBD-DBD
Bacillota	Bacilli	Salicibibacter cibarius NKC5-3	scia	scia-HUG15_21275	AID-CBD-DBD
Bacillota	Bacilli	Sediminibacillus dalangtanensis DP4-553-S	sedd	sedd-ERJ70_03545	AID-CBD-DBD
Bacillota	Bacilli	Salinicoccus halodurans H3B36	shv	shv-AAT16_12580	AID-CBD-DBD
Bacillota	Bacilli	Salimicrobium jeotgali MJ3	sje	sje-AAV35_008905	AID-CBD-DBD
Bacillota	Bacilli	Sporosarcina psychrophila DSM 6497	spsy	spsy-AZE41_06735	AID-CBD-DBD
Bacillota	Bacilli	Solibacillus silvestris DSM 12223	ssil	ssil-SOLI23_13805	AID-CBD-DBD
Bacillota	Bacilli	Sporolactobacillus terrae DRG1	stea	stea-C0679_04795	AID-CBD-DBD
Bacillota	Bacilli	Tetragenococcus halophilus NBRC 12172	thl	thl-TEH_17770	AID-CBD-DBD
Bacillota	Bacilli	Tumebacillus avium AR23208	tum	tum-CBW65_10955	AID-CBD-DBD
Bacillota	Bacilli	Thermoactinomyces vulgaris CDF	tvu	tvu-AB849_006000	AID-CBD-DBD
Bacillota	Bacilli	Vagococcus carniphilus ATCC BAA-640	vcp	vcp-H9L18_04750	AID-CBD-DBD
Bacillota	Bacilli	Viridibacillus sp. JNUCC-6	vij	vij-JNUCC6_11005	AID-CBD-DBD
Bacillota	Bacilli	Viridibacillus sp. JNUCC-6	vij	vij-JNUCC6_12415	AID-CBD-DBD
Bacillota	Bacilli	Virgibacillus necropolis LMG 19488	vne	vne-CFK40_14430	AID-CBD-DBD
Bacillota	Negativicutes	Acidaminococcus intestini RyC-MR95	ain	ain-Acin_2039	AID-CBD-DBD
Bacillota	Negativicutes	Methylomusa anaerophila MMFC1	mana	mana-MAMMFC1_02449	AID-CBD-DBD
Bacillota	Negativicutes	Megasphaera elsdenii DSM 20460	med	med-MELS_0350	AID-CBD-DBD
Bacillota	Negativicutes	Megasphaera elsdenii DSM 20460	med	med-MELS_0442	AID-CBD-DBD
Bacillota	Negativicutes	Megamonas funiformis JCM 14723	mfun	mfun-GXM21_12075	AID-CBD-DBD
Bacillota	Negativicutes	Pelosinus sp. UFO1	puf	puf-UFO1_4030	AID-CBD-DBD
Bacillota	Negativicutes	Selenomonas ruminantium subsp. lactilytica TAM6421	sri	sri-SELR_15830	AID-CBD-DBD
Bacillota	Negativicutes	Sporomusa termitida DSM 4440	sted	sted-SPTER_33110	AID-CBD-DBD
Bacillota	Clostridia	Acididesulfobacillus acetoxydans INE	aacx	aacx-DEACI_0314	AID-CBD-DBD
Bacillota	Clostridia	Acetohalobium arabaticum DSM 5501	aar	aar-Acear_0320	AID-CBD-DBD
Bacillota	Clostridia	Aminipila butyrica DSM 103574	abut	abut-Ami103574_12070	AID-CBD-DBD
Bacillota	Clostridia	Anaerostipes caccae DSM 14662	acac	acac-EYQ97_13860	AID-CBD-DBD
Bacillota	Clostridia	Anaerostipes caccae DSM 14662	acac	acac-EYQ97_13985	AID-CBD-DBD
Bacillota	Clostridia	Alkalicella caledoniensis LB2	acae	acae-HYG86_06210	AID-CBD-DBD
Bacillota	Clostridia	Ammonifex degensii KC4	adg	adg-Adeg_1618	AID-CBD-DBD
Bacillota	Clostridia	Anoxybacter fermentans DY22613	aft	aft-BBF96_01990	AID-CBD-DBD
Bacillota	Clostridia	Alkalibacter rhizosphaerae ES005	alka	alka-J0B03_10480	AID-CBD-DBD
Bacillota	Clostridia	Alkaliphilus metalliredigens QYMF	amt	amt-Amet_3582	AID-CBD-DBD
Bacillota	Clostridia	Acetobacterium woodii DSM 1030	awo	awo-Awo_c24550	AID-CBD-DBD
Bacillota	Clostridia	Caloramator sp. E03	cale	cale-FDN13_13605	AID-CBD-DBD
Bacillota	Clostridia	Caproiciproducens sp. NJN-50	capr	capr-EQM14_03100	AID-CBD-DBD
Bacillota	Clostridia	Petrocella atlantisensis 70B-A	cbar	cbar-PATL70BA_0910	AID-CBD-DBD
Bacillota	Clostridia	Enterocloster bolteae ATCC BAA-613	cbol	cbol-CGC65_27965	AID-CBD-DBD
Bacillota	Clostridia	Clostridioides difficile CD196 (Clostridium difficile CD196) (PCR-ribotype 027)	cdc	cdc-CD196_2986	AID-CBD-DBD
Bacillota	Clostridia	Caproicibacter fermentans 7D4C2	cfem	cfem-HCR03_15990	AID-CBD-DBD
Bacillota	Clostridia	Carboxydothermus hydrogenoformans Z-2901	chy	chy-CHY_0279	AID-CBD-DBD
Bacillota	Clostridia	Christensenella minuta DSM 22607	cmiu	cmiu-B1H56_01440	AID-CBD-DBD
Bacillota	Clostridia	Crassaminicella profunda Ra1766H	cprf	cprf-K7H06_10580	AID-CBD-DBD
Bacillota	Clostridia	Anaerotignum propionicum DSM 1682 (Clostridium propionicum DSM 1682)	cpro	cpro-CPRO_01120	AID-CBD-DBD
Bacillota	Clostridia	Clostridium saccharolyticum WM1	csh	csh-Closa_1803	AID-CBD-DBD
Bacillota	Clostridia	Clostridium saccharoperbutylacetonicum N1-4(HMT)	csr	csr-Cspa_c51140	AID-CBD-DBD
Bacillota	Clostridia	Acetoanaerobium sticklandii DSM 519	cst	cst-CLOST_0639	AID
Bacillota	Clostridia	Acetoanaerobium sticklandii DSM 519	cst	cst-CLOST_0640	CBD-DBD
Bacillota	Clostridia	Clostridium thermosuccinogenes DSM 5807	cthd	cthd-CDO33_09295	AID-CBD-DBD
Bacillota	Clostridia	Carboxydocella thermautotrophica 019	cthm	cthm-CFE_0544	AID-CBD-DBD
Bacillota	Clostridia	Desulfofarcimen acetoxidans DSM 771	dae	dae-Dtox_3938	AID-CBD-DBD
Bacillota	Clostridia	Desulfotomaculum nigrificans CO-1-SRB (Desulfotomaculum carboxydivorans CO-1-SRB)	dca	dca-Desca_2513	AID-CBD-DBD
Bacillota	Clostridia	Dehalobacter sp. DCA	ded	ded-DHBDCA_p1641	AID-CBD-DBD
Bacillota	Clostridia	Desulfoscipio gibsoniae DSM 7213	dgi	dgi-Desgi_4301	AID-CBD-DBD
Bacillota	Clostridia	Desulfofundulus kuznetsovii DSM 6115	dku	dku-Desku_3296	AID-CBD-DBD
Bacillota	Clostridia	Desulfosporosinus orientis DSM 765	dor	dor-Desor_5473	AID-CBD-DBD
Bacillota	Clostridia	Desulforamulus ruminis DSM 2154	dru	dru-Desru_3600	AID-CBD-DBD
Bacillota	Clostridia	Desulfitobacterium hafniense Y51	dsy	dsy-DSY4842	AID-CBD-DBD
Bacillota	Clostridia	Peptoclostridium acidaminophilum DSM 3953 (Eubacterium acidaminophilum DSM 3953)	eac	eac-EAL2_c15830	AID-CBD-DBD
Bacillota	Clostridia	Eubacterium limosum ATCC 8486	elim	elim-B2M23_00555	AID-CBD-DBD
Bacillota	Clostridia	Flavonifractor plautii YL31	fpla	fpla-A4U99_14675	AID-CBD-DBD
Bacillota	Clostridia	Candidatus Formimonas warabiya DCMF	fwa	fwa-DCMF_14920	AID-CBD-DBD
Bacillota	Clostridia	Gelria sp. Kuro-4	gek	gek-kuro4_25290	AID-CBD-DBD
Bacillota	Clostridia	Geosporobacter ferrireducens IRF9	gfe	gfe-Gferi_24440	AID-CBD-DBD
Bacillota	Clostridia	Halocella sp. SP3-1	hals	hals-D7D81_05730	AID-CBD-DBD
Bacillota	Clostridia	Halanaerobium hydrogeniformans sapolanicus	has	has-Halsa_0965	AID-CBD-DBD
Bacillota	Clostridia	Halobacteroides halobius DSM 5150	hhl	hhl-Halha_2538	AID-CBD-DBD
Bacillota	Clostridia	Heliomicrobium modesticaldum Ice1 (Heliobacterium modesticaldum Ice1)	hmo	hmo-HM1_1310	AID-CBD-DBD
Bacillota	Clostridia	Halothermothrix orenii H 168	hor	hor-Hore_15850	AID-CBD-DBD
Bacillota	Clostridia	Intestinimonas butyriciproducens AF211	ibu	ibu-IB211_02653c	AID-CBD-DBD
Bacillota	Clostridia	Iocasia fonsfrigidae NS-1	ifn	ifn-GM661_03185	AID-CBD-DBD
Bacillota	Clostridia	Koleobacter methoxysyntrophicus NRmbB1	kme	kme-H0A61_02868	AID-CBD-DBD
Bacillota	Clostridia	Lachnoclostridium sp. YL32	lacy	lacy-A4V08_19805	AID-CBD-DBD
Bacillota	Clostridia	Lawsonibacter asaccharolyticus OA10	lasa	lasa-L9O85_10020	AID-CBD-DBD
Bacillota	Clostridia	Lachnoanaerobaculum umeaense DSM 23576 = CCUG 58757	lua	lua-D4A81_12755	AID-CBD-DBD
Bacillota	Clostridia	Mahella australiensis 50-1 BON	mas	mas-Mahau_1482	AID-CBD-DBD
Bacillota	Clostridia	Moorella thermoacetica DSM 2955	mthz	mthz-MOTHA_c02740	AID-CBD-DBD
Bacillota	Clostridia	Natranaerofaba carboxydovora ANCO1	ncd	ncd-ACONDI_01851	AID-CBD-DBD
Bacillota	Clostridia	Natranaerobius thermophilus JW/NM-WN-LF	nth	nth-Nther_2020	AID-CBD-DBD
Bacillota	Clostridia	Dysosmobacter welbionis J115	obj	obj-EIO64_09530	AID-CBD-DBD
Bacillota	Clostridia	Oscillibacter valericigenes Sjm18-20	ova	ova-OBV_07640	AID-CBD-DBD
Bacillota	Clostridia	Paraclostridium bifermentans DSM 14991	pbif	pbif-KXZ80_01835	AID-CBD-DBD
Bacillota	Clostridia	Pusillibacter faecalis MM59	pfaa	pfaa-MM59RIKEN_10500	AID-CBD-DBD
Bacillota	Clostridia	Peptacetobacter hiranonis DSM 13275	phx	phx-KGNDJEFE_00615	AID-CBD
Bacillota	Clostridia	Peptacetobacter hiranonis DSM 13275	phx	phx-KGNDJEFE_00617	DBD
Bacillota	Clostridia	Pelotomaculum thermopropionicum SI	pth	pth-PTH_2724	AID-CBD-DBD
Bacillota	Clostridia	Mediterraneibacter gnavus ATCC 29149	rgn	rgn-RGna_09035	AID-CBD-DBD
Bacillota	Clostridia	Romboutsia sp. CE17	roc	roc-HF520_00015	AID-CBD-DBD
Bacillota	Clostridia	Candidatus Syntrophocurvum alkaliphilum B(2M)	salq	salq-SYNTR_1765	AID-CBD-DBD
Bacillota	Clostridia	Sarcina sp. JB2	sarj	sarj-HH195_02770	AID-CBD-DBD
Bacillota	Clostridia	Sulfobacillus acidophilus TPY	say	say-TPY_3186	AID-CBD-DBD
Bacillota	Clostridia	Syntrophothermus lipocalidus DSM 12680	slp	slp-Slip_1854	AID-CBD-DBD
Bacillota	Clostridia	Syntrophomonas wolfei subsp. wolfei str. Goettingen G311	swo	swo-Swol_0265	AID-CBD-DBD
Bacillota	Clostridia	Terrisporobacter hibernicus MCA3	tem	tem-JW646_05490	AID-CBD-DBD
Bacillota	Clostridia	Tepidanaerobacter acetatoxydans Re1	tep	tep-TepRe1_1978	AID-CBD-DBD
Bacillota	Clostridia	Thermanaerosceptrum fracticalcis DRI-13	tfr	tfr-BR63_11420	AID-CBD-DBD
Bacillota	Clostridia	Thermincola potens JR	tjr	tjr-TherJR_2713	AID-CBD-DBD
Bacillota	Clostridia	Thermosediminibacter oceani DSM 16646	toc	toc-Toce_1856	AID-CBD-DBD
Bacillota	Clostridia	Thermacetogenium phaeum DSM 12270	tpz	tpz-Tph_c06730	AID-CBD-DBD
Bacillota	Clostridia	Thermoanaerobacterium saccharolyticum JW/SL-YS485	tsh	tsh-Tsac_2488	AID-CBD-DBD
Bacillota	Clostridia	Caldanaerobacter subterraneus subsp. tengcongensis MB4(T) (Thermoanaerobacter tengcongensis MB4(T))	tte	tte-TTE1764	AID-CBD-DBD
Bacillota	Clostridia	Thermoanaerobacter wiegelii Rt8.B1	twi	twi-Thewi_1691	AID-CBD-DBD
Bacillota	Clostridia	Vescimonas coprocola MM50	vcop	vcop-MM50RIKEN_19120	AID-CBD-DBD
Bacillota	Clostridia	Vallitalea pronyensis FatNI3c	vpy	vpy-HZI73_15730	AID-CBD-DBD
Pseudomonadota	Alphaproteobacteria	Aminobacter aminovorans KCTC 2477	aak	aak-AA2016_0243	AID-CBD-DBD
Pseudomonadota	Alphaproteobacteria	Croceibacterium atlanticum 26DY36 (Altererythrobacter atlanticus 26DY36)	aay	aay-WYH_02600	AID-CBD-DBD
Pseudomonadota	Alphaproteobacteria	Georhizobium profundi WS11	abaw	abaw-D5400_00165	AID-CBD-DBD
Pseudomonadota	Alphaproteobacteria	Asaia bogorensis NBRC 16594	abg	abg-Asbog_01861	AID-CBD-DBD
Pseudomonadota	Alphaproteobacteria	Tsuneonella dongtanensis KCTC 22672 (Altererythrobacter dongtanensis KCTC 22672)	ado	ado-A6F68_00211	AID-CBD-DBD
Pseudomonadota	Alphaproteobacteria	Asticcacaulis excentricus CB 48	aex	aex-Astex_0118	AID-CBD-DBD
Pseudomonadota	Alphaproteobacteria	Antarctobacter heliothermus SMS3	aht	aht-ANTHELSMS3_04152	AID-CBD-DBD
Pseudomonadota	Alphaproteobacteria	Altererythrobacter sp. B11	alb	alb-AEB_P0879	AID-CBD-DBD
Pseudomonadota	Alphaproteobacteria	Acidiphilium multivorum AIU301	amv	amv-ACMV_22600	AID-CBD-DBD
Pseudomonadota	Alphaproteobacteria	Pelagerythrobacter marensis KCTC 22370	amx	amx-AM2010_2014	AID-CBD-DBD
Pseudomonadota	Alphaproteobacteria	Paraurantiacibacter namhicola JCM 16345	anh	anh-A6F65_00228	AID-CBD-DBD
Pseudomonadota	Alphaproteobacteria	Candidatus Puniceispirillum marinum IMCC1322	apb	apb-SAR116_0810	AID-CBD-DBD
Pseudomonadota	Alphaproteobacteria	Ancylobacter pratisalsi DSM 102029	apra	apra-G3A50_11070	AID-CBD-DBD
Pseudomonadota	Alphaproteobacteria	Rhizobium rhizogenes K84	ara	ara-Arad_0619	CBD-DBD
Pseudomonadota	Alphaproteobacteria	Aureimonas sp. AU20	aua	aua-M673_01165	AID-CBD-DBD
Pseudomonadota	Alphaproteobacteria	Aurantimonas sp. HBX-1	aub	aub-LXB15_18500	AID-CBD-DBD
Pseudomonadota	Alphaproteobacteria	Azorhizobium caulinodans ORS 571	azc	azc-AZC_3925	AID-CBD-DBD
Pseudomonadota	Alphaproteobacteria	Azospirillum sp. B510	azl	azl-AZL_001090	AID-CBD-DBD
Pseudomonadota	Alphaproteobacteria	Bartonella apis BBC0122	bapi	bapi-BBC0122_001150	AID-CBD-DBD
Pseudomonadota	Alphaproteobacteria	Bradyrhizobium arachidis CCBAU 051107	barh	barh-WN72_00605	AID-CBD-DBD
Pseudomonadota	Alphaproteobacteria	Beijerinckia indica subsp. indica ATCC 9039	bid	bid-Bind_0567	AID-CBD-DBD
Pseudomonadota	Alphaproteobacteria	Blastochloris tepida GI	blag	blag-BLTE_28270	AID-CBD-DBD
Pseudomonadota	Alphaproteobacteria	Blastomonas sp. RAC04	blas	blas-BSY18_3424	AID-CBD-DBD
Pseudomonadota	Alphaproteobacteria	Brucella melitensis bv. 1 16M	bme	bme-BMEI1789	AID-CBD-DBD
Pseudomonadota	Alphaproteobacteria	Bosea sp. F3-2	bof	bof-FQV39_14010	AID-CBD-DBD
Pseudomonadota	Alphaproteobacteria	Breoghania sp. L-A4	brn	brn-D1F64_02575	AID-CBD-DBD
Pseudomonadota	Alphaproteobacteria	Brevundimonas vancanneytii NCTC9239	bvy	bvy-NCTC9239_02788	AID-CBD-DBD
Pseudomonadota	Alphaproteobacteria	Caulobacter sp. K31	cak	cak-Caul_4958	AID-CBD-DBD
Pseudomonadota	Alphaproteobacteria	Candidatus Viadribacter manganicus OTSz_A_272	cbot	cbot-ATE48_08470	AID-CBD-DBD
Pseudomonadota	Alphaproteobacteria	Chelatococcus sp. CO-6	chel	chel-AL346_03605	AID-CBD-DBD
Pseudomonadota	Alphaproteobacteria	Celeribacter indicus P73	cid	cid-P73_4498	AID-CBD-DBD
Pseudomonadota	Alphaproteobacteria	Citromicrobium sp. JL477	cij	cij-WG74_01350	AID-CBD-DBD
Pseudomonadota	Alphaproteobacteria	Croceicoccus marinus E4A9	cman	cman-A9D14_12125	AID-CBD-DBD
Pseudomonadota	Alphaproteobacteria	Chenggangzhangella methanolivorans CHL1	cmet	cmet-K6K41_14335	AID-CBD-DBD
Pseudomonadota	Alphaproteobacteria	Actibacterium sp. EMB200-NS6	con	con-TQ29_04925	AID-CBD-DBD
Pseudomonadota	Alphaproteobacteria	Frigidibacter mobilis cai42 (Defluviimonas alba cai42)	daa	daa-AKL17_1564	AID-CBD
Pseudomonadota	Alphaproteobacteria	Frigidibacter mobilis cai42 (Defluviimonas alba cai42)	daa	daa-AKL17_1565	CBD-DBD
Pseudomonadota	Alphaproteobacteria	Frigidibacter mobilis cai42 (Defluviimonas alba cai42)	daa	daa-AKL17_4298	AID
Pseudomonadota	Alphaproteobacteria	Frigidibacter mobilis cai42 (Defluviimonas alba cai42)	daa	daa-AKL17_4299	CBD-DBD
Pseudomonadota	Alphaproteobacteria	Devosia sp. H5989	deq	deq-XM25_20100	AID-CBD-DBD
Pseudomonadota	Alphaproteobacteria	Dinoroseobacter shibae DFL 12 = DSM 16493	dsh	dsh-Dshi_3584	AID-CBD-DBD
Pseudomonadota	Alphaproteobacteria	Defluviicoccus vanus Ben 114	dvn	dvn-HQ394_08480	AID-CBD-DBD
Pseudomonadota	Alphaproteobacteria	Paremcibacter congregatus ZYLT (Emcibacter congregatus ZYLT)	ecog	ecog-FIV45_13780	AID-CBD-DBD
Pseudomonadota	Alphaproteobacteria	Qipengyuania flava VG1	efv	efv-CHH26_02050	AID-CBD-DBD
Pseudomonadota	Alphaproteobacteria	Elioraea tepida MS-P2	elio	elio-KO353_14195	AID-CBD-DBD
Pseudomonadota	Alphaproteobacteria	Sinorhizobium mexicanum ITTG R7	emx	emx-FKV68_02330	AID-CBD-DBD
Pseudomonadota	Alphaproteobacteria	Sinorhizobium mexicanum ITTG R7	emx	emx-FKV68_24175	AID-CBD-DBD
Pseudomonadota	Alphaproteobacteria	Erythrobacter sp. KY5	erk	erk-CD351_01040	AID-CBD-DBD
Pseudomonadota	Alphaproteobacteria	Aurantiacibacter atlanticus s21-N3	ery	ery-CP97_03245	AID-CBD-DBD
Pseudomonadota	Alphaproteobacteria	Ferrovibrio terrae K5	fer	fer-FNB15_12705	AID-CBD-DBD
Pseudomonadota	Alphaproteobacteria	Candidatus Filomicrobium marinum W	fil	fil-BN1229_v1_1630	AID-CBD-DBD
Pseudomonadota	Alphaproteobacteria	Glycocaulis alkaliphilus 6B-8	gak	gak-X907_2720	AID-CBD-DBD
Pseudomonadota	Alphaproteobacteria	Granulibacter bethesdensis CGDNIH4	gbs	gbs-GbCGDNIH4_0696	AID-CBD-DBD
Pseudomonadota	Alphaproteobacteria	Gluconacetobacter diazotrophicus PA1 5 (Brazil)	gdi	gdi-GDI0424	AID-CBD-DBD
Pseudomonadota	Alphaproteobacteria	Gluconacetobacter diazotrophicus PA1 5 (Brazil)	gdi	gdi-GDI2119	AID-CBD-DBD
Pseudomonadota	Alphaproteobacteria	Gemmobacter fulvus con5	gfu	gfu-KM031_18790	AID-CBD-DBD
Pseudomonadota	Alphaproteobacteria	Gluconobacter oxydans H24	goh	goh-B932_0221	AID-CBD-DBD
Pseudomonadota	Alphaproteobacteria	Hypericibacter adhaerens R5959	hadh	hadh-FRZ61_02180	AID-CBD-DBD
Pseudomonadota	Alphaproteobacteria	Hirschia baltica ATCC 49814	hba	hba-Hbal_0223	AID-CBD-DBD
Pseudomonadota	Alphaproteobacteria	Pikeienuella piscinae RR4-56	hdh	hdh-G5B40_02210	AID-CBD-DBD
Pseudomonadota	Alphaproteobacteria	Hartmannibacter diazotrophicus E19T	hdi	hdi-HDIA_0189	AID-CBD-DBD
Pseudomonadota	Alphaproteobacteria	Hankyongella ginsenosidimutans W1-2-3	hgn	hgn-E6W36_08335	CBD-DBD
Pseudomonadota	Alphaproteobacteria	Haematospirillum jordaniae H5569	hjo	hjo-AY555_03045	AID-CBD-DBD
Pseudomonadota	Alphaproteobacteria	Hyphomicrobium sp. MC1	hmc	hmc-HYPMC_0379	AID-CBD-DBD
Pseudomonadota	Alphaproteobacteria	Haematobacter massiliensis OT1	hml	hml-HmaOT1_03225	AID-CBD-DBD
Pseudomonadota	Alphaproteobacteria	Hyphomonas neptunium ATCC 15444	hne	hne-HNE_0206	AID-CBD-DBD
Pseudomonadota	Alphaproteobacteria	Hoeflea sp. IMCC20628	hoe	hoe-IMCC20628_03781	AID-CBD-DBD
Pseudomonadota	Alphaproteobacteria	Hyphobacterium sp. CCMP332	hyt	hyt-HXX25_12555	AID-CBD-DBD
Pseudomonadota	Alphaproteobacteria	Kaistia sp. 32K	kai	kai-K32_45630	AID-CBD-DBD
Pseudomonadota	Alphaproteobacteria	Kaustia mangrovi R1DC25	kmn	kmn-HW532_07600	AID-CBD-DBD
Pseudomonadota	Alphaproteobacteria	Labrenzia sp. THAF35	labt	labt-FIU93_27275	AID-CBD-DBD
Pseudomonadota	Alphaproteobacteria	Roseibium aggregatum RMAR6-6	lagg	lagg-B0E33_04520	AID-CBD-DBD
Pseudomonadota	Alphaproteobacteria	Lichenicola cladoniae PAMC 26569	lck	lck-HN018_10035	AID-CBD-DBD
Pseudomonadota	Alphaproteobacteria	Lichenihabitans sp. PAMC28606	liz	liz-LGH83_17095	AID-CBD-DBD
Pseudomonadota	Alphaproteobacteria	Labrys sp. KNU-23	lne	lne-FZC33_26515	AID-CBD-DBD
Pseudomonadota	Alphaproteobacteria	Yoonia vestfoldensis SMR4r	lvs	lvs-LOKVESSMR4R_03443	AID-CBD-DBD
Pseudomonadota	Alphaproteobacteria	Magnetospira sp. QH-2	magq	magq-MGMAQ_3302	AID-CBD-DBD
Pseudomonadota	Alphaproteobacteria	Magnetospirillum sp. XM-1	magx	magx-XM1_1417	AID-CBD-DBD
Pseudomonadota	Alphaproteobacteria	Marinovum algicola DG 898	malg	malg-MALG_01259	AID-CBD-DBD
Pseudomonadota	Alphaproteobacteria	Mameliella alba KU6B	malu	malu-KU6B_14970	AID-CBD-DBD
Pseudomonadota	Alphaproteobacteria	Methyloceanibacter caenitepidi Gela4	mcg	mcg-GL4_0539	AID-CBD-DBD
Pseudomonadota	Alphaproteobacteria	Methylorubrum extorquens AM1	mea	mea-Mex_1p2466	AID-CBD-DBD
Pseudomonadota	Alphaproteobacteria	Chelativorans sp. BNC1	mes	mes-Meso_2956	AID-CBD-DBD
Pseudomonadota	Alphaproteobacteria	Chelativorans sp. BNC1	mes	mes-Meso_3667	AID-CBD-DBD
Pseudomonadota	Alphaproteobacteria	Aquibium oceanicum B7 (Mesorhizobium sp. B7)	meso	meso-BSQ44_02265	AID-CBD-DBD
Pseudomonadota	Alphaproteobacteria	Methyloligella sp. GL2	metg	metg-HT051_00545	AID-CBD-DBD
Pseudomonadota	Alphaproteobacteria	Magnetococcus marinus MC-1	mgm	mgm-Mmc1_3334	AID-CBD-DBD
Pseudomonadota	Alphaproteobacteria	Methylovirgula ligni BW863	mlg	mlg-CWB41_01310	AID-CBD-DBD
Pseudomonadota	Alphaproteobacteria	Mesorhizobium loti NZP2037	mln	mln-A9174_09060	AID-CBD-DBD
Pseudomonadota	Alphaproteobacteria	Mesorhizobium loti NZP2037	mln	mln-A9174_31075	DBD
Pseudomonadota	Alphaproteobacteria	Mesorhizobium loti NZP2037	mln	mln-A9174_32610	AID-CBD-DBD
Pseudomonadota	Alphaproteobacteria	Martelella mediterranea DSM 17316 MACL11	mmed	mmed-Mame_03925	AID-CBD-DBD
Pseudomonadota	Alphaproteobacteria	Candidatus Midichloria mitochondrii IricVA, endosymbiont of Ixodes ricinus (castor bean tick)	mmn	mmn-midi_00411	CBD-DBD
Pseudomonadota	Alphaproteobacteria	Maricaulis maris MCS10	mmr	mmr-Mmar10_0105	AID-CBD-DBD
Pseudomonadota	Alphaproteobacteria	Maritalea myrionectae HL2708#5	mmyr	mmyr-MXMO3_03380	AID-CBD-DBD
Pseudomonadota	Alphaproteobacteria	Methylobacterium nodulans ORS 2060	mno	mno-Mnod_1144	AID-CBD-DBD
Pseudomonadota	Alphaproteobacteria	Methylobacterium nodulans ORS 2060	mno	mno-Mnod_3935	AID-CBD-DBD
Pseudomonadota	Alphaproteobacteria	Microvirga ossetica V5/3M	moc	moc-BB934_11925	AID-CBD-DBD
Pseudomonadota	Alphaproteobacteria	Methylocystis parvus BRCS2	mpar	mpar-F7D14_05850	AID-CBD-DBD
Pseudomonadota	Alphaproteobacteria	Methylosinus trichosporium OB3b	mtw	mtw-CQW49_13280	AID-CBD-DBD
Pseudomonadota	Alphaproteobacteria	Candidatus Nucleicultrix amoebiphila FS5	naf	naf-GQ61_03885	AID-CBD-DBD
Pseudomonadota	Alphaproteobacteria	Nitrospirillum viridazoti CBAmC (Nitrospirillum amazonense CBAmC)	nao	nao-Y958_01600	AID-CBD-DBD
Pseudomonadota	Alphaproteobacteria	Niveispirillum cyanobacteriorum TH16	ncb	ncb-C0V82_07775	AID-CBD-DBD
Pseudomonadota	Alphaproteobacteria	Neoasaia chiangmaiensis NBRC 101099	nch	nch-A0U93_10990	AID-CBD-DBD
Pseudomonadota	Alphaproteobacteria	Neorhizobium galegae bv. orientalis HAMBI 540	ngg	ngg-RG540_CH00120	AID-CBD-DBD
Pseudomonadota	Alphaproteobacteria	Neorhizobium galegae bv. orientalis HAMBI 540	ngg	ngg-RG540_PA10550	AID-CBD-DBD
Pseudomonadota	Alphaproteobacteria	Nitrobacter hamburgensis X14	nha	nha-Nham_0173	AID-CBD-DBD
Pseudomonadota	Alphaproteobacteria	Nitratireductor mangrovi SY7	niy	niy-FQ775_18285	AID-CBD-DBD
Pseudomonadota	Alphaproteobacteria	Nordella sp. HKS 07	noh	noh-G5V57_13465	AID-CBD-DBD
Pseudomonadota	Alphaproteobacteria	Novosphingobium resinovorum SA1	nre	nre-BES08_09505	AID-CBD-DBD
Pseudomonadota	Alphaproteobacteria	Caenibius tardaugens NBRC 16725 (Novosphingobium tardaugens NBRC 16725)	ntd	ntd-EGO55_02200	AID-CBD-DBD
Pseudomonadota	Alphaproteobacteria	Octadecabacter arcticus 238	oar	oar-OA238_118p0380	AID-CBD-DBD
Pseudomonadota	Alphaproteobacteria	Oceanicola sp. D3	ocd	ocd-FHY55_01135	AID-CBD-DBD
Pseudomonadota	Alphaproteobacteria	Afipia carboxidovorans OM5 (Goettingen) (Oligotropha carboxidovorans OM5)	ocg	ocg-OCA5_c00740	AID-CBD-DBD
Pseudomonadota	Alphaproteobacteria	Ochrobactrum quorumnocens A44 (Ochrobactrum sp. A44)	och	och-CES85_0173	AID-CBD-DBD
Pseudomonadota	Alphaproteobacteria	Ochrobactrum quorumnocens A44 (Ochrobactrum sp. A44)	och	och-CES85_5665	AID-CBD-DBD
Pseudomonadota	Alphaproteobacteria	Ochrobactrum sp. MT180101	ocr	ocr-HGK82_00205	AID-CBD-DBD
Pseudomonadota	Alphaproteobacteria	Oricola thermophila MEBiC13590	orm	orm-HTY61_14365	AID-CBD-DBD
Pseudomonadota	Alphaproteobacteria	Candidatus Paracaedibacter acanthamoebae PRA3	paca	paca-ID47_06595	AID-CBD-DBD
Pseudomonadota	Alphaproteobacteria	Parasphingopyxis algicola JCM 31719	palg	palg-HFP57_09975	AID-CBD-DBD
Pseudomonadota	Alphaproteobacteria	Profundibacter amoris BAR1	pamo	pamo-BAR1_15670	AID-CBD-DBD
Pseudomonadota	Alphaproteobacteria	Parasphingorhabdus cellanae JHSY0214	parj	parj-J4G78_11080	AID-CBD-DBD
Pseudomonadota	Alphaproteobacteria	Parvularcula bermudensis HTCC2503	pbr	pbr-PB2503_06362	AID-CBD-DBD
Pseudomonadota	Alphaproteobacteria	Paracoccus denitrificans PD1222	pde	pde-Pden_4987	AID-CBD-DBD
Pseudomonadota	Alphaproteobacteria	Peteryoungia desertarenae ADMK78	pdes	pdes-FE840_006330	AID-CBD-DBD
Pseudomonadota	Alphaproteobacteria	Phaeobacter gallaeciensis DSM 26640	pgd	pgd-Gal_01405	AID-CBD-DBD
Pseudomonadota	Alphaproteobacteria	Polymorphum gilvum SL003B-26A1	pgv	pgv-SL003B_3933	AID-CBD-DBD
Pseudomonadota	Alphaproteobacteria	Pelagibacterium halotolerans B2	phl	phl-KKY_3432	AID-CBD-DBD
Pseudomonadota	Alphaproteobacteria	Phyllobacterium zundukense Tri-48	pht	pht-BLM14_16660	AID-CBD-DBD
Pseudomonadota	Alphaproteobacteria	Parvibaculum lavamentivorans DS-1	pla	pla-Plav_0192	AID-CBD-DBD
Pseudomonadota	Alphaproteobacteria	Pleomorphomonas sp. SM30	pleo	pleo-OHA_1_03307	AID-CBD-DBD
Pseudomonadota	Alphaproteobacteria	Pyruvatibacter mobilis CGMCC 1.15125	pmob	pmob-HG718_12250	AID-CBD-DBD
Pseudomonadota	Alphaproteobacteria	Polymorphobacter sp. PAMC 29334	poq	poq-KZX46_10095	AID-CBD-DBD
Pseudomonadota	Alphaproteobacteria	Porphyrobacter sp. YT40	pot	pot-E2E27_02520	AID-CBD-DBD
Pseudomonadota	Alphaproteobacteria	Pontivivens ytuae MT2928	poz	poz-I0K15_09085	AID-CBD-DBD
Pseudomonadota	Alphaproteobacteria	Pannonibacter phragmitetus 31801	pphr	pphr-APZ00_04285	AID-CBD-DBD
Pseudomonadota	Alphaproteobacteria	Paroceanicella profunda D4M1	ppru	ppru-FDP22_02750	AID-CBD-DBD
Pseudomonadota	Alphaproteobacteria	Pseudochrobactrum algeriensis C150915_17	pscq	pscq-KHQ08_05885	AID-CBD-DBD
Pseudomonadota	Alphaproteobacteria	Pseudorhodobacter turbinis S12M18	pseb	pseb-EOK75_17325	AID-CBD-DBD
Pseudomonadota	Alphaproteobacteria	Pseudovibrio sp. FO-BEG1	psf	psf-PSE_0691	AID-CBD-DBD
Pseudomonadota	Alphaproteobacteria	Pseudorhodoplanes sinuspersici RIPI110	psin	psin-CAK95_05230	AID-CBD-DBD
Pseudomonadota	Alphaproteobacteria	Phreatobacter stygius KCTC 52518	pstg	pstg-E8M01_12870	AID-CBD-DBD
Pseudomonadota	Alphaproteobacteria	Planktomarina temperata RCA23	ptp	ptp-RCA23_c07600	AID-CBD-DBD
Pseudomonadota	Alphaproteobacteria	Phenylobacterium zucineum HLK1	pzu	pzu-PHZ_c0178	AID-CBD-DBD
Pseudomonadota	Alphaproteobacteria	Fuscovulum blasticum 28/5	rbl	rbl-B6K69_06175	AID-CBD-DBD
Pseudomonadota	Alphaproteobacteria	Fuscovulum blasticum 28/5	rbl	rbl-B6K69_13180	AID-CBD-DBD
Pseudomonadota	Alphaproteobacteria	Rhodospirillum centenum SW	rce	rce-RC1_3203	AID-CBD-DBD
Pseudomonadota	Alphaproteobacteria	Rhodobacter capsulatus SB 1003	rcp	rcp-RCAP_rcc00568	AID-CBD-DBD
Pseudomonadota	Alphaproteobacteria	Pseudorhizobium flavum YW14 (Rhizobium flavum YW14)	rfv	rfv-RFYW14_00380	AID-CBD-DBD
Pseudomonadota	Alphaproteobacteria	Roseomonas gilardii U14-5	rgi	rgi-RGI145_07150	AID-CBD-DBD
Pseudomonadota	Alphaproteobacteria	Rhodoblastus sp. SSC7	rhj	rhj-HZY79_02500	AID-CBD-DBD
Pseudomonadota	Alphaproteobacteria	Rhodoplanes sp. Z2-YC6860	rhz	rhz-RHPLAN_03760	AID-CBD-DBD
Pseudomonadota	Alphaproteobacteria	Rhizobium jaguaris CCGE525	rjg	rjg-CCGE525_02915	AID-CBD-DBD
Pseudomonadota	Alphaproteobacteria	Rhizobium jaguaris CCGE525	rjg	rjg-CCGE525_35170	AID-CBD-DBD
Pseudomonadota	Alphaproteobacteria	Rhodopseudomonas palustris CGA009	rpa	rpa-RPA0050	AID-CBD-DBD
Pseudomonadota	Alphaproteobacteria	Pararhodospirillum photometricum DSM 122 (Rhodospirillum photometricum DSM 122)	rpm	rpm-RSPPHO_03192	AID-CBD-DBD
Pseudomonadota	Alphaproteobacteria	Roseitalea porphyridii MA7-20	rpod	rpod-E0E05_02970	AID-CBD-DBD
Pseudomonadota	Alphaproteobacteria	Rhodopseudomonas palustris TIE-1	rpt	rpt-Rpal_0052	AID-CBD-DBD
Pseudomonadota	Alphaproteobacteria	Rhodospirillum rubrum F11	rrf	rrf-F11_00055	AID-CBD-DBD
Pseudomonadota	Alphaproteobacteria	Cereibacter sphaeroides KD131	rsk	rsk-RSKD131_1182	AID-CBD-DBD
Pseudomonadota	Alphaproteobacteria	Cereibacter sphaeroides KD131	rsk	rsk-RSKD131_1384	AID-CBD-DBD
Pseudomonadota	Alphaproteobacteria	Cereibacter sphaeroides KD131	rsk	rsk-RSKD131_1862	AID-CBD-DBD
Pseudomonadota	Alphaproteobacteria	Cereibacter sphaeroides KD131	rsk	rsk-RSKD131_3778	AID-CBD-DBD
Pseudomonadota	Alphaproteobacteria	Cereibacter sphaeroides 2.4.1 (Rhodobacter sphaeroides 2.4.1)	rsp	rsp-RSP_0068	AID-CBD-DBD
Pseudomonadota	Alphaproteobacteria	Cereibacter sphaeroides 2.4.1 (Rhodobacter sphaeroides 2.4.1)	rsp	rsp-RSP_0527	AID-CBD-DBD
Pseudomonadota	Alphaproteobacteria	Cereibacter sphaeroides 2.4.1 (Rhodobacter sphaeroides 2.4.1)	rsp	rsp-RSP_2867	AID-CBD-DBD
Pseudomonadota	Alphaproteobacteria	Cereibacter sphaeroides 2.4.1 (Rhodobacter sphaeroides 2.4.1)	rsp	rsp-RSP_3606	AID-CBD-DBD
Pseudomonadota	Alphaproteobacteria	Rhodovulum sulfidophilum DSM 2351	rsu	rsu-NHU_01417	AID-CBD-DBD
Pseudomonadota	Alphaproteobacteria	Rhodomicrobium vannielii ATCC 17100	rva	rva-Rvan_1285	AID-CBD-DBD
Pseudomonadota	Alphaproteobacteria	Sagittula sp. P11	sagu	sagu-CDO87_16390	AID-CBD-DBD
Pseudomonadota	Alphaproteobacteria	Sandaracinobacteroides saxicola M6	sand	sand-H3309_13105	AID-CBD-DBD
Pseudomonadota	Alphaproteobacteria	Shinella sp. HZN7	shz	shz-shn_00060	AID-CBD-DBD
Pseudomonadota	Alphaproteobacteria	Stappia indica PHM037	siw	siw-GH266_15900	AID-CBD-DBD
Pseudomonadota	Alphaproteobacteria	Skermanella sp. TT6	skt	skt-IGS68_20945	AID-CBD-DBD
Pseudomonadota	Alphaproteobacteria	Sphingopyxis macrogoltabida 203	smaz	smaz-LH19_24595	AID-CBD-DBD
Pseudomonadota	Alphaproteobacteria	Sinorhizobium meliloti 1021, endosymbiont of Medicago sativa and Medicago truncatula	sme	sme-SMa0824	DBD
Pseudomonadota	Alphaproteobacteria	Sinorhizobium meliloti 1021, endosymbiont of Medicago sativa and Medicago truncatula	sme	sme-SMc01139	AID-CBD-DBD
Pseudomonadota	Alphaproteobacteria	Sinorhizobium meliloti Rm41, endosymbiont of Melilotus and Medicago	smi	smi-BN406_00014	AID-CBD-DBD
Pseudomonadota	Alphaproteobacteria	Sinorhizobium meliloti Rm41, endosymbiont of Melilotus and Medicago	smi	smi-BN406_04236	DBD
Pseudomonadota	Alphaproteobacteria	Rhizorhabdus wittichii DC-6 (Sphingomonas wittichii DC-6)	sphd	sphd-HY78_10955	AID-CBD-DBD
Pseudomonadota	Alphaproteobacteria	Tardibacter chloracetimidivorans JJ-A5	sphj	sphj-BSL82_09045	AID-CBD-DBD
Pseudomonadota	Alphaproteobacteria	Sphingosinicella sp. BN140058	sphs	sphs-ETR14_09170	AID-CBD-DBD
Pseudomonadota	Alphaproteobacteria	Sphingobium sp. TKS	spht	spht-K426_20340	AID-CBD-DBD
Pseudomonadota	Alphaproteobacteria	Sphingorhabdus sp. YGSMI21	sphy	sphy-CHN51_04915	AID-CBD-DBD
Pseudomonadota	Alphaproteobacteria	Sphingosinithalassobacter tenebrarum zrk23	spzr	spzr-G5C33_00590	AID-CBD-DBD
Pseudomonadota	Alphaproteobacteria	Starkeya sp. ORNL1	star	star-G3545_11950	AID-CBD-DBD
Pseudomonadota	Alphaproteobacteria	Stella vacuolata ATCC 43931	svc	svc-STVA_50360	AID-CBD-DBD
Pseudomonadota	Alphaproteobacteria	Tabrizicola piscis K13M18	taw	taw-EI545_02820	AID-CBD-DBD
Pseudomonadota	Alphaproteobacteria	Thalassovita gelatinovora NEB572	tgl	tgl-HFZ77_00210	AID-CBD-DBD
Pseudomonadota	Alphaproteobacteria	Thalassospira marina CSC3H3	thac	thac-CSC3H3_19230	AID-CBD-DBD
Pseudomonadota	Alphaproteobacteria	Tistrella mobilis KA081020-065	tmo	tmo-TMO_0177	AID-CBD-DBD
Pseudomonadota	Alphaproteobacteria	Tardiphaga robiniae 581	trb	trb-HB776_24610	AID-CBD-DBD
Pseudomonadota	Alphaproteobacteria	Terrihabitans soli IZ6	tso	tso-IZ6_28160	AID-CBD-DBD
Pseudomonadota	Alphaproteobacteria	Terricaulis silvestris 0127_4	tsv	tsv-DSM104635_00293	AID-CBD-DBD
Pseudomonadota	Alphaproteobacteria	Variibacter gotjawalensis GJW-30	vgo	vgo-GJW-30_1_02310	AID-CBD-DBD
Pseudomonadota	Alphaproteobacteria	Xanthobacter dioxanivorans YN2	xdi	xdi-EZH22_04330	AID-CBD-DBD
Pseudomonadota	Alphaproteobacteria	Salipiger sp. CCB-MM3 (Yangia sp. CCB-MM3)	yan	yan-AYJ57_00305	AID-CBD-DBD
Pseudomonadota	Alphaproteobacteria	Youhaiella tibetensis fig4	yti	yti-FNA67_01430	AID-CBD-DBD
Pseudomonadota	Alphaproteobacteria	Zymomonas mobilis subsp. mobilis NCIMB 11163	zmn	zmn-Za10_0946	AID-CBD-DBD
Pseudomonadota	Gammaproteobacteria	Acidiferrobacter sp. SPIII_3	acii	acii-C4901_02990	AID-CBD-DBD
Pseudomonadota	Gammaproteobacteria	Alloalcanivorax dieselolei B5 (Alcanivorax dieselolei B5)	adi	adi-B5T_03577	AID-CBD-DBD
Pseudomonadota	Gammaproteobacteria	Alkalilimnicola ehrlichii MLHE-1	aeh	aeh-Mlg_2230	AID-CBD-DBD
Pseudomonadota	Gammaproteobacteria	Aequoribacter fuscus IMCC3088	afus	afus-EYZ66_10890	AID-CBD-DBD
Pseudomonadota	Gammaproteobacteria	Acinetobacter guillouiae NBRC 110550	agu	agu-AS4_35780	AID-CBD-DBD
Pseudomonadota	Gammaproteobacteria	Atlantibacter hermannii NCTC12129	ahn	ahn-NCTC12129_04374	AID
Pseudomonadota	Gammaproteobacteria	Atlantibacter hermannii NCTC12129	ahn	ahn-NCTC12129_04375	CBD-DBD
Pseudomonadota	Gammaproteobacteria	Aeromonas hydrophila ML09-119	ahy	ahy-AHML_20780	AID-CBD-DBD
Pseudomonadota	Gammaproteobacteria	Amphritea japonica ATCC BAA-1530	ajp	ajp-AMJAP_2694	AID-CBD-DBD
Pseudomonadota	Gammaproteobacteria	Alteromonas sp. RKMC-009	alr	alr-DS731_04420	AID-CBD-DBD
Pseudomonadota	Gammaproteobacteria	Allochromatium vinosum DSM 180	alv	alv-Alvin_2847	AID-CBD-DBD
Pseudomonadota	Gammaproteobacteria	Arsenophonus nasoniae FIN	ans	ans-ArsFIN_39350	AID-CBD-DBD
Pseudomonadota	Gammaproteobacteria	Acidihalobacter prosperus F5	aprs	aprs-BI364_14740	AID-CBD-DBD
Pseudomonadota	Gammaproteobacteria	Aquicella siphonis SGT-108	asip	asip-AQUSIP_24030	AID-CBD-DBD
Pseudomonadota	Gammaproteobacteria	Azotobacter vinelandii CA	avl	avl-AvCA_12790	AID-CBD-DBD
Pseudomonadota	Gammaproteobacteria	Brenneria goodwinii FRB141	bgj	bgj-AWC36_16825	AID-CBD-DBD
Pseudomonadota	Gammaproteobacteria	Beggiatoa leptomitoformis D-402	blep	blep-AL038_07760	AID-CBD-DBD
Pseudomonadota	Gammaproteobacteria	Bermanella marisrubri RED65	bmar	bmar-HF888_03830	AID-CBD-DBD
Pseudomonadota	Gammaproteobacteria	Bacterioplanes sanyensis NV9	bsan	bsan-CHH28_08635	AID-CBD-DBD
Pseudomonadota	Gammaproteobacteria	Buttiauxella sp. 3AFRM03	buf	buf-D8682_17990	AID-CBD-DBD
Pseudomonadota	Gammaproteobacteria	Saccharobesus litoralis CCB-QB4	cate	cate-C2869_20625	AID-CBD-DBD
Pseudomonadota	Gammaproteobacteria	Cognaticolwellia beringensis NB097-1 (Colwellia beringensis NB097-1)	cber	cber-B5D82_06605	AID-CBD-DBD
Pseudomonadota	Gammaproteobacteria	Celerinatantimonas diazotrophica CEDIAZO1	cdiz	cdiz-CEDIAZO_00711	AID-CBD-DBD
Pseudomonadota	Gammaproteobacteria	Dickeya fangzhongdai ND14b	ced	ced-LH89_10685	AID-CBD-DBD
Pseudomonadota	Gammaproteobacteria	Cellvibrio sp. KY-GH-1	ceg	ceg-D0C16_09900	AID-CBD-DBD
Pseudomonadota	Gammaproteobacteria	Cardiobacterium hominis NCTC10426	chj	chj-NCTC10426_01287	AID-CBD-DBD
Pseudomonadota	Gammaproteobacteria	Citrobacter sp. CRE-46 AR_0157	cie	cie-AN232_07210	AID-CBD-DBD
Pseudomonadota	Gammaproteobacteria	Caldichromatium japonicum No.7	cjap	cjap-GWK36_01810	AID-CBD-DBD
Pseudomonadota	Gammaproteobacteria	Cobetia marina JCM 21022	cmai	cmai-BFX80_13705	AID-CBD-DBD
Pseudomonadota	Gammaproteobacteria	Cedecea neteri SSMD04	cnt	cnt-JT31_14730	AID-CBD-DBD
Pseudomonadota	Gammaproteobacteria	Colwellia psychrerythraea 34H	cps	cps-CPS_4543	AID-CBD-DBD
Pseudomonadota	Gammaproteobacteria	Chromohalobacter salexigens DSM 3043	csa	csa-Csal_2226	AID-CBD-DBD
Pseudomonadota	Gammaproteobacteria	Cronobacter sakazakii ATCC 29544	csj	csj-CSK29544_00571	AID-CBD-DBD
Pseudomonadota	Gammaproteobacteria	Cycloclasticus zancles 78-ME	cza	cza-CYCME_0133	DBD
Pseudomonadota	Gammaproteobacteria	Cycloclasticus zancles 78-ME	cza	cza-CYCME_0135	DBD
Pseudomonadota	Gammaproteobacteria	Cycloclasticus zancles 78-ME	cza	cza-CYCME_0139	DBD
Pseudomonadota	Gammaproteobacteria	Cycloclasticus zancles 78-ME	cza	cza-CYCME_0814	AID-CBD-DBD
Pseudomonadota	Gammaproteobacteria	Musicola paradisiaca Ech703	dda	dda-Dd703_3657	AID-CBD-DBD
Pseudomonadota	Gammaproteobacteria	Dyella jiangningensis SBZ 3-12	dji	dji-CH75_15560	AID-CBD-DBD
Pseudomonadota	Gammaproteobacteria	Dokdonella koreensis DS-123	dko	dko-I596_1685	CBD-DBD
Pseudomonadota	Gammaproteobacteria	Dichelobacter nodosus VCS1703A	dno	dno-DNO_0532	AID-CBD-DBD
Pseudomonadota	Gammaproteobacteria	Ewingella americana B6-1	eame	eame-GXP68_18595	AID-CBD-DBD
Pseudomonadota	Gammaproteobacteria	Enterobacteriaceae bacterium ENNIH2	ebc	ebc-C2U52_11265	AID-CBD-DBD
Pseudomonadota	Gammaproteobacteria	Erwinia billingiae Eb661	ebi	ebi-EbC_40380	AID-CBD-DBD
Pseudomonadota	Gammaproteobacteria	Ectothiorhodospira sp. BSL-9	ebs	ebs-ECTOBSL9_0449	AID-CBD-DBD
Pseudomonadota	Gammaproteobacteria	Shimwellia blattae DSM 4481 = NBRC 105725	ebt	ebt-EBL_c03750	AID-CBD-DBD
Pseudomonadota	Gammaproteobacteria	Escherichia coli K-12 MG1655	eco	eco-b3202	AID-CBD-DBD
Pseudomonadota	Gammaproteobacteria	Entomomonas moraniae QZS01	emo	emo-DM558_00115	AID-CBD-DBD
Pseudomonadota	Gammaproteobacteria	Enterobacter cloacae subsp. cloacae ATCC 13047	enc	enc-ECL_04584	AID-CBD-DBD
Pseudomonadota	Gammaproteobacteria	Escherichia coli O26:H11 11368 (EHEC)	eoj	eoj-ECO26_4306	AID-CBD-DBD
Pseudomonadota	Gammaproteobacteria	Edwardsiella anguillarum ET080813 (Edwardsiella tarda 080813)	ete	ete-ETEE_2257	AID-CBD-DBD
Pseudomonadota	Gammaproteobacteria	Frateuria aurantia DSM 6220	fau	fau-Fraau_1265	AID-CBD-DBD
Pseudomonadota	Gammaproteobacteria	Ferrimonas balearica DSM 9799	fbl	fbl-Fbal_3442	AID-CBD-DBD
Pseudomonadota	Gammaproteobacteria	Flagellatimonas centrodinii R2A-3	fce	fce-JN531_009250	AID-CBD-DBD
Pseudomonadota	Gammaproteobacteria	Flagellatimonas centrodinii R2A-3	fce	fce-JN531_010985	AID-CBD-DBD
Pseudomonadota	Gammaproteobacteria	Frischella perrara PEB0191	fpp	fpp-FPB0191_00196	AID-CBD-DBD
Pseudomonadota	Gammaproteobacteria	Candidatus Fukatsuia symbiotica 5D	fsm	fsm-CCS41_11390	AID-CBD-DBD
Pseudomonadota	Gammaproteobacteria	Glaciecola sp. 4H-3-7+YE-5	gag	gag-Glaag_0645	AID-CBD-DBD
Pseudomonadota	Gammaproteobacteria	Granulosicoccus antarcticus IMCC3135	gai	gai-IMCC3135_29365	AID-CBD-DBD
Pseudomonadota	Gammaproteobacteria	Gilliamella apicola wkB1	gap	gap-GAPWK_0550	AID-CBD-DBD
Pseudomonadota	Gammaproteobacteria	Immundisolibacter cernigliae TR3.2 (Gammaproteobacteria bacterium TR3.2)	gbi	gbi-PG2T_12320	AID-CBD-DBD
Pseudomonadota	Gammaproteobacteria	Guyparkeria halophila sp2	ghl	ghl-GM160_06895	AID-CBD-DBD
Pseudomonadota	Gammaproteobacteria	Grimontia hollisae ATCC 33564	gho	gho-AL542_07665	AID-CBD-DBD
Pseudomonadota	Gammaproteobacteria	Paraglaciecola psychrophila 170 (Glaciecola psychrophila 170)	gps	gps-C427_5090	AID
Pseudomonadota	Gammaproteobacteria	Paraglaciecola psychrophila 170 (Glaciecola psychrophila 170)	gps	gps-C427_5091	CBD-DBD
Pseudomonadota	Gammaproteobacteria	Gibbsiella quercinecans FRB97	gqu	gqu-AWC35_14730	AID-CBD-DBD
Pseudomonadota	Gammaproteobacteria	Gynuella sunshinyii YC6258	gsn	gsn-YC6258_04477	AID-CBD-DBD
Pseudomonadota	Gammaproteobacteria	Halotalea alkalilenta IHB B 13600	haa	haa-A5892_08565	AID-CBD-DBD
Pseudomonadota	Gammaproteobacteria	Halioglobus maricola IMCC14385	halc	halc-EY643_04425	AID-CBD-DBD
Pseudomonadota	Gammaproteobacteria	Hafnia alvei FB1	hav	hav-AT03_18950	AID-CBD-DBD
Pseudomonadota	Gammaproteobacteria	Halothiobacillus sp. LS2	haz	haz-A9404_01110	AID-CBD-DBD
Pseudomonadota	Gammaproteobacteria	Hahella chejuensis KCTC 2396	hch	hch-HCH_05320	AID-CBD-DBD
Pseudomonadota	Gammaproteobacteria	Halorhodospira halophila SL1	hha	hha-Hhal_2126	AID-CBD-DBD
Pseudomonadota	Gammaproteobacteria	Hydrocarboniclastica marina soil36-7	hmi	hmi-soil367_11865	AID-CBD-DBD
Pseudomonadota	Gammaproteobacteria	Halopseudomonas pelagia Kongs-67	hpeg	hpeg-EAO82_05655	AID-CBD-DBD
Pseudomonadota	Gammaproteobacteria	Hydrogenovibrio thermophilus JR-2	htr	htr-EPV75_06635	AID-CBD-DBD
Pseudomonadota	Gammaproteobacteria	Vreelandella titanicae SOB56	htt	htt-HZS52_19345	AID-CBD-DBD
Pseudomonadota	Gammaproteobacteria	Idiomarina loihiensis L2TR	ilo	ilo-IL0396	AID-CBD-DBD
Pseudomonadota	Gammaproteobacteria	Jejubacter calystegiae KSNA2	izh	izh-FEM41_02865	AID-CBD-DBD
Pseudomonadota	Gammaproteobacteria	Ketobacter alkanivorans GI5	kak	kak-Kalk_17190	AID-CBD-DBD
Pseudomonadota	Gammaproteobacteria	Kluyvera ascorbata TP1631	kas	kas-KATP_04930	AID-CBD-DBD
Pseudomonadota	Gammaproteobacteria	Phytobacter ursingii CAV1151	kin	kin-AB182_28315	AID-CBD-DBD
Pseudomonadota	Gammaproteobacteria	Kangiella koreensis DSM 16069	kko	kko-Kkor_0648	AID-CBD-DBD
Pseudomonadota	Gammaproteobacteria	Kushneria marisflavi SW32	kma	kma-B9H00_15290	AID-CBD-DBD
Pseudomonadota	Gammaproteobacteria	Klebsiella oxytoca CAV1374	koc	koc-AB185_09970	AID-CBD-DBD
Pseudomonadota	Gammaproteobacteria	Kosakonia radicincitans GXGL-4A	krd	krd-A3780_22155	AID-CBD-DBD
Pseudomonadota	Gammaproteobacteria	Lacimicrobium alkaliphilum YelD216	lal	lal-AT746_03245	AID-CBD-DBD
Pseudomonadota	Gammaproteobacteria	Lelliottia amnigena ZB04	laz	laz-A8A57_18900	AID-CBD-DBD
Pseudomonadota	Gammaproteobacteria	Lonsdalea britannica 477	lbq	lbq-CKQ53_06585	AID-CBD-DBD
Pseudomonadota	Gammaproteobacteria	Leclercia sp. LSNIH3	leh	leh-C3F35_14530	AID-CBD-DBD
Pseudomonadota	Gammaproteobacteria	Legionella fallonii LLAP-10	lfa	lfa-LFA_2645	AID-CBD-DBD
Pseudomonadota	Gammaproteobacteria	Lysobacter gummosus 3.2.11	lgu	lgu-LG3211_1237	AID-CBD-DBD
Pseudomonadota	Gammaproteobacteria	Litorivicinus lipolyticus IMCC 1097 (Litoricola lipolytica IMCC 1097)	llp	llp-GH975_10545	AID-CBD-DBD
Pseudomonadota	Gammaproteobacteria	Limnobaculum parvum HYN0051	lpv	lpv-HYN51_07510	AID-CBD-DBD
Pseudomonadota	Gammaproteobacteria	Leminorella richardii NCTC12151	lri	lri-NCTC12151_02935	AID-CBD-DBD
Pseudomonadota	Gammaproteobacteria	Luteibacter rhizovicinus DSM 16549 LJ96T (Luteibacter rhizovicinus LJ96T)	lrz	lrz-BJI69_11615	AID-CBD-DBD
Pseudomonadota	Gammaproteobacteria	Litorilituus sediminis JCM 17549	lsd	lsd-EMK97_13290	AID-CBD-DBD
Pseudomonadota	Gammaproteobacteria	Luteimonas chenhongjianii 100111	lum	lum-CNR27_09715	AID-CBD-DBD
Pseudomonadota	Gammaproteobacteria	Luteimonas chenhongjianii 100111	lum	lum-CNR27_13365	AID-CBD-DBD
Pseudomonadota	Gammaproteobacteria	Marinobacter sp. CP1	mari	mari-ACP86_02575	AID-CBD-DBD
Pseudomonadota	Gammaproteobacteria	Marinagarivorans cellulosilyticus GE09	marq	marq-MARGE09_P1780	AID-CBD-DBD
Pseudomonadota	Gammaproteobacteria	Marinobacterium aestuarii ST58-10	mars	mars-A8C75_05785	AID-CBD-DBD
Pseudomonadota	Gammaproteobacteria	Aquirhabdus parva HYN0046	mbah	mbah-HYN46_00725	AID-CBD-DBD
Pseudomonadota	Gammaproteobacteria	Methylotuvimicrobium buryatense 5GB1C	mbur	mbur-EQU24_03190	AID-CBD-DBD
Pseudomonadota	Gammaproteobacteria	Methyloprofundus sp. INp10_methR40d	mein	mein-methR_P3154	AID-CBD-DBD
Pseudomonadota	Gammaproteobacteria	Methylophaga nitratireducenticrescens JAM1	mej	mej-Q7A_2516	AID-CBD-DBD
Pseudomonadota	Gammaproteobacteria	Methylobacter sp. S3L5C	mesl	mesl-KKZ03_10910	AID-CBD-DBD
Pseudomonadota	Gammaproteobacteria	Methylomonas sp. LW13	metl	metl-U737_21545	AID-CBD-DBD
Pseudomonadota	Gammaproteobacteria	Methylococcus geothermalis IM1	metu	metu-GNH96_14260	AID-CBD-DBD
Pseudomonadota	Gammaproteobacteria	Phytobacter sp. MRY16-398 (Metakosakonia sp. MRY16-398)	mety	mety-MRY16398_05710	AID-CBD-DBD
Pseudomonadota	Gammaproteobacteria	Microbulbifer sp. A4B17	mii	mii-BTJ40_17115	AID-CBD-DBD
Pseudomonadota	Gammaproteobacteria	Mixta intestinalis SRCM103226	mint	mint-C7M51_04020	AID-CBD-DBD
Pseudomonadota	Gammaproteobacteria	Methylomagnum ishizawai RS11D-Pr	misz	misz-MishRS11D_31330	AID-CBD-DBD
Pseudomonadota	Gammaproteobacteria	Methylocaldum marinum S8	mmai	mmai-sS8_2140	AID-CBD-DBD
Pseudomonadota	Gammaproteobacteria	Morganella morganii subsp. morganii KT	mmk	mmk-MU9_3357	AID-CBD-DBD
Pseudomonadota	Gammaproteobacteria	Candidatus Methylospira mobilis Shm1	mmob	mmob-F6R98_12400	AID-CBD-DBD
Pseudomonadota	Gammaproteobacteria	Marinomonas sp. MWYL1	mmw	mmw-Mmwyl1_2418	AID-CBD-DBD
Pseudomonadota	Gammaproteobacteria	Moraxella osloensis CCUG 350	mos	mos-AXE82_03735	AID-CBD-DBD
Pseudomonadota	Gammaproteobacteria	Methylogaea oryzae E10	moz	moz-MoryE10_18040	AID-CBD-DBD
Pseudomonadota	Gammaproteobacteria	Methylovulum psychrotolerans HV10_M2	mpsy	mpsy-CEK71_13880	AID-CBD-DBD
Pseudomonadota	Gammaproteobacteria	Marichromatium purpuratum 984	mpur	mpur-MARPU_01690	AID-CBD-DBD
Pseudomonadota	Gammaproteobacteria	Moritella viscosa MVIS1	mvs	mvs-MVIS_4219	AID-CBD-DBD
Pseudomonadota	Gammaproteobacteria	Moellerella wisconsensis W65	mwi	mwi-MNY66_02115	AID-CBD-DBD
Pseudomonadota	Gammaproteobacteria	Aquisalimonas sp. 2447	nax	nax-HC341_14565	AID-CBD-DBD
Pseudomonadota	Gammaproteobacteria	Nitrosococcus halophilus Nc 4	nhl	nhl-Nhal_0334	AID-CBD-DBD
Pseudomonadota	Gammaproteobacteria	Nitrincola iocasae KXZD1103	nik	nik-F5I99_13795	AID-CBD-DBD
Pseudomonadota	Gammaproteobacteria	Neptunomonas japonica JAMM 1380	njp	njp-NEJAP_2774	AID-CBD-DBD
Pseudomonadota	Gammaproteobacteria	Candidatus Nitrosacidococcus tergens NSCAC1	ntg	ntg-NSCAC_1582	AID-CBD-DBD
Pseudomonadota	Gammaproteobacteria	Candidatus Nitrosoglobus terrae TAO100	ntt	ntt-TAO_1622	AID-CBD-DBD
Pseudomonadota	Gammaproteobacteria	Oleispira antarctica RB-8	oai	oai-OLEAN_C04430	AID-CBD-DBD
Pseudomonadota	Gammaproteobacteria	Oceanimonas sp. GK1	oce	oce-GU3_04160	AID-CBD-DBD
Pseudomonadota	Gammaproteobacteria	Oleiphilus messinensis ME102	ome	ome-OLMES_1892	AID-CBD-DBD
Pseudomonadota	Gammaproteobacteria	Oceanisphaera profunda SM1222	opf	opf-CBP31_09620	AID-CBD-DBD
Pseudomonadota	Gammaproteobacteria	Obesumbacterium proteus DSM 2777	opo	opo-DSM2777_06455	AID-CBD-DBD
Pseudomonadota	Gammaproteobacteria	Zophobihabitans entericus IPMB12	orb	orb-IPMB12_11890	AID-CBD-DBD
Pseudomonadota	Gammaproteobacteria	Oceanicoccus sagamiensis NBRC 107125	osg	osg-BST96_12475	AID-CBD-DBD
Pseudomonadota	Gammaproteobacteria	Paraneptunicella aestuarii NBU2194	paew	paew-KIH87_17585	AID-CBD-DBD
Pseudomonadota	Gammaproteobacteria	Permianibacter aggregans HW001	pagr	pagr-E2H98_13745	AID-CBD-DBD
Pseudomonadota	Gammaproteobacteria	Pantoea sp. At-9b	pao	pao-Pat9b_0462	AID-CBD-DBD
Pseudomonadota	Gammaproteobacteria	Paraglaciecola sp. T6c	pat	pat-Patl_0568	AID-CBD-DBD
Pseudomonadota	Gammaproteobacteria	Pseudomonas aeruginosa UCBPP-PA14	pau	pau-PA14_57940	AID-CBD-DBD
Pseudomonadota	Gammaproteobacteria	Pistricoccus aurantiacus CBA4606	paur	paur-FGL86_14785	AID-CBD-DBD
Pseudomonadota	Gammaproteobacteria	Thiopseudomonas alkaliphila B4199 (Oblitimonas alkaliphila B4199)	pbb	pbb-AKN87_00530	AID-CBD-DBD
Pseudomonadota	Gammaproteobacteria	Pectobacterium parmentieri SCC3193 (Pectobacterium sp. SCC3193)	pec	pec-W5S_0295	AID-CBD-DBD
Pseudomonadota	Gammaproteobacteria	Pragia fontium 24613	pfq	pfq-QQ39_15420	AID-CBD-DBD
Pseudomonadota	Gammaproteobacteria	Pluralibacter gergoviae FB2	pge	pge-LG71_01220	AID-CBD-DBD
Pseudomonadota	Gammaproteobacteria	Psychromonas ingrahamii 37	pin	pin-Ping_2892	AID-CBD-DBD
Pseudomonadota	Gammaproteobacteria	Photorhabdus laumondii subsp. laumondii TTO1 (Photorhabdus luminescens subsp. laumondii TTO1)	plu	plu-plu4041	AID-CBD-DBD
Pseudomonadota	Gammaproteobacteria	Paraphotobacterium marinum NSCS20N07D	pmai	pmai-CF386_02280	AID-CBD-DBD
Pseudomonadota	Gammaproteobacteria	Paraphotobacterium marinum NSCS20N07D	pmai	pmai-CF386_02285	DBD
Pseudomonadota	Gammaproteobacteria	Pseudoxanthomonas mexicana GTZY	pmex	pmex-H4W19_05320	AID-CBD-DBD
Pseudomonadota	Gammaproteobacteria	Pseudoxanthomonas mexicana GTZY	pmex	pmex-H4W19_08935	AID-CBD-DBD
Pseudomonadota	Gammaproteobacteria	Proteus mirabilis HI4320	pmr	pmr-PMI3648	AID-CBD-DBD
Pseudomonadota	Gammaproteobacteria	Photobacterium profundum SS9	ppr	ppr-PBPRA3255	AID-CBD-DBD
Pseudomonadota	Gammaproteobacteria	Limnobaculum zhutongyuii CF-458	prag	prag-EKN56_16210	AID-CBD-DBD
Pseudomonadota	Gammaproteobacteria	Providencia rettgeri RB151	prg	prg-RB151_037530	AID-CBD-DBD
Pseudomonadota	Gammaproteobacteria	Piscirickettsia salmonis LF-89	psal	psal-PSLF89_3094	AID-CBD-DBD
Pseudomonadota	Gammaproteobacteria	Pseudocitrobacter corydidari G163CM	psgc	psgc-G163CM_41130	AID-CBD-DBD
Pseudomonadota	Gammaproteobacteria	Plesiomonas shigelloides NCTC10360	pshi	pshi-SAMEA2665130_0349	AID-CBD-DBD
Pseudomonadota	Gammaproteobacteria	Pseudomonas sp. TKP	psk	psk-U771_05620	AID-CBD-DBD
Pseudomonadota	Gammaproteobacteria	Pseudohongiella spirulinae KCTC 32221	pspi	pspi-PS2015_2336	AID-CBD-DBD
Pseudomonadota	Gammaproteobacteria	Psychrobacter sp. P11G5	psyg	psyg-AK825_01330	AID-CBD-DBD
Pseudomonadota	Gammaproteobacteria	Psychrosphaera ytuae MTZ26	psym	psym-J1N51_11890	AID-CBD-DBD
Pseudomonadota	Gammaproteobacteria	Rahnella aquatilis HX2	raa	raa-Q7S_20240	AID-CBD-DBD
Pseudomonadota	Gammaproteobacteria	Rouxiella badensis C173	rbad	rbad-H2866_10155	AID-CBD-DBD
Pseudomonadota	Gammaproteobacteria	Aerosticca soli Dysh456	rbd	rbd-ALSL_0829	AID-CBD-DBD
Pseudomonadota	Gammaproteobacteria	Candidatus Reidiella endopervernicosa Santa_Monica_outfall	rev	rev-HUE57_07545	AID-CBD-DBD
Pseudomonadota	Gammaproteobacteria	Reinekea forsetii Hel1_31_D35	rfo	rfo-REIFOR_02390	AID-CBD-DBD
Pseudomonadota	Gammaproteobacteria	Rhodanobacter denitrificans 2APBS1	rhd	rhd-R2APBS1_3137	AID-CBD-DBD
Pseudomonadota	Gammaproteobacteria	Rheinheimera sp. D18	rhh	rhh-E0Z06_01455	AID-CBD-DBD
Pseudomonadota	Gammaproteobacteria	Raoultella ornithinolytica B6	ror	ror-RORB6_21350	AID-CBD-DBD
Pseudomonadota	Gammaproteobacteria	Simiduia agarivorans SA1 = DSM 21679	saga	saga-M5M_17555	DBD
Pseudomonadota	Gammaproteobacteria	Simiduia agarivorans SA1 = DSM 21679	saga	saga-M5M_17557	AID-CBD
Pseudomonadota	Gammaproteobacteria	Saliniradius amylolyticus HMF8227	salh	salh-HMF8227_02511	AID-CBD-DBD
Pseudomonadota	Gammaproteobacteria	Salinimonas sediminis N102	salm	salm-D0Y50_03235	AID-CBD-DBD
Pseudomonadota	Gammaproteobacteria	Salinisphaera sp. LB1	saln	saln-SALB1_2298	AID-CBD-DBD
Pseudomonadota	Gammaproteobacteria	Salinivibrio sp. YCSC6	saly	saly-E8E00_11785	AID-CBD-DBD
Pseudomonadota	Gammaproteobacteria	Shewanella amazonensis SB2B	saz	saz-Sama_3088	AID-CBD-DBD
Pseudomonadota	Gammaproteobacteria	Saccharophagus degradans 2-40	sde	sde-Sde_3179	AID-CBD-DBD
Pseudomonadota	Gammaproteobacteria	Steroidobacter denitrificans DSM 18526	sdf	sdf-ACG33_03155	AID-CBD-DBD
Pseudomonadota	Gammaproteobacteria	Shewanella denitrificans OS217	sdn	sdn-Sden_0489	AID-CBD-DBD
Pseudomonadota	Gammaproteobacteria	Pseudomonas aeruginosa B18	sech	sech-B18_14035	AID-CBD-DBD
Pseudomonadota	Gammaproteobacteria	Sedimenticola thiotaurini SIP-G1 (Sedimenticola sp. SIP-G1)	seds	seds-AAY24_09870	AID-CBD-DBD
Pseudomonadota	Gammaproteobacteria	Salmonella enterica subsp. enterica serovar Typhimurium var. 5- CFSAN001921	setc	setc-CFSAN001921_00400	AID-CBD-DBD
Pseudomonadota	Gammaproteobacteria	Serratia fonticola GS2	sfg	sfg-AV650_00255	AID-CBD-DBD
Pseudomonadota	Gammaproteobacteria	Serratia fonticola GS2	sfg	sfg-AV650_27095	AID-CBD-DBD
Pseudomonadota	Gammaproteobacteria	Chania multitudinisentens RB-25	sfo	sfo-Z042_09140	AID-CBD-DBD
Pseudomonadota	Gammaproteobacteria	Scandinavium goeteborgense CCUG 66741	sgoe	sgoe-A8O29_003095	AID-CBD-DBD
Pseudomonadota	Gammaproteobacteria	Sinimarinibacterium sp. NLF-5-8	sini	sini-GT972_03075	AID-CBD-DBD
Pseudomonadota	Gammaproteobacteria	Sulfuricaulis limicola HA5	slim	slim-SCL_2214	AID-CBD-DBD
Pseudomonadota	Gammaproteobacteria	Shewanella loihica PV-4	slo	slo-Shew_3311	AID-CBD-DBD
Pseudomonadota	Gammaproteobacteria	Stenotrophomonas maltophilia D457	smz	smz-SMD_1034	AID-CBD-DBD
Pseudomonadota	Gammaproteobacteria	Stenotrophomonas maltophilia D457	smz	smz-SMD_2069	AID-CBD-DBD
Pseudomonadota	Gammaproteobacteria	Spongiibacter nanhainus csc3.9	snan	snan-I6N98_04055	AID-CBD-DBD
Pseudomonadota	Gammaproteobacteria	Sodalis praecaptivus HS1	sod	sod-Sant_3702	AID-CBD-DBD
Pseudomonadota	Gammaproteobacteria	Solimonas sp. K1W22B-7	sok	sok-D0B54_04790	AID-CBD-DBD
Pseudomonadota	Gammaproteobacteria	Solimonas sp. K1W22B-7	sok	sok-D0B54_05815	AID-CBD-DBD
Pseudomonadota	Gammaproteobacteria	Spiribacter curvatus UAH-SP71 (Spiribacter sp. UAH-SP71)	spiu	spiu-SPICUR_07800	AID-CBD-DBD
Pseudomonadota	Gammaproteobacteria	Shewanella psychrophila WP2	spsw	spsw-Sps_05208	AID-CBD-DBD
Pseudomonadota	Gammaproteobacteria	Shigella sonnei Ss046	ssn	ssn-SSON_3350	AID-CBD-DBD
Pseudomonadota	Gammaproteobacteria	Suttonella sp. R2A3	sutr	sutr-L0B52_00195	AID-CBD-DBD
Pseudomonadota	Gammaproteobacteria	Sulfurifustis variabilis skN76	sva	sva-SVA_0623	AID-CBD-DBD
Pseudomonadota	Gammaproteobacteria	Symbiopectobacterium purcellii SyEd1	sym	sym-K6K13_01265	AID-CBD-DBD
Pseudomonadota	Gammaproteobacteria	Tolumonas auensis DSM 9187	tau	tau-Tola_2938	AID-CBD-DBD
Pseudomonadota	Gammaproteobacteria	Thiolapillus brandeum Hiromi 1	tbn	tbn-TBH_C0434	AID-CBD-DBD
Pseudomonadota	Gammaproteobacteria	Thermomonas brevis KACC 16975	tbv	tbv-H9L17_00460	AID-CBD-DBD
Pseudomonadota	Gammaproteobacteria	Thermomonas brevis KACC 16975	tbv	tbv-H9L17_05050	AID-CBD-DBD
Pseudomonadota	Gammaproteobacteria	Tatumella citrea DSM 13699	tci	tci-A7K98_01050	AID-CBD-DBD
Pseudomonadota	Gammaproteobacteria	Candidatus Tenderia electrophaga NRL1	tee	tee-Tel_00325	AID-CBD-DBD
Pseudomonadota	Gammaproteobacteria	Thiocapsa sp. M50B4	thim	thim-KFB96_15500	AID-CBD-DBD
Pseudomonadota	Gammaproteobacteria	Thiomicrospira sp. S5	thio	thio-AYJ59_07250	AID-CBD-DBD
Pseudomonadota	Gammaproteobacteria	Thiohalocapsa sp. PB-PSB1 PB-PSB1-LS01-2011a	thip	thip-N838_26165	AID-CBD-DBD
Pseudomonadota	Gammaproteobacteria	Thalassotalea sp. HSM 43	tht	tht-E2K93_10440	AID-CBD-DBD
Pseudomonadota	Gammaproteobacteria	Thioploca ingrica	tig	tig-THII_1254	AID-CBD-DBD
Pseudomonadota	Gammaproteobacteria	Thiothrix litoralis AS	tlo	tlo-J9253_08825	AID-CBD-DBD
Pseudomonadota	Gammaproteobacteria	Thioflavicoccus mobilis 8321	tmb	tmb-Thimo_2761	AID-CBD-DBD
Pseudomonadota	Gammaproteobacteria	Legionella micdadei ATCC 33218 (Tatlockia micdadei ATCC 33218)	tmc	tmc-LMI_0824	AID-CBD-DBD
Pseudomonadota	Gammaproteobacteria	Thioalkalivibrio nitratireducens DSM 14787	tni	tni-TVNIR_1397	DBD
Pseudomonadota	Gammaproteobacteria	Thioalkalivibrio nitratireducens DSM 14787	tni	tni-TVNIR_2642	AID-CBD-DBD
Pseudomonadota	Gammaproteobacteria	Thalassolituus oleivorans MIL-1	tol	tol-TOL_3100	AID-CBD-DBD
Pseudomonadota	Gammaproteobacteria	Thiosulfatimonas sediminis aks77	tse	tse-THMIRHAS_13270	AID-CBD-DBD
Pseudomonadota	Gammaproteobacteria	Candidatus Thiodictyon syntrophicum Cad16T	tsy	tsy-THSYN_02035	AID-CBD-DBD
Pseudomonadota	Gammaproteobacteria	Thiohalobacter thiocyanaticus FOKN1	ttc	ttc-FOKN1_1023	AID-CBD-DBD
Pseudomonadota	Gammaproteobacteria	Thermochromatium tepidum ATCC 43061	ttp	ttp-E6P07_10725	AID-CBD-DBD
Pseudomonadota	Gammaproteobacteria	Teredinibacter turnerae T7901	ttu	ttu-TERTU_3821	AID-CBD-DBD
Pseudomonadota	Gammaproteobacteria	Thiocystis violascens DSM 198	tvi	tvi-Thivi_2234	AID-CBD-DBD
Pseudomonadota	Gammaproteobacteria	Thiomicrorhabdus xiamenensis G2	txa	txa-HQN79_06025	AID-CBD-DBD
Pseudomonadota	Gammaproteobacteria	Thiosulfativibrio zosterae AkT22	tzo	tzo-THMIRHAT_13120	AID-CBD-DBD
Pseudomonadota	Gammaproteobacteria	Venatoribacter cucullus ASxL5 (Venatorbacter cucullus xL5)	vcw	vcw-GJQ55_11180	AID-CBD-DBD
Pseudomonadota	Gammaproteobacteria	Aliivibrio fischeri MJ11 (Vibrio fischeri MJ11)	vfm	vfm-VFMJ11_0378	AID-CBD-DBD
Pseudomonadota	Gammaproteobacteria	Vibrio nigripulchritudo SFn1	vni	vni-VIBNI_A2951	AID-CBD-DBD
Pseudomonadota	Gammaproteobacteria	Wenzhouxiangella marina KCTC 42284	wma	wma-WM2015_2435	AID-CBD-DBD
Pseudomonadota	Gammaproteobacteria	Woeseia oceani XK5	woc	woc-BA177_14300	AID-CBD-DBD
Pseudomonadota	Gammaproteobacteria	Ahniella affigens D13	xba	xba-C7S18_03215	AID-CBD-DBD
Pseudomonadota	Gammaproteobacteria	Pseudolysobacter antarcticus AQ6-296	xbc	xbc-ELE36_04230	AID-CBD-DBD
Pseudomonadota	Gammaproteobacteria	Xanthomonas campestris pv. vesicatoria 85-10	xcv	xcv-XCV2016	AID-CBD-DBD
Pseudomonadota	Gammaproteobacteria	Xanthomonas campestris pv. vesicatoria 85-10	xcv	xcv-XCV3118	AID-CBD-DBD
Pseudomonadota	Gammaproteobacteria	Xylella fastidiosa Hib4	xfh	xfh-XFHB_03945	AID-CBD-DBD
Pseudomonadota	Gammaproteobacteria	Xenorhabdus nematophila AN6/1	xnm	xnm-XNC2_4050	AID-CBD-DBD
Pseudomonadota	Gammaproteobacteria	Yersinia massiliensis GTA	yma	yma-DA391_02075	AID-CBD-DBD
Pseudomonadota	Gammaproteobacteria	Yokenella regensburgei W13	yre	yre-HEC60_15485	AID-CBD-DBD
Pseudomonadota	Gammaproteobacteria	Zhongshania aliphaticivorans SM2	zal	zal-AZF00_14745	AID-CBD-DBD
Pseudomonadota	Gammaproteobacteria	Zobellella denitrificans F13-1	zdf	zdf-AN401_16425	AID-CBD-DBD
Pseudomonadota	Gammaproteobacteria	Zymobacter palmae IAM14233	zpl	zpl-ZBT109_2133	AID-CBD-DBD
Chlamydiota	Chlamydiia	Chlamydia felis Fe/C-56 (Chlamydophila felis Fe/C-56)	cfe	cfe-CF0027	AID-CBD-DBD
Chlamydiota	Chlamydiia	Neochlamydia sp. S13, endosymbiont of Acanthamoeba sp.	ney	ney-NCS13_1_1965	AID-CBD-DBD
Chlamydiota	Chlamydiia	Candidatus Protochlamydia naegleriophila KNic	pnl	pnl-PNK_2308	AID-CBD-DBD
Chlamydiota	Chlamydiia	Parachlamydia acanthamoebae UV-7	puv	puv-PUV_24250	AID-CBD-DBD
Chlamydiota	Chlamydiia	Simkania negevensis Z	sng	sng-SNE_A22720	AID-CBD-DBD
Chlamydiota	Chlamydiia	Waddlia chondrophila WSU 86-1044	wch	wch-wcw_0173	AID-CBD-DBD
Pseudomonadota	Betaproteobacteria	Paracidovorax avenae ATCC 19860	aaa	aaa-Acav_0480	AID-CBD-DBD
Pseudomonadota	Betaproteobacteria	Paracidovorax avenae ATCC 19860	aaa	aaa-Acav_3261	AID-CBD-DBD
Pseudomonadota	Betaproteobacteria	Alicycliphilus denitrificans K601	adk	adk-Alide2_4434	AID-CBD-DBD
Pseudomonadota	Betaproteobacteria	Alcaligenes faecalis ZD02	afa	afa-UZ73_09910	AID-CBD-DBD
Pseudomonadota	Betaproteobacteria	Alcaligenes faecalis ZD02	afa	afa-UZ73_14365	CBD-DBD
Pseudomonadota	Betaproteobacteria	Alysiella filiformis DSM 16848	aff	aff-H3L97_10040	AID-CBD-DBD
Pseudomonadota	Betaproteobacteria	Aquitalea magnusonii H3	amah	amah-DLM_0255	AID-CBD-DBD
Pseudomonadota	Betaproteobacteria	Advenella mimigardefordensis DPN7	amim	amim-MIM_c03580	AID-CBD-DBD
Pseudomonadota	Betaproteobacteria	Aquabacterium olei NBRC 110486	aon	aon-DEH84_01185	AID-CBD-DBD
Pseudomonadota	Betaproteobacteria	Aquabacterium olei NBRC 110486	aon	aon-DEH84_03750	AID-CBD-DBD
Pseudomonadota	Betaproteobacteria	Aromatoleum petrolei ToN1	apet	apet-ToN1_22350	AID-CBD-DBD
Pseudomonadota	Betaproteobacteria	Candidatus Accumulibacter regalis IIA UW-1	app	app-CAP2UW1_4309	AID-CBD-DBD
Pseudomonadota	Betaproteobacteria	Aquaspirillum sp. LM1	aql	aql-BXU06_01720	AID-CBD-DBD
Pseudomonadota	Betaproteobacteria	Azospira restricta DSM 18626	ares	ares-IWH25_02800	AID-CBD-DBD
Pseudomonadota	Betaproteobacteria	Achromobacter xylosoxidans A8	axy	axy-AXYL_00140	AID-CBD-DBD
Pseudomonadota	Betaproteobacteria	Achromobacter xylosoxidans A8	axy	axy-AXYL_03266	AID-CBD-DBD
Pseudomonadota	Betaproteobacteria	Azoarcus sp. KH32C	aza	aza-AZKH_2635	AID-CBD-DBD
Pseudomonadota	Betaproteobacteria	Azoarcus sp. KH32C	aza	aza-AZKH_4325	AID-CBD-DBD
Pseudomonadota	Betaproteobacteria	Nitrogeniibacter mangrovi M9-3-2	azq	azq-G3580_02015	AID-CBD-DBD
Pseudomonadota	Betaproteobacteria	Bordetella flabilis AU10664	bfz	bfz-BAU07_00530	AID-CBD-DBD
Pseudomonadota	Betaproteobacteria	Bordetella flabilis AU10664	bfz	bfz-BAU07_09590	AID-CBD-DBD
Pseudomonadota	Betaproteobacteria	Basilea psittacipulmonis DSM 24701	bpsi	bpsi-IX83_00665	AID-CBD-DBD
Pseudomonadota	Betaproteobacteria	Mycetohabitans rhizoxinica HKI 454 (Burkholderia rhizoxinica HKI 454), endosymbiont of Rhizopus microsporus	brh	brh-RBRH_02136	AID-CBD-DBD
Pseudomonadota	Betaproteobacteria	Mycetohabitans rhizoxinica HKI 454 (Burkholderia rhizoxinica HKI 454), endosymbiont of Rhizopus microsporus	brh	brh-RBRH_02849	AID-CBD-DBD
Pseudomonadota	Betaproteobacteria	Burkholderia sp. YI23	byi	byi-BYI23_A002590	AID-CBD-DBD
Pseudomonadota	Betaproteobacteria	Burkholderia sp. YI23	byi	byi-BYI23_A007520	AID-CBD-DBD
Pseudomonadota	Betaproteobacteria	Caballeronia sp. SBC2	caba	caba-SBC2_03360	AID-CBD-DBD
Pseudomonadota	Betaproteobacteria	Caballeronia sp. SBC2	caba	caba-SBC2_11440	AID-CBD-DBD
Pseudomonadota	Betaproteobacteria	Collimonas arenae Cal35	care	care-LT85_0454	AID-CBD-DBD
Pseudomonadota	Betaproteobacteria	Chitinimonas arctica R3-44	cari	cari-FNU76_08545	AID-CBD-DBD
Pseudomonadota	Betaproteobacteria	Serpentinimonas raichei A1 (Serpentinomonas raichei A1)	cbaa	cbaa-SRAA_2155	AID-CBD-DBD
Pseudomonadota	Betaproteobacteria	Candidatus Symbiobacter mobilis CR (Comamonadaceae bacterium CR)	cbx	cbx-Cenrod_0793	AID-CBD-DBD
Pseudomonadota	Betaproteobacteria	Castellaniella defragrans 65Phen	cdn	cdn-BN940_01596	AID-CBD-DBD
Pseudomonadota	Betaproteobacteria	Castellaniella defragrans 65Phen	cdn	cdn-BN940_13601	AID-CBD-DBD
Pseudomonadota	Betaproteobacteria	Chitinibacter fontanus STM-7	cfon	cfon-HZU75_02365	AID-CBD-DBD
Pseudomonadota	Betaproteobacteria	Chromobacterium haemolyticum CH06-BL	chae	chae-CH06BL_08380	AID-CBD-DBD
Pseudomonadota	Betaproteobacteria	Cupriavidus necator N-1	cnc	cnc-CNE_1c04030	AID-CBD-DBD
Pseudomonadota	Betaproteobacteria	Conchiformibius steedae DSM 2580	cste	cste-H3L98_06300	AID-CBD-DBD
Pseudomonadota	Betaproteobacteria	Comamonas testosteroni TK102	ctes	ctes-O987_26940	AID-CBD-DBD
Pseudomonadota	Betaproteobacteria	Cupriavidus taiwanensis LMG 19424	cti	cti-RALTA_A0331	AID-CBD-DBD
Pseudomonadota	Betaproteobacteria	Dechloromonas aromatica RCB	dar	dar-Daro_4149	AID-CBD-DBD
Pseudomonadota	Betaproteobacteria	Candidatus Desulfobacillus denitrificans 317325-3	ddz	ddz-DSYM_30060	AID-CBD-DBD
Pseudomonadota	Betaproteobacteria	Deefgea piscis D17	dee	dee-HQN60_01625	AID-CBD-DBD
Pseudomonadota	Betaproteobacteria	Diaphorobacter sp. HDW4A	dih	dih-G7047_20985	AID-CBD-DBD
Pseudomonadota	Betaproteobacteria	Delftia lacustris FDAARGOS_890	dla	dla-I6G47_02535	AID-CBD-DBD
Pseudomonadota	Betaproteobacteria	Delftia lacustris FDAARGOS_890	dla	dla-I6G47_21295	AID-CBD-DBD
Pseudomonadota	Betaproteobacteria	Denitratisoma oestradiolicum DSM 16959	doe	doe-DENOEST_3789	AID-CBD-DBD
Pseudomonadota	Betaproteobacteria	Duganella dendranthematis AF9R3	dug	dug-HH213_13615	AID-CBD-DBD
Pseudomonadota	Betaproteobacteria	Eikenella corrodens NCTC10596	ecor	ecor-SAMEA4412678_0943	AID-CBD-DBD
Pseudomonadota	Betaproteobacteria	Ferriphaselus amnicola OYT1	fam	fam-OYT1_ch0576	AID-CBD-DBD
Pseudomonadota	Betaproteobacteria	Ferrigenium kumadai An22	fku	fku-FGKAn22_04130	AID-CBD-DBD
Pseudomonadota	Betaproteobacteria	Ferribacterium limneticum 77	fle	fle-KI610_19615	AID-CBD-DBD
Pseudomonadota	Betaproteobacteria	Ferrovum myxofaciens MI1A	fmy	fmy-HO273_07930	AID-CBD-DBD
Pseudomonadota	Betaproteobacteria	Fluviibacter phosphoraccumulans SHINM1	fpho	fpho-SHINM1_020690	AID-CBD-DBD
Pseudomonadota	Betaproteobacteria	Gallionella capsiferriformans ES-2	gca	gca-Galf_0280	AID-CBD-DBD
Pseudomonadota	Betaproteobacteria	Glaciimonas sp. PAMC28666	glc	glc-JQN73_10200	AID-CBD-DBD
Pseudomonadota	Betaproteobacteria	Herminiimonas arsenicoxydans	har	har-HEAR3109	AID-CBD-DBD
Pseudomonadota	Betaproteobacteria	Herbaspirillum rubrisubalbicans M1	hrb	hrb-Hrubri_3920	AID-CBD-DBD
Pseudomonadota	Betaproteobacteria	Hydrogenophaga sp. BPS33	hyn	hyn-F9K07_11105	AID-CBD-DBD
Pseudomonadota	Betaproteobacteria	Hydrogenophaga sp. BPS33	hyn	hyn-F9K07_27090	AID-CBD-DBD
Pseudomonadota	Betaproteobacteria	Ideonella dechloratans CCUG 30977	idc	idc-LRM40_17700	AID-CBD-DBD
Pseudomonadota	Betaproteobacteria	Iodobacter fluviatilis PCH194	ifl	ifl-C1H71_09675	AID-CBD-DBD
Pseudomonadota	Betaproteobacteria	Janthinobacterium sp. LM6	jal	jal-BZG29_03635	AID-CBD-DBD
Pseudomonadota	Betaproteobacteria	Jeongeupia sp. USM3	jeu	jeu-BJP62_13150	AID-CBD-DBD
Pseudomonadota	Betaproteobacteria	Kerstersia gyiorum SWMUKG01	kgy	kgy-EHF36_00550	AID-CBD-DBD
Pseudomonadota	Betaproteobacteria	Roseateles sp. DAIF2	kia	kia-G8A07_15295	AID-CBD-DBD
Pseudomonadota	Betaproteobacteria	Roseateles sp. DAIF2	kia	kia-G8A07_25880	AID-CBD-DBD
Pseudomonadota	Betaproteobacteria	Kingella kingae KWG1	kki	kki-KKKWG1_0726	AID-CBD-DBD
Pseudomonadota	Betaproteobacteria	Leptothrix cholodnii SP-6	lch	lch-Lcho_4225	AID-CBD-DBD
Pseudomonadota	Betaproteobacteria	Laribacter hongkongensis HLHK9	lhk	lhk-LHK_02025	AID-CBD-DBD
Pseudomonadota	Betaproteobacteria	Limnohabitans sp. 63ED37-2	lih	lih-L63ED372_00069	AID-CBD-DBD
Pseudomonadota	Betaproteobacteria	Limnobacter sp. SAORIC-580	limn	limn-HKT17_13685	AID-CBD-DBD
Pseudomonadota	Betaproteobacteria	Lautropia mirabilis NCTC12852	lmir	lmir-NCTC12852_00157	AID-CBD-DBD
Pseudomonadota	Betaproteobacteria	Pseudoduganella albidiflava DSM 17472	mali	mali-EYF70_26305	AID-CBD-DBD
Pseudomonadota	Betaproteobacteria	Candidatus Methylopumilus turicensis MMS-10A-171 (Methylophilaceae bacterium MMS-10A-171)	mbac	mbac-BN1209_0124	AID-CBD-DBD
Pseudomonadota	Betaproteobacteria	Morococcus cerebrosus CIP 81.93	mcer	mcer-MON37_10120	AID-CBD-DBD
Pseudomonadota	Betaproteobacteria	Methylotenera versatilis 301	meh	meh-M301_0230	AID-CBD-DBD
Pseudomonadota	Betaproteobacteria	Methylovorus glucosetrophus SIP3-4	mei	mei-Msip34_0202	AID-CBD-DBD
Pseudomonadota	Betaproteobacteria	Melaminivora suipulveris SC2-9	mela	mela-C6568_07350	AID-CBD-DBD
Pseudomonadota	Betaproteobacteria	Pulveribacter suum SC2-7	melm	melm-C7H73_01445	AID-CBD-DBD
Pseudomonadota	Betaproteobacteria	Methyloversatilis sp. RAC08	metr	metr-BSY238_1617	AID-CBD-DBD
Pseudomonadota	Betaproteobacteria	Methylophilus sp. TWE2	meu	meu-ACJ67_13315	AID-CBD-DBD
Pseudomonadota	Betaproteobacteria	Methylobacillus flagellatus KT	mfa	mfa-Mfla_0142	AID-CBD-DBD
Pseudomonadota	Betaproteobacteria	Mitsuaria sp. 7	miu	miu-ABE85_08225	AID-CBD-DBD
Pseudomonadota	Betaproteobacteria	Mitsuaria sp. 7	miu	miu-ABE85_24100	AID-CBD-DBD
Pseudomonadota	Betaproteobacteria	Methyloradius palustris Zm11	mpau	mpau-ZMTM_01740	AID-CBD-DBD
Pseudomonadota	Betaproteobacteria	Methylibium petroleiphilum PM1	mpt	mpt-Mpe_A0148	AID-CBD-DBD
Pseudomonadota	Betaproteobacteria	Neisseria brasiliensis N.177.16	nbl	nbl-GJV52_04130	AID-CBD-DBD
Pseudomonadota	Betaproteobacteria	Nitrosomonas sp. Is79A3	nii	nii-Nit79A3_0899	AID-CBD-DBD
Pseudomonadota	Betaproteobacteria	Candidatus Nitrotoga sp. AM1P	nim	nim-W01_18830	AID-CBD-DBD
Pseudomonadota	Betaproteobacteria	Niveibacterium microcysteis HC41	niv	niv-JY500_00700	AID-CBD-DBD
Pseudomonadota	Betaproteobacteria	Nitrosospira multiformis ATCC 25196	nmu	nmu-Nmul_A0084	AID-CBD-DBD
Pseudomonadota	Betaproteobacteria	Noviherbaspirillum sp. UKPF54	nok	nok-FAY22_20880	AID-CBD-DBD
Pseudomonadota	Betaproteobacteria	Orrella dioscoreae LMG 29303	odi	odi-ODI_R0239	AID-CBD-DBD
Pseudomonadota	Betaproteobacteria	Oxalobacter formigenes HC-1	ofo	ofo-BRW83_0707	AID-CBD-DBD
Pseudomonadota	Betaproteobacteria	Ottowia oryzae KADR8-3	otk	otk-C6570_05295	AID-CBD-DBD
Pseudomonadota	Betaproteobacteria	Oryzomicrobium terrae TPP412	otr	otr-OTERR_30680	AID-CBD-DBD
Pseudomonadota	Betaproteobacteria	Pigmentiphaga aceris Mada1488	pacr	pacr-FXN63_05370	AID-CBD-DBD
Pseudomonadota	Betaproteobacteria	Pigmentiphaga aceris Mada1488	pacr	pacr-FXN63_23910	AID-CBD-DBD
Pseudomonadota	Betaproteobacteria	Paralcaligenes sp. KSB-10	park	park-LSG25_02575	DBD
Pseudomonadota	Betaproteobacteria	Paralcaligenes sp. KSB-10	park	park-LSG25_02635	AID-CBD-DBD
Pseudomonadota	Betaproteobacteria	Paralcaligenes sp. KSB-10	park	park-LSG25_15225	AID-CBD-DBD
Pseudomonadota	Betaproteobacteria	Caldimonas brevitalea DSM 7029 (Polyangium brachysporum DSM 7029)	pbh	pbh-AAW51_0212	AID-CBD-DBD
Pseudomonadota	Betaproteobacteria	Caldimonas brevitalea DSM 7029 (Polyangium brachysporum DSM 7029)	pbh	pbh-AAW51_3841	AID-CBD-DBD
Pseudomonadota	Betaproteobacteria	Polynucleobacter duraquae MWH-MoK4	pdq	pdq-CL55_00004130	AID-CBD-DBD
Pseudomonadota	Betaproteobacteria	Paenalcaligenes hominis 15S00501	phn	phn-PAEH1_12195	AID-CBD-DBD
Pseudomonadota	Betaproteobacteria	Paraburkholderia hospita DSM 17164	phs	phs-C2L64_01815	AID-CBD-DBD
Pseudomonadota	Betaproteobacteria	Paraburkholderia hospita DSM 17164	phs	phs-C2L64_24810	AID-CBD-DBD
Pseudomonadota	Betaproteobacteria	Paucibacter sp. KCTC 42545	pkt	pkt-AT984_17065	AID-CBD-DBD
Pseudomonadota	Betaproteobacteria	Paucimonas lemoignei NCTC10937	plg	plg-NCTC10937_01024	AID-CBD-DBD
Pseudomonadota	Betaproteobacteria	Polaromonas sp. JS666	pol	pol-Bpro_4485	AID-CBD-DBD
Pseudomonadota	Betaproteobacteria	Pandoraea oxalativorans DSM 23570	pox	pox-MB84_07420	AID-CBD-DBD
Pseudomonadota	Betaproteobacteria	Pseudogulbenkiania sp. NH8B	pse	pse-NH8B_3329	AID-CBD-DBD
Pseudomonadota	Betaproteobacteria	Paralysiella testudinis 26B	ptes	ptes-JQU52_00590	AID-CBD-DBD
Pseudomonadota	Betaproteobacteria	Pusillimonas sp. T7-7	put	put-PT7_2594	AID-CBD-DBD
Pseudomonadota	Betaproteobacteria	Pusillimonas sp. T7-7	put	put-PT7_3064	AID-CBD-DBD
Pseudomonadota	Betaproteobacteria	Quatrionicoccus australiensis D9	qau	qau-KI612_19570	AID-CBD-DBD
Pseudomonadota	Betaproteobacteria	Rugosibacter aromaticivorans Ca6 (Rhodocyclaceae bacterium PG1-Ca6)	rbu	rbu-PG1C_01190	AID-CBD-DBD
Pseudomonadota	Betaproteobacteria	Rugosibacter aromaticivorans Ca6 (Rhodocyclaceae bacterium PG1-Ca6)	rbu	rbu-PG1C_09155	DBD
Pseudomonadota	Betaproteobacteria	Roseateles depolymerans KCTC 42856	rdp	rdp-RD2015_2059	AID-CBD-DBD
Pseudomonadota	Betaproteobacteria	Roseateles depolymerans KCTC 42856	rdp	rdp-RD2015_4642	AID-CBD-DBD
Pseudomonadota	Betaproteobacteria	Cupriavidus necator H16 (Ralstonia eutropha H16)	reh	reh-H16_A0387	AID-CBD-DBD
Pseudomonadota	Betaproteobacteria	Cupriavidus pinatubonensis JMP134 (Ralstonia eutropha JMP134)	reu	reu-Reut_A0355	AID-CBD-DBD
Pseudomonadota	Betaproteobacteria	Rubrivivax gelatinosus IL144	rge	rge-RGE_25170	AID-CBD-DBD
Pseudomonadota	Betaproteobacteria	Rubrivivax gelatinosus IL144	rge	rge-RGE_46050	AID-CBD-DBD
Pseudomonadota	Betaproteobacteria	Piscinibacter gummiphilus NS21 (Rhizobacter gummiphilus NS21)	rgu	rgu-A4W93_02135	AID-CBD-DBD
Pseudomonadota	Betaproteobacteria	Piscinibacter gummiphilus NS21 (Rhizobacter gummiphilus NS21)	rgu	rgu-A4W93_14505	AID-CBD-DBD
Pseudomonadota	Betaproteobacteria	Piscinibacter gummiphilus NS21 (Rhizobacter gummiphilus NS21)	rgu	rgu-A4W93_15285	AID-CBD-DBD
Pseudomonadota	Betaproteobacteria	Rhodoferax koreense DCY110	rhy	rhy-RD110_25395	AID-CBD-DBD
Pseudomonadota	Betaproteobacteria	Cupriavidus metallidurans CH34	rme	rme-Rmet_0303	AID-CBD-DBD
Pseudomonadota	Betaproteobacteria	Ralstonia pickettii 12J	rpi	rpi-Rpic_0263	AID-CBD-DBD
Pseudomonadota	Betaproteobacteria	Ralstonia pickettii 12J	rpi	rpi-Rpic_3770	AID-CBD-DBD
Pseudomonadota	Betaproteobacteria	Ralstonia pickettii DTP0602	rpj	rpj-N234_01805	AID-CBD-DBD
Pseudomonadota	Betaproteobacteria	Ralstonia pseudosolanacearum GMI1000 (Ralstonia solanacearum GMI1000)	rso	rso-RSc0408	AID-CBD-DBD
Pseudomonadota	Betaproteobacteria	Ralstonia pseudosolanacearum GMI1000 (Ralstonia solanacearum GMI1000)	rso	rso-RSp1671	AID-CBD-DBD
Pseudomonadota	Betaproteobacteria	Ramlibacter tataouinensis TTB310	rta	rta-Rta_02830	AID-CBD-DBD
Pseudomonadota	Betaproteobacteria	Ramlibacter tataouinensis TTB310	rta	rta-Rta_10250	AID-CBD-DBD
Pseudomonadota	Betaproteobacteria	Snodgrassella alvi wkB2	salv	salv-SALWKB2_1712	AID-CBD-DBD
Pseudomonadota	Betaproteobacteria	Sulfuricella denitrificans skB26	sdr	sdr-SCD_n00557	AID-CBD-DBD
Pseudomonadota	Betaproteobacteria	Sulfuritalea hydrogenivorans sk43H	shd	shd-SUTH_03470	AID-CBD-DBD
Pseudomonadota	Betaproteobacteria	Simplicispira suum SC1-8	simp	simp-C6571_05740	AID-CBD-DBD
Pseudomonadota	Betaproteobacteria	Sulfurimicrobium lacus skT11	slac	slac-SKTS_33420	AID-CBD-DBD
Pseudomonadota	Betaproteobacteria	Sideroxydans lithotrophicus ES-1	slt	slt-Slit_0436	AID-CBD-DBD
Pseudomonadota	Betaproteobacteria	Simonsiella muelleri ATCC 29453	smur	smur-BWP33_01365	AID-CBD-DBD
Pseudomonadota	Betaproteobacteria	Sphaerotilus sulfidivorans D-507 (Sphaerotilus natans subsp. sulfidivorans D-507)	snn	snn-EWH46_17080	AID-CBD-DBD
Pseudomonadota	Betaproteobacteria	Sulfuriferula plumbiphila Gro7	splb	splb-SFPGR_04340	DBD
Pseudomonadota	Betaproteobacteria	Sulfuriferula plumbiphila Gro7	splb	splb-SFPGR_28430	DBD
Pseudomonadota	Betaproteobacteria	Sulfuriferula plumbiphila Gro7	splb	splb-SFPGR_30090	AID-CBD-DBD
Pseudomonadota	Betaproteobacteria	Sutterella wadsworthensis FDAARGOS_1159	sws	sws-I6J16_11165	AID-CBD-DBD
Pseudomonadota	Betaproteobacteria	Thiobacillus denitrificans ATCC 25259	tbd	tbd-Tbd_0533	AID-CBD-DBD
Pseudomonadota	Betaproteobacteria	Thiobacillus denitrificans ATCC 25259	tbd	tbd-Tbd_0732	AID-CBD-DBD
Pseudomonadota	Betaproteobacteria	Thiomonas arsenitoxydans 3As	thi	thi-THI_3293	AID-CBD-DBD
Pseudomonadota	Betaproteobacteria	Thauera sp. K11	thk	thk-CCZ27_16845	AID-CBD-DBD
Pseudomonadota	Betaproteobacteria	Tepidimonas taiwanensis LMG 22826	ttw	ttw-LCC91_12420	AID-CBD-DBD
Pseudomonadota	Betaproteobacteria	Undibacterium parvum DSM 23061	upv	upv-EJN92_05140	AID-CBD-DBD
Pseudomonadota	Betaproteobacteria	Usitatibacter rugosus 0125_3	uru	uru-DSM104443_00072	AID-CBD-DBD
Pseudomonadota	Betaproteobacteria	Verminephrobacter eiseniae EF01-2	vei	vei-Veis_0578	AID-CBD-DBD
Pseudomonadota	Betaproteobacteria	Vitreoscilla filiformis ATCC 15551	vff	vff-VITFI_CDS0962	AID-CBD-DBD
Pseudomonadota	Betaproteobacteria	Vogesella sp. XCS3	vog	vog-LCH97_17015	AID-CBD-DBD
Pseudomonadota	Betaproteobacteria	Variovorax paradoxus B4	vpd	vpd-VAPA_1c05460	AID-CBD-DBD
Pseudomonadota	Betaproteobacteria	Xylophilus rhododendri KACC 21265	xyk	xyk-GT347_12120	AID-CBD-DBD
Planctomycetota	Planctomycetia	Anatilimnocola aggregata ETA_A8	aagg	aagg-ETAA8_66460	AID-CBD-DBD
Planctomycetota	Planctomycetia	Aquisphaera giovannonii OJF2	agv	agv-OJF2_36090	AID-CBD-DBD
Planctomycetota	Planctomycetia	Aureliella helgolandensis Q31a	ahel	ahel-Q31a_53770	AID-CBD-DBD
Planctomycetota	Planctomycetia	Adhaeretor mobilis HG15A2	amob	amob-HG15A2_09880	AID-CBD-DBD
Planctomycetota	Planctomycetia	Aeoliella mucimassa Pan181	amuc	amuc-Pan181_43500	AID-CBD-DBD
Planctomycetota	Planctomycetia	Fuerstiella marisgermanici NH11 (Fuerstia marisgermanicae NH11)	fmr	fmr-Fuma_00693	AID-CBD-DBD
Planctomycetota	Planctomycetia	Frigoriglobus tundricola PL17	ftj	ftj-FTUN_7092	AID-CBD-DBD
Planctomycetota	Planctomycetia	Gemmata massiliana Soil9	gms	gms-SOIL9_28250	AID-CBD-DBD
Planctomycetota	Planctomycetia	Gimesia panareensis Pan110	gpn	gpn-Pan110_26110	AID-CBD-DBD
Planctomycetota	Planctomycetia	Isosphaera pallida ATCC 43644	ipa	ipa-Isop_2995	AID-CBD-DBD
Planctomycetota	Planctomycetia	Lignipirellula cremea Pla85_3_4	lcre	lcre-Pla8534_65050	AID-CBD-DBD
Planctomycetota	Planctomycetia	Lacipirellula parvula PX69	lpav	lpav-PLANPX_0962	AID-CBD-DBD
Planctomycetota	Planctomycetia	Limnoglobus roseus PX52	lrs	lrs-PX52LOC_02125	AID-CBD-DBD
Planctomycetota	Planctomycetia	Mariniblastus fucicola FC18	mff	mff-MFFC18_08170	AID-CBD-DBD
Planctomycetota	Planctomycetia	Maioricimonas rarisocia Mal4	mri	mri-Mal4_27630	AID-CBD-DBD
Planctomycetota	Planctomycetia	Paludisphaera borealis PX4	pbor	pbor-BSF38_02680	AID-CBD-DBD
Planctomycetota	Planctomycetia	Rubinisphaera brasiliensis DSM 5305 (Planctomyces brasiliensis DSM 5305)	pbs	pbs-Plabr_4717	AID-CBD-DBD
Planctomycetota	Planctomycetia	Pirellula sp. SH-Sr6A	pir	pir-VN12_23000	AID-CBD-DBD
Planctomycetota	Planctomycetia	Planctopirus limnophila DSM 3776 (Planctomyces limnophilus DSM 3776)	plm	plm-Plim_0695	AID-CBD-DBD
Planctomycetota	Planctomycetia	Polystyrenella longa Pla110	plon	plon-Pla110_05310	AID-CBD-DBD
Planctomycetota	Planctomycetia	Planctomyces sp. SH-PL14	pls	pls-VT03_02265	AID-CBD-DBD
Planctomycetota	Planctomycetia	Pirellulimonas nuda Pla175	pnd	pnd-Pla175_50050	AID-CBD-DBD
Planctomycetota	Planctomycetia	Rhodopirellula baltica SH 1 (Pirellula sp. strain 1)	rba	rba-RB6491	AID-CBD-DBD
Planctomycetota	Planctomycetia	Rubripirellula lacrimiformis K22_7	rlc	rlc-K227x_22000	AID-CBD-DBD
Planctomycetota	Planctomycetia	Rosistilla oblonga CA51	rol	rol-CA51_21570	AID-CBD-DBD
Planctomycetota	Planctomycetia	Roseimaritima ulvae UC8	rul	rul-UC8_31680	AID-CBD-DBD
Planctomycetota	Planctomycetia	Singulisphaera acidiphila DSM 18658	saci	saci-Sinac_1313	AID-CBD-DBD
Planctomycetota	Planctomycetia	Symmachiella dynata Mal52	sdyn	sdyn-Mal52_44960	AID-CBD-DBD
Planctomycetota	Planctomycetia	Tuwongella immobilis MBLW1	tim	tim-GMBLW1_31100	AID-CBD-DBD
Planctomycetota	Planctomycetia	Telmatocola sphagniphila SP2	tsph	tsph-KIH39_11425	AID-CBD-DBD
Planctomycetota	Planctomycetia	Thermogutta terrifontis R1	ttf	ttf-THTE_3994	AID-CBD-DBD
Planctomycetota	Planctomycetia	Urbifossiella limnaea ETA_A1	uli	uli-ETAA1_25750	AID-CBD-DBD
Bacteroidota	Flavobacteriia	Arenibacter algicola SMS7	aalg	aalg-AREALGSMS7_02220	AID-CBD-DBD
Bacteroidota	Flavobacteriia	Aequorivita sp. H23M31	aev	aev-EI546_12650	AID-CBD-DBD
Bacteroidota	Flavobacteriia	Antarcticibacterium flavum KCTC 52984	afla	afla-FHG64_11170	AID-CBD-DBD
Bacteroidota	Flavobacteriia	Pseudalgibacter alginicilyticus HZ22 (Algibacter alginolytica HZ22)	ahz	ahz-APS56_08145	AID-CBD-DBD
Bacteroidota	Flavobacteriia	Constantimarinum furrinae ALE3EI	alti	alti-ALE3EI_1178	AID-CBD-DBD
Bacteroidota	Flavobacteriia	Apibacter sp. B2966	apib	apib-G8C43_01345	AID-CBD-DBD
Bacteroidota	Flavobacteriia	Aquimarina sp. AD10	aqd	aqd-D1816_13225	AID-CBD-DBD
Bacteroidota	Flavobacteriia	Aggregatimonas sangjinii F202Z8	asag	asag-FGM00_14500	AID-CBD-DBD
Bacteroidota	Flavobacteriia	Pukyongia salina RR4-38	aue	aue-C5O00_03830	AID-CBD-DBD
Bacteroidota	Flavobacteriia	Blattabacterium sp. Bge, endosymbiont of Blattella germanica (German cockroach)	bbl	bbl-BLBBGE_117	AID-CBD-DBD
Bacteroidota	Flavobacteriia	Bergeyella cardium HPQL	bcad	bcad-DBX24_04170	AID-CBD-DBD
Bacteroidota	Flavobacteriia	Costertonia aggregata KCCM 42265	cagg	cagg-HYG79_04350	AID-CBD-DBD
Bacteroidota	Flavobacteriia	Cellulophaga algicola DSM 14237	cao	cao-Celal_2038	AID-CBD-DBD
Bacteroidota	Flavobacteriia	Capnocytophaga endodontalis ChDC OS43	capn	capn-CBG49_06115	AID-CBD-DBD
Bacteroidota	Flavobacteriia	Croceibacter atlanticus HTCC2559	cat	cat-CA2559_02740	AID-CBD-DBD
Bacteroidota	Flavobacteriia	Chryseobacterium gleum NCTC11432	cgle	cgle-NCTC11432_02363	AID-CBD-DBD
Bacteroidota	Flavobacteriia	Croceimicrobium hydrocarbonivorans A20-9	chyd	chyd-H4K34_07825	AID-CBD-DBD
Bacteroidota	Flavobacteriia	Cruoricaptor ignavus M1214	civ	civ-IMZ16_02875	AID-CBD-DBD
Bacteroidota	Flavobacteriia	Kaistella jeonii NCTC13459	cjg	cjg-NCTC13459_02826	AID-CBD-DBD
Bacteroidota	Flavobacteriia	Cloacibacterium normanense NRS-1	cnr	cnr-EB819_08750	AID-CBD-DBD
Bacteroidota	Flavobacteriia	Paracrocinitomix mangrovi GM2_3_6_6	crm	crm-K6119_13980	AID-CBD-DBD
Bacteroidota	Flavobacteriia	Empedobacter falsenii 1681-1	efal	efal-FH779_10525	AID-CBD-DBD
Bacteroidota	Flavobacteriia	Candidatus Walczuchella monophlebidarum, endosymbiont of Llaveia axin axin	elv	elv-FNIIJ_285	AID-CBD-DBD
Bacteroidota	Flavobacteriia	Elizabethkingia sp. 2-6	elz	elz-FCS00_14360	AID-CBD-DBD
Bacteroidota	Flavobacteriia	Euzebyella marina RN62	emar	emar-D1013_03695	AID-CBD-DBD
Bacteroidota	Flavobacteriia	Epilithonimonas vandammei H6466	eva	eva-EIB75_13815	AID-CBD-DBD
Bacteroidota	Flavobacteriia	Aureibaculum algae 10Alg115	fbe	fbe-FF125_01505	AID-CBD-DBD
Bacteroidota	Flavobacteriia	Faecalibacter bovis ZY171143	fbo	fbo-J9309_10655	AID-CBD-DBD
Bacteroidota	Flavobacteriia	Flavobacterium crocinum HYN0056	fcr	fcr-HYN56_03005	AID-CBD-DBD
Bacteroidota	Flavobacteriia	Flavivirga eckloniae ECD14	fek	fek-C1H87_09700	AID-CBD-DBD
Bacteroidota	Flavobacteriia	Flagellimonas sp. HMM57	flg	flg-LV716_04335	AID-CBD-DBD
Bacteroidota	Flavobacteriia	Formosa sediminum PS13	fop	fop-FNB79_03025	AID-CBD-DBD
Bacteroidota	Flavobacteriia	Fluviicola taffensis DSM 16823	fte	fte-Fluta_1775	AID-CBD-DBD
Bacteroidota	Flavobacteriia	Galbibacter sp. bg1	gaa	gaa-HX109_04565	AID-CBD-DBD
Bacteroidota	Flavobacteriia	Christiangramia fulva SH35	grs	grs-C7S20_08015	AID-CBD-DBD
Bacteroidota	Flavobacteriia	Ichthyobacterium seriolicida JBKA-6	ise	ise-JBKA6_0849	AID-CBD-DBD
Bacteroidota	Flavobacteriia	Kordia antarctica IMCC3317	kan	kan-IMCC3317_34800	AID-CBD-DBD
Bacteroidota	Flavobacteriia	Dokdonia sp. 4H-3-7-5 (Krokinobacter sp. 4H-3-7-5)	kdi	kdi-Krodi_1766	AID-CBD-DBD
Bacteroidota	Flavobacteriia	Lacinutrix sp. Bg11-31	laci	laci-CW733_14335	AID-CBD-DBD
Bacteroidota	Flavobacteriia	Leeuwenhoekiella palythoae F5	lpal	lpal-LDL79_05500	AID-CBD-DBD
Bacteroidota	Flavobacteriia	Urechidicola croceus LPB0138 (Lutibacter sp. LPB0138)	lul	lul-LPB138_12545	AID-CBD-DBD
Bacteroidota	Flavobacteriia	Lutibacter profundi LP1	lut	lut-Lupro_10285	AID-CBD-DBD
Bacteroidota	Flavobacteriia	Maribacter cobaltidurans B1	marb	marb-CJ263_04420	AID-CBD-DBD
Bacteroidota	Flavobacteriia	Mariniflexile sp. TRM1-10	marf	marf-CJ739_1929	AID-CBD-DBD
Bacteroidota	Flavobacteriia	Marixanthomonas sp. SCSIO 43207	marx	marx-INR76_02870	AID-CBD-DBD
Bacteroidota	Flavobacteriia	Mesoflavibacter sp. HG96	mesq	mesq-C7H62_1400	AID-CBD-DBD
Bacteroidota	Flavobacteriia	Rasiella rasia RR4-40	mgel	mgel-G5B37_08845	AID-CBD-DBD
Bacteroidota	Flavobacteriia	Muriicola soli MMS17-SY002	mur	mur-EQY75_01125	AID-CBD-DBD
Bacteroidota	Flavobacteriia	Flagellimonas oceani 501str8	mut	mut-GVT53_20485	AID-CBD-DBD
Bacteroidota	Flavobacteriia	Myroides sp. A21	myr	myr-MYRA21_1689	AID-CBD-DBD
Bacteroidota	Flavobacteriia	Nonlabens dokdonensis DSW-6	ndo	ndo-DDD_1016	AID-CBD-DBD
Bacteroidota	Flavobacteriia	Oceanihabitans sp. IOP_32	oci	oci-FEZ18_05940	AID-CBD-DBD
Bacteroidota	Flavobacteriia	Owenweeksia hongkongensis DSM 17368	oho	oho-Oweho_2205	AID-CBD-DBD
Bacteroidota	Flavobacteriia	Olleya sp. Bg11-27	oll	oll-CW732_05445	AID-CBD-DBD
Bacteroidota	Flavobacteriia	Ornithobacterium rhinotracheale ORT-UMN 88 (serotype A)	ori	ori-Q785_00930	AID-CBD-DBD
Bacteroidota	Flavobacteriia	Polaribacter reichenbachii 6Alg 8T	prn	prn-BW723_02560	AID-CBD-DBD
Bacteroidota	Flavobacteriia	Psychroserpens sp. NJDZ02	psyn	psyn-E9099_04775	AID-CBD-DBD
Bacteroidota	Flavobacteriia	Psychroflexus torquis ATCC 700755	ptq	ptq-P700755_002457	AID-CBD-DBD
Bacteroidota	Flavobacteriia	Riemerella anatipestifer RA-CH-2	rae	rae-G148_0006	AID-CBD-DBD
Bacteroidota	Flavobacteriia	Robiginitalea biformata HTCC2501	rbi	rbi-RB2501_03850	AID-CBD-DBD
Bacteroidota	Flavobacteriia	Flaviramulus sp. BrNp1-15	sabu	sabu-MBM09_00425	AID-CBD-DBD
Bacteroidota	Flavobacteriia	Salegentibacter sp. T436	salt	salt-AO058_02700	AID-CBD-DBD
Bacteroidota	Flavobacteriia	Seonamhaeicola sp. S2-3	seon	seon-BWZ22_08075	AID-CBD-DBD
Bacteroidota	Flavobacteriia	Sinomicrobium kalidii HD2P242	sinh	sinh-LS482_06730	AID-CBD-DBD
Bacteroidota	Flavobacteriia	Sediminicola sp. YIK13	syi	syi-SB49_14525	AID-CBD-DBD
Bacteroidota	Flavobacteriia	Siansivirga zeaxanthinifaciens CC-SAMT-1	sze	sze-AW14_05235	AID-CBD-DBD
Bacteroidota	Flavobacteriia	Tamlana carrageenivorans UJ94 (Tamlana sp. UJ94)	taj	taj-C1A40_08005	AID-CBD-DBD
Bacteroidota	Flavobacteriia	Tenacibaculum jejuense KCTC 22618(T)	tje	tje-TJEJU_0567	AID-CBD-DBD
Bacteroidota	Flavobacteriia	Wenyingzhuangia fucanilytica CZ1127	wfu	wfu-AXE80_00755	AID-CBD-DBD
Bacteroidota	Flavobacteriia	Winogradskyella sp. PG-2	win	win-WPG_0981	AID-CBD-DBD
Bacteroidota	Flavobacteriia	Weeksella virosa DSM 16922	wvi	wvi-Weevi_2038	AID-CBD-DBD
Bacteroidota	Flavobacteriia	Zobellia galactanivorans DsiJT	zga	zga-ZOBELLIA_2338	AID-CBD-DBD
Bacteroidota	Flavobacteriia	Zunongwangia profunda SM-A87	zpr	zpr-ZPR_4539	AID-CBD-DBD
Bacteroidota	Flavobacteriia	Zhouia spongiae HN-Y44	zsp	zsp-MQE36_02880	AID-CBD-DBD
Aquificota	Aquificia	Aquifex aeolicus VF5	aae	aae-aq_599	AID-CBD-DBD
Bacteroidota	Cytophagia	Candidatus Amoebophilus asiaticus 5a2	aas	aas-Aasi_0789	AID-CBD-DBD
Acidobacteriota	Terriglobia	Candidatus Koribacter versatilis Ellin345	aba	aba-Acid345_1662	AID-CBD-DBD
Acidobacteriota	Terriglobia	Acidisarcina polymorpha SBC82	abas	abas-ACPOL_2443	AID-CBD-DBD
Acidobacteriota	Terriglobia	Acidobacterium capsulatum ATCC 51196	aca	aca-ACP_0621	AID-CBD-DBD
Bacteroidota	Cytophagia	Adhaeribacter radiodurans KUDC8001	add	add-HUW48_19660	AID-CBD-DBD
Bacteroidota	Bacteroidia	Alistipes finegoldii DSM 17242	afd	afd-Alfi_2344	AID-CBD-DBD
Bacteroidota	Sphingobacteriia	Anseongella ginsenosidimutans Gsoil 524	agd	agd-FRZ59_15895	AID-CBD-DBD
Bacteroidota	Cytophagia	Algoriphagus sanaruensis M8-2 (Algoriphagus sp. M8-2)	alm	alm-AO498_15995	AID-CBD-DBD
Bacteroidota	Bacteroidia	Pseudoprevotella muciniphila E39	alq	alq-C7Y71_006540	AID-CBD-DBD
Bacteroidota	Cytophagia	Arcticibacterium luteifluviistationis SM1504	als	als-DJ013_07045	AID-CBD-DBD
Bacteroidota	Cytophagia	Arcticibacterium luteifluviistationis SM1504	als	als-DJ013_09135	AID-CBD-DBD
Bacteroidota	Cytophagia	Arcticibacterium luteifluviistationis SM1504	als	als-DJ013_20340	AID-CBD-DBD
Planctomycetota	Phycisphaerae	Anaerohalosphaera lusitana ST-NAGAB-D1	alus	alus-STSP2_00566	AID-CBD-DBD
Verrucomicrobiota	Verrucomicrobiia	Akkermansia muciniphila ATCC BAA-835	amu	amu-Amuc_0021	AID-CBD-DBD
Myxococcota	Myxococcia	Anaeromyxobacter sp. K	ank	ank-AnaeK_4298	AID-CBD-DBD
Bacteroidota	Bacteroidia	Candidatus Azobacteroides pseudotrichonymphae genomovar. CFP2, endosymbiont of Coptotermes formosanus (Formosan subterranean termite)	aps	aps-CFPG_141	AID-CBD-DBD
Bacteroidota	Chitinophagia	Rhizosphaericola mali B3-10	arac	arac-E0W69_008210	AID-CBD-DBD
Bacteroidota	Bacteroidia	Alkalitalea saponilacus SC/BZ-SP2	asx	asx-CDL62_07230	AID-CBD-DBD
Myxococcota	Myxococcia	Archangium violaceum SDU34	avm	avm-JQX13_23485	AID-CBD-DBD
Spirochaetota	Spirochaetia	Borreliella afzelii K78	bafe	bafe-BAFK78_448	AID-CBD-DBD
Bacteroidota	Cytophagia	Belliella baltica DSM 15883	bbd	bbd-Belba_1915	AID-CBD-DBD
Bacteroidota	Bacteroidia	Bacteroides cellulosilyticus WH2	bcel	bcel-BcellWH2_03248	AID-CBD-DBD
Bacteroidota	Bacteroidia	Phocaeicola dorei HS1_L_1_B_010	bdo	bdo-EL88_01930	AID-CBD-DBD
Spirochaetota	Spirochaetia	Borrelia duttonii Ly	bdu	bdu-BDU_449	AID-CBD-DBD
Spirochaetota	Spirochaetia	Breznakiella homolactica RmG30	bhc	bhc-JFL75_00620	AID-CBD-DBD
Bacteroidota	Bacteroidia	Salinivirga cyanobacteriivorans L21-Spi-D4 (Bacterium L21-Spi-D4)	blq	blq-L21SP5_01924	AID-CBD-DBD
Spirochaetota	Spirochaetia	Brachyspira murdochii DSM 12563	brm	brm-Bmur_0235	AID-CBD-DBD
Bacteroidota	Bacteroidia	Butyricimonas virosa FDAARGOS_1229	bvir	bvir-I6J59_02705	AID-CBD-DBD
Bacteroidota	Bacteroidia	Barnesiella viscericola DSM 18177	bvs	bvs-BARVI_07220	AID-CBD-DBD
Verrucomicrobiota	Opitutia	Coraliomargarita akajimensis DSM 45221	caa	caa-Caka_1198	AID-CBD-DBD
Myxococcota	Polyangia	Chondromyces crocatus Cm c5	ccro	ccro-CMC5_000440	AID-CBD-DBD
Myxococcota	Myxococcia	Corallococcus coralloides DSM 2259	ccx	ccx-COCOR_00998	AID-CBD-DBD
Myxococcota	Myxococcia	Cystobacter fuscus DSM 52655	cfus	cfus-CYFUS_001409	AID-CBD-DBD
Bacteroidota	Cytophagia	Cardinium sp. cEper1 (Cardinium hertigii cEper1), endosymbiont of Encarsia pergandiella	che	che-CAHE_0030	AID-CBD-DBD
Bacteroidota	Cytophagia	Chryseolinea soli KIS68-18	chk	chk-D4L85_17215	AID-CBD-DBD
Bacteroidota	Cytophagia	Cytophaga hutchinsonii ATCC 33406	chu	chu-CHU_3177	AID-CBD-DBD
Chlorobiota	Chlorobiia	Chlorobium limicola DSM 245	cli	cli-Clim_1116	AID-CBD-DBD
Chlorobiota	Chlorobiia	Chlorobaculum limnaeum DSM 1677	clz	clz-BIU88_05120	AID-CBD-DBD
Bacteroidota	Cytophagia	Cyclobacterium marinum DSM 745	cmr	cmr-Cycma_2758	AID-CBD-DBD
Deferribacterota	Deferribacteres	Calditerrivibrio nitroreducens DSM 19672	cni	cni-Calni_1430	AID-CBD-DBD
Bacteroidota	Bacteroidia	Coprobacter secundus subsp. similis 2CBH44	copr	copr-Cop2CBH44_24460	AID-CBD-DBD
Bacteroidota	Chitinophagia	Chitinophaga pinensis DSM 2588	cpi	cpi-Cpin_0852	AID-CBD-DBD
Thermodesulfobacteriota	Thermodesulfobacteria	Caldimicrobium thiodismutans TF1	cthi	cthi-THC_0548	AID-CBD-DBD
Chlorobiota	Chlorobiia	Chloroherpeton thalassium ATCC 35110	cts	cts-Ctha_0180	AID-CBD-DBD
Thermodesulfobacteriota	Desulfovibrionia	Desulfocurvibacter africanus subsp. africanus Walvis Bay	daf	daf-Desaf_3169	AID-CBD-DBD
Thermodesulfobacteriota	Desulfobulbia	Desulfurivibrio alkaliphilus AHT 2	dak	dak-DaAHT2_2206	AID-CBD-DBD
Thermodesulfobacteriota	Desulfobacteria	Desulfatibacillum aliphaticivorans AK-01 (Desulfatibacillum alkenivorans AK-01)	dal	dal-Dalk_1361	AID-CBD-DBD
Deferribacterota	Deferribacteres	Denitrovibrio acetiphilus DSM 12809	dap	dap-Dacet_1309	AID-CBD-DBD
Thermodesulfobacteriota	Desulfobacteria	Desulforapulum autotrophicum HRM2 (Desulfobacterium autotrophicum HRM2)	dat	dat-HRM2_27870	AID-CBD-DBD
Thermodesulfobacteriota	Desulfovibrionia	Desulfomicrobium baculatum DSM 4028	dba	dba-Dbac_0150	AID-CBD-DBD
Thermodesulfobacteriota	Desulfobulbia	Desulfomarina profundi KT2	dbk	dbk-DGMP_35680	AID-CBD-DBD
Thermodesulfobacteriota	Desulfovibrionia	Oleidesulfovibrio alaskensis G20 (Desulfovibrio desulfuricans G20)	dde	dde-Dde_1771	AID-CBD-DBD
Deferribacterota	Deferribacteres	Deferribacter desulfuricans SSM1	ddf	ddf-DEFDS_1044	AID-CBD-DBD
Thermodesulfobacteriota	Desulfovibrionia	Pseudodesulfovibrio mercurii ND132 (Desulfovibrio desulfuricans ND132)	ddn	ddn-DND132_0541	AID-CBD-DBD
Thermodesulfobacteriota	Desulfobacteria	Desulfoluna limicola ASN36	dek	dek-DSLASN_02700	AID-CBD-DBD
Bacteroidota	Cytophagia	Dyadobacter fermentans DSM 18053	dfe	dfe-Dfer_2750	AID-CBD-DBD
Thermodesulfobacteriota	Desulfovibrionia	Megalodesulfovibrio gigas DSM 1382 = ATCC 19364 (Desulfovibrio gigas DSM 1382 = ATCC 19364)	dgg	dgg-DGI_2418	AID-CBD-DBD
Thermodesulfobacteriota	Desulfovibrionia	Solidesulfovibrio magneticus RS-1 (Desulfovibrio magneticus RS-1)	dma	dma-DMR_25870	AID-CBD-DBD
Thermodesulfobacteriota	Desulfobacteria	Desulfococcus multivorans DSM 2059	dml	dml-Dmul_10320	AID-CBD-DBD
Thermodesulfobacteriota	Desulfobacteria	Desulfonema magnum 4be13	dmm	dmm-dnm_024750	AID-CBD-DBD
Thermodesulfobacteriota	Desulfovibrionia	Oceanidesulfovibrio marinus CS1	dms	dms-E8L03_03415	AID-CBD-DBD
Thermodesulfobacteriota	Desulfobacteria	Desulfosudis oleivorans Hxd3	dol	dol-Dole_0506	AID-CBD-DBD
Bacteroidota	Bacteroidia	Draconibacterium orientale FH5T	dori	dori-FH5T_05875	AID-CBD-DBD
Thermodesulfobacteriota	Desulfobacteria	Desulfosarcina ovata subsp. sediminis 28bB2T	dov	dov-DSCO28_00960	AID-CBD-DBD
Thermodesulfobacteriota	Desulfobulbia	Desulfobulbus propionicus DSM 2032	dpr	dpr-Despr_0511	AID-CBD-DBD
Thermodesulfobacteriota	Desulfobulbia	Desulfotalea psychrophila LSv54	dps	dps-DP0442	AID-CBD-DBD
Thermodesulfobacteriota	Desulfovibrionia	Desulfohalobium retbaense DSM 5692	drt	drt-Dret_1601	AID-CBD-DBD
Thermodesulfobacteriota	Desulfovibrionia	Maridesulfovibrio salexigens DSM 2638 (Desulfovibrio salexigens DSM 2638)	dsa	dsa-Desal_2255	AID-CBD-DBD
Thermodesulfobacteriota	Desulfovibrionia	Desulfolutivibrio sulfodismutans DSM 3696	dsd	dsd-GD606_03385	AID-CBD-DBD
Thermodesulfobacteriota	Desulfobulbia	Desulfocapsa sulfexigens DSM 10523	dsf	dsf-UWK_00688	AID-CBD-DBD
Thermodesulfobacteriota	Desulfovibrionia	Desulfolutivibrio sulfoxidireducens DSM 107105	dsx	dsx-GD604_09035	AID-CBD-DBD
Aquificota	Aquificia	Desulfurobacterium thermolithotrophum DSM 11699	dte	dte-Dester_0614	AID-CBD-DBD
Thermodesulfobacteriota	Desulfobacteria	Desulfobacula toluolica Tol2	dto	dto-TOL2_C22010	AID-CBD-DBD
Bacteroidota	Bacteroidia	Duncaniella sp. B8	dun	dun-FDZ78_02055	AID-CBD-DBD
Thermodesulfobacteriota	Desulfuromonadia	Desulfuromonas versatilis NIT-T3	dve	dve-DESUT3_25570	AID-CBD-DBD
Bacteroidota	Bacteroidia	Dysgonomonas sp. HDW5A	dys	dys-G7050_07260	AID-CBD-DBD
Acidobacteriota	Terriglobia	Edaphobacter sp. 12200R-103	eda	eda-GWR55_01900	AID-CBD-DBD
Bacteroidota	Cytophagia	Emticicia oligotrophica DSM 17448	eol	eol-Emtol_1168	AID-CBD-DBD
Bacteroidota	Cytophagia	Emticicia oligotrophica DSM 17448	eol	eol-Emtol_2172	AID-CBD-DBD
Bacteroidota	Cytophagia	Echinicola strongylocentroti MEBiC08714	est	est-DN752_06910	AID-CBD-DBD
Bacteroidota	Cytophagia	Fibrella aestuarina BUZ 2	fae	fae-FAES_2142	AID-CBD-DBD
Bacteroidota	Chitinophagia	Flavisolibacter ginsenosidimutans Gsoil 636	fgg	fgg-FSB75_09255	AID-CBD-DBD
Bacteroidota	Chitinophagia	Flavisolibacter ginsenosidimutans Gsoil 636	fgg	fgg-FSB75_14580	AID-CBD-DBD
Bacteroidota	Chitinophagia	Flavihumibacter fluvii IMCC34837 (Flavihumibacter fluminis (ex Park et al. 2022) IMCC34837)	flc	flc-KJS93_17445	AID-CBD-DBD
Bacteroidota	Chitinophagia	Flavihumibacter fluvii IMCC34837 (Flavihumibacter fluminis (ex Park et al. 2022) IMCC34837)	flc	flc-KJS93_19240	AID-CBD-DBD
Bacteroidota	Cytophagia	Bernardetia litoralis DSM 6794 (Flexibacter litoralis DSM 6794)	fli	fli-Fleli_3625	AID-CBD-DBD
Bacteroidota	Cytophagia	Flammeovirga sp. MY04	flm	flm-MY04_1820	AID-CBD-DBD
Bacteroidota	Chitinophagia	Filimonas lacunae NBRC 104114	fln	fln-FLA_2070	AID-CBD-DBD
Bacteroidota	Chitinophagia	Filimonas lacunae NBRC 104114	fln	fln-FLA_5546	AID-CBD-DBD
Bacteroidota	Chitinophagia	Ferruginibacter lapsinanis KACC 15035	flp	flp-LK994_04095	AID-CBD-DBD
Bacteroidota	Chitinophagia	Phnomibacter ginsenosidimutans SB-02	fls	fls-GLV81_01455	AID-CBD-DBD
Bacteroidota	Cytophagia	Mangrovivirga cuniculi R1DC9	fpf	fpf-DCC35_20525	AID-CBD-DBD
Deferribacterota	Deferribacteres	Flexistipes sinusarabici DSM 4947	fsi	fsi-Flexsi_0984	AID-CBD-DBD
Bacteroidota	Cytophagia	Fulvivirga lutea S481	fuv	fuv-JR347_07535	AID-CBD-DBD
Thermodesulfobacteriota	Desulfuromonadia	Citrifermentans bemidjiense Bem (Geobacter bemidjiensis Bem)	gbm	gbm-Gbem_0869	AID-CBD-DBD
Thermodesulfobacteriota	Desulfuromonadia	Geobacter sp. M18	geb	geb-GM18_0759	AID-CBD-DBD
Thermodesulfobacteriota	Desulfuromonadia	Trichlorobacter lovleyi SZ (Geobacter lovleyi SZ)	glo	glo-Glov_2166	AID-CBD-DBD
Acidobacteriota	Terriglobia	Granulicella mallensis MP5ACTX8	gma	gma-AciX8_1905	AID-CBD-DBD
Thermodesulfobacteriota	Desulfuromonadia	Geoalkalibacter subterraneus Red1	gsb	gsb-GSUB_11065	AID-CBD-DBD
Thermodesulfobacteriota	Desulfuromonadia	Geomonas subterranea RG2	gsub	gsub-KP001_20315	AID-CBD-DBD
Deferribacterota	Deferribacteres	Geovibrio thiophilus DSM 11263	gtl	gtl-EP073_06395	AID-CBD-DBD
Thermodesulfobacteriota	Desulfuromonadia	Geotalea uraniireducens Rf4	gur	gur-Gura_2972	AID-CBD-DBD
Planctomycetota	Phycisphaerae	Humisphaera borealis M1803	hbs	hbs-IPV69_23545	AID-CBD-DBD
Myxococcota	Polyangia	Haliangium ochraceum DSM 14365	hoh	hoh-Hoch_2755	AID-CBD-DBD
Aquificota	Aquificia	Hydrogenobacter thermophilus TK-6	hte	hte-Hydth_1250	AID-CBD-DBD
Aquificota	Aquificia	Hydrogenobaculum sp. Y04AAS1	hya	hya-HY04AAS1_1206	AID-CBD-DBD
Bacteroidota	Cytophagia	Hymenobacter jejuensis 17J68-5	hyj	hyj-FHG12_07335	AID-CBD-DBD
Bacteroidota	Chitinophagia	Lacibacter sediminis S13-6-22	lacs	lacs-H4075_19580	AID-CBD-DBD
Spirochaetota	Spirochaetia	Leptospira tipperaryensis GWTS #1 (Leptospira alstonii GWTS #1)	laj	laj-A0128_09855	AID-CBD-DBD
Bacteroidota	Cytophagia	Leadbetterella byssophila DSM 17132	lby	lby-Lbys_0746	AID-CBD-DBD
Thermodesulfobacteriota	Desulfovibrionia	Lawsonia intracellularis N343	lir	lir-LAW_00471	AID-CBD-DBD
Myxococcota	Polyangia	Labilithrix luteola DSM 27648	llu	llu-AKJ09_09252	AID-CBD-DBD
Verrucomicrobiota	Verrucomicrobiia	Luteolibacter luteus G-1-1-1	luo	luo-HHL09_20540	AID-CBD-DBD
Bacteroidota	Bacteroidia	Labilibaculum antarcticum SPP2	mbas	mbas-ALGA_1839	AID-CBD-DBD
Myxococcota	Myxococcia	Melittangium boletus DSM 14713	mbd	mbd-MEBOL_004490	AID-CBD-DBD
Planctomycetota	Phycisphaerae	Mucisphaera calidilacus Pan265	mcad	mcad-Pan265_06620	AID-CBD-DBD
Bacteroidota	Bacteroidia	Maribellus comscasis WC007	mcos	mcos-GM418_08895	AID-CBD-DBD
Bacteroidota	Cytophagia	Mongoliitalea daihaiensis X100-76	mda	mda-IPZ59_00485	AID-CBD-DBD
Myxococcota	Myxococcia	Myxococcus fulvus 124B02	mfb	mfb-MFUL124B02_06220	AID-CBD-DBD
Myxococcota	Polyangia	Minicystis rosea DSM 24000	mrm	mrm-A7982_10997	AID-CBD-DBD
Bacteroidota	Sphingobacteriia	Mucilaginibacter rubeus P1	mrub	mrub-DEO27_007425	AID-CBD-DBD
Bacteroidota	Cytophagia	Marivirga tractuosa DSM 4126	mtt	mtt-Ftrac_3605	AID-CBD-DBD
Bacteroidota	Chitinophagia	Niabella ginsenosidivorans BS26	nia	nia-A8C56_22605	AID-CBD-DBD
Bacteroidota	Cytophagia	Nibribacter ruber BT10	nib	nib-GU926_13750	AID-CBD-DBD
Bacteroidota	Chitinophagia	Niastella koreensis GR20-10	nko	nko-Niako_5834	AID-CBD-DBD
Bacteroidota	Chitinophagia	Niastella koreensis GR20-10	nko	nko-Niako_6238	AID-CBD-DBD
Verrucomicrobiota	Opitutia	Lacunisphaera limnophila IG16b	obg	obg-Verru16b_03381	AID-CBD-DBD
Spirochaetota	Spirochaetia	Oceanispirochaeta crateris K2	ock	ock-EXM22_14860	AID-CBD-DBD
Verrucomicrobiota	Opitutia	Horticoccus luteus KSB-15	ole	ole-K0B96_07970	AID-CBD-DBD
Bacteroidota	Sphingobacteriia	Olivibacter sp. LS-1	oli	oli-FKG96_25225	AID-CBD-DBD
Bacteroidota	Bacteroidia	Odoribacter splanchnicus DSM 20712	osp	osp-Odosp_2688	AID-CBD-DBD
Verrucomicrobiota	Opitutia	Opitutus terrae PB90-1	ote	ote-Oter_2650	AID-CBD-DBD
Chlorobiota	Chlorobiia	Prosthecochloris aestuarii DSM 271	paa	paa-Paes_1176	AID-CBD-DBD
Bacteroidota	Bacteroidia	Parabacteroides sp. CT06	parc	parc-CI960_22105	AID-CBD-DBD
Bacteroidota	Bacteroidia	Muribaculum intestinale YL27 (Parabacteroides sp. YL27)	pary	pary-A4V02_08380	AID-CBD-DBD
Planctomycetota	Phycisphaerae	Limihaloglobus sulfuriphilus SM-Chi-D1	pbas	pbas-SMSP2_02846	AID-CBD-DBD
Thermodesulfobacteriota	Desulfovibrionia	Desulfobaculum bizertense SY-1	pbiz	pbiz-LWC08_04080	AID-CBD-DBD
Planctomycetota	Phycisphaerae	Sedimentisphaera salicampi ST-PulAB-D4	pbp	pbp-STSP1_02111	AID-CBD-DBD
Bacteroidota	Bacteroidia	Fermentimonas caenicola ING2-E5B	pbt	pbt-ING2E5B_1209	AID-CBD-DBD
Thermodesulfobacteriota	Desulfuromonadia	Syntrophotalea carbinolica DSM 2380 (Pelobacter carbinolicus DSM 2380)	pca	pca-Pcar_1938	AID-CBD-DBD
Planctomycetota	Phycisphaerae	Poriferisphaera corsica KS4	pcor	pcor-KS4_19210	AID-CBD-DBD
Bacteroidota	Bacteroidia	Petrimonas sp. IBARAKI	pet	pet-PEIBARAKI_5082	AID-CBD-DBD
Acidobacteriota	Terriglobia	Paludibaculum fermentans P105	pfer	pfer-IRI77_25150	AID-CBD-DBD
Bacteroidota	Chitinophagia	Panacibacter ginsenosidivorans Gsoil1550	pgin	pgin-FRZ67_12990	AID-CBD-DBD
Bacteroidota	Bacteroidia	Porphyromonas gingivalis ATCC 33277	pgn	pgn-PGN_1202	AID-CBD-DBD
Bacteroidota	Chitinophagia	Pseudobacter ginsenosidimutans Gsoil 221	pgo	pgo-FSB84_06340	AID-CBD-DBD
Bacteroidota	Chitinophagia	Pseudobacter ginsenosidimutans Gsoil 221	pgo	pgo-FSB84_15535	AID-CBD-DBD
Planctomycetota	Phycisphaerae	Phycisphaera mikurensis NBRC 102666	phm	phm-PSMK_10290	AID-CBD-DBD
Bacteroidota	Cytophagia	Pontibacter korlensis X14-1T	pko	pko-PKOR_07135	AID-CBD-DBD
Aquificota	Aquificia	Persephonella marina EX-H1	pmx	pmx-PERMA_0427	AID-CBD-DBD
Thermodesulfobacteriota	Desulfuromonadia	Pelobacter propionicus DSM 2379	ppd	ppd-Ppro_0974	AID-CBD-DBD
Chlorobiota	Chlorobiia	Pelodictyon phaeoclathratiforme BU-1	pph	pph-Ppha_1207	AID-CBD-DBD
Bacteroidota	Bacteroidia	Paludibacter propionicigenes WB4	ppn	ppn-Palpr_2230	AID-CBD-DBD
Bacteroidota	Bacteroidia	Xylanibacter ruminicola (Prevotella ruminicola 23)	pru	pru-PRU_2855	AID-CBD-DBD
Bacteroidota	Bacteroidia	Proteiniphilum saccharofermentans M3/6	psac	psac-PSM36_1999	AID-CBD-DBD
Bacteroidota	Chitinophagia	Paraflavitalea soli 5GH32-13	pseg	pseg-D3H65_23495	AID-CBD-DBD
Bacteroidota	Chitinophagia	Paraflavitalea soli 5GH32-13	pseg	pseg-D3H65_32220	AID-CBD-DBD
Bacteroidota	Cytophagia	Aquirufa nivalisilvae HME7025 (Allopseudarcicella aquatilis HME7025)	psez	psez-HME7025_01825	AID-CBD-DBD
Bacteroidota	Sphingobacteriia	Pseudopedobacter saltans DSM 12145 (Pedobacter saltans DSM 12145)	psn	psn-Pedsa_1762	AID-CBD-DBD
Bacteroidota	Sphingobacteriia	Pedobacter steynii DX4	psty	psty-BFS30_01085	AID-CBD-DBD
Bacteroidota	Bacteroidia	Mucinivorans hirudinis M3	rbc	rbc-BN938_1118	AID-CBD-DBD
Bacteroidota	Cytophagia	Rhodocytophaga rosea 172606-1	rhoz	rhoz-GXP67_15330	AID-CBD-DBD
Verrucomicrobiota	Verrucomicrobiia	Roseimicrobium sp. ORNL1	roo	roo-G5S37_19820	AID-CBD-DBD
Bacteroidota	Cytophagia	Rufibacter tibetensis 1351	rti	rti-DC20_06815	AID-CBD-DBD
Verrucomicrobiota	Opitutia	Ruficoccus sp. ZRK36	rufi	rufi-K0V07_09075	AID-CBD-DBD
Bacteroidota	Cytophagia	Runella sp. SP2	rup	rup-DTQ70_03455	AID-CBD-DBD
Bacteroidota	Cytophagia	Runella sp. SP2	rup	rup-DTQ70_12315	AID-CBD-DBD
Bacteroidota	Cytophagia	Runella sp. SP2	rup	rup-DTQ70_20055	AID-CBD-DBD
Myxococcota	Polyangia	Sandaracinus amylolyticus DSM 53668	samy	samy-DB32_004693	AID-CBD-DBD
Spirochaetota	Spirochaetia	Gracilinema caldarium DSM 7334 (Spirochaeta caldaria DSM 7334)	scd	scd-Spica_2731	AID-CBD-DBD
Bacteroidota	Sphingobacteriia	Solitalea canadensis DSM 3403	scn	scn-Solca_2567	AID-CBD-DBD
Myxococcota	Polyangia	Sorangium cellulosum So0157-2	scu	scu-SCE1572_00150	AID-CBD-DBD
Spirochaetota	Spirochaetia	Spirochaeta africana DSM 8902	sfc	sfc-Spiaf_2671	AID-CBD-DBD
Spirochaetota	Spirochaetia	Sphaerochaeta pleomorpha Grapes	sgp	sgp-SpiGrapes_1229	AID-CBD-DBD
Spirochaetota	Spirochaetia	Salinispira pacifica L21-RPul-D2	slr	slr-L21SP2_3297	AID-CBD-DBD
Verrucomicrobiota	Verrucomicrobiia	Sulfuriroseicoccus oceanibius T37	soa	soa-G3M56_005935	AID-CBD-DBD
Bacteroidota	Sphingobacteriia	Sphingobacterium sp. DR205	spdr	spdr-G6053_09525	AID-CBD-DBD
Spirochaetota	Spirochaetia	Thiospirochaeta perfilievii P	sper	sper-EW093_08895	AID-CBD-DBD
Bacteroidota	Cytophagia	Spirosoma aureum BT328	spib	spib-G8759_24425	AID-CBD-DBD
Spirochaetota	Spirochaetia	Sediminispirochaeta smaragdinae DSM 11293 (Spirochaeta smaragdinae DSM 11293)	ssm	ssm-Spirs_4048	AID-CBD-DBD
Aquificota	Aquificia	Sulfurihydrogenibium sp. YO3AOP1	sul	sul-SYO3AOP1_1727	AID-CBD-DBD
Myxococcota	Myxococcia	Stigmatella aurantiaca DW4/3-1	sur	sur-STAUR_1612	AID-CBD-DBD
Acidobacteriota	Terriglobia	Candidatus Solibacter usitatus Ellin6076	sus	sus-Acid_7397	AID-CBD-DBD
Aquificota	Aquificia	Thermocrinis albus DSM 14484	tal	tal-Thal_0999	AID-CBD-DBD
Acidobacteriota	Terriglobia	Terriglobus albidus ORNL	talb	talb-FTW19_19840	AID-CBD-DBD
Aquificota	Aquificia	Thermovibrio ammonificans HB-1	tam	tam-Theam_0466	AID-CBD-DBD
Thermodesulfobacteriota	Thermodesulfobacteria	Thermosulfuriphilus ammonigenes ST65	tav	tav-G4V39_08260	AID-CBD-DBD
Spirochaetota	Spirochaetia	Leadbettera azotonutricia ZAS-9 (Treponema azotonutricium ZAS-9)	taz	taz-TREAZ_1683	AID-CBD-DBD
Bacteroidota	Bacteroidia	Tannerella forsythia 92A2	tfo	tfo-BFO_1112	AID-CBD-DBD
Thermodesulfobacteriota	Thermodesulfobacteria	Thermodesulfobacterium sp. TA1	thet	thet-F1847_05130	AID-CBD-DBD
Thermodesulfobacteriota	Thermodesulfobacteria	Thermodesulfatator indicus DSM 15286	tid	tid-Thein_1402	AID-CBD-DBD
Thermodesulfobacteriota	Thermodesulfobacteria	Thermosulfurimonas marina SU872	tmai	tmai-FVE67_09115	AID-CBD-DBD
Spirochaetota	Spirochaetia	Treponema primitia ZAS-2	tpi	tpi-TREPR_2731	AID-CBD-DBD
Spirochaetota	Spirochaetia	Turneriella parva DSM 21527	tpx	tpx-Turpa_2270	AID-CBD-DBD
Bacteroidota	Bacteroidia	Tenuifilum thalassicum 38H-str	ttz	ttz-FHG85_00995	AID-CBD-DBD
Verrucomicrobiota	Opitutia	Nibricoccus aquaticus HZ-65	vbh	vbh-CMV30_17115	AID-CBD-DBD
Myxococcota	Myxococcia	Vulgatibacter incomptus DSM 27710	vin	vin-AKJ08_1738	AID-CBD-DBD
Myxococcota	Myxococcia	Vulgatibacter incomptus DSM 27710	vin	vin-AKJ08_2620	AID-CBD-DBD
Acidobacteriota	Vicinamibacteria	Luteitalea pratensis DSM 100886	abac	abac-LuPra_03526	AID-CBD-DBD
Pseudomonadota	Acidithiobacillia	Acidithiobacillus caldus SM-1	acu	acu-Atc_0372	AID-CBD-DBD
Chloroflexota	Anaerolineae	Anaerolinea thermophila UNI-1	atm	atm-ANT_16910	AID-CBD-DBD
Bdellovibrionota	Bdellovibrionia	Bdellovibrio sp. ZAP7	bdz	bdz-DOM22_16120	AID-CBD-DBD
Bdellovibrionota	Bdellovibrionia	Pseudobdellovibrio exovorus JSS (Bdellovibrio exovorus JSS)	bex	bex-A11Q_737	AID-CBD-DBD
Bdellovibrionota	Bacteriovoracia	Halobacteriovorax marinus SJ (Bacteriovorax marinus)	bmx	bmx-BMS_2674	AID-CBD-DBD
Planctomycetota	Candidatus_Brocadiia	Candidatus Brocadia pituitae 317325-1	bpit	bpit-BPIT_33960	AID-CBD-DBD
Deltaproteobacteria	Bradymonadales	Bradymonas sediminis FA350	bsed	bsed-DN745_18370	AID-CBD-DBD
Bdellovibrionota	Bacteriovoracia	Bacteriovorax stolpii DSM 12778	bsto	bsto-C0V70_03555	AID-CBD-DBD
Calditrichota	Calditrichia	Caldithrix abyssi DSM 13497	caby	caby-Cabys_2549	AID-CBD-DBD
Candidatus_Cloacimonadota	Candidatus_Cloacimonadia	Candidatus Cloacimonas acidaminovorans Evry	caci	caci-CLOAM1757	AID-CBD-DBD
Armatimonadota	Chthonomonadia	Chthonomonas calidirosea T49	ccz	ccz-CCALI_01002	AID-CBD-DBD
Caldisericota/Cryosericota_group	Caldisericota	Caldisericum exile AZM16c01	cex	cex-CSE_06470	AID-CBD-DBD
Coprothermobacterota	Coprothermobacteria	Coprothermobacter proteolyticus DSM 5265	cpo	cpo-COPRO5265_0727	CBD-DBD
Synergistota	Synergistia	Cloacibacillus porcorum CL-84	cpor	cpor-BED41_08780	CBD-DBD
Balneolota	Balneolia	Cyclonatronum proteinivorum Omega	cprv	cprv-CYPRO_2356	AID-CBD-DBD
Acidobacteriota	Blastocatellia	Chloracidobacterium thermophilum B	ctm	ctm-Cabther_A1387	AID-CBD-DBD
Thermodesulfobacteriota	Desulfobaccia	Desulfobacca acetoxidans DSM 11109	dao	dao-Desac_2098	AID-CBD-DBD
Campylobacterota	Desulfurellia	Desulfurella acetivorans A63	dav	dav-DESACE_01095	AID-CBD-DBD
Thermodesulfobacteriota	Syntrophobacteria	Desulfoglaeba alkanexedens ALDC	dax	dax-FDQ92_13365	AID-CBD-DBD
Thermodesulfobacteriota	Desulfarculia	Desulfarculus baarsii DSM 2075	dbr	dbr-Deba_1961	AID-CBD-DBD
Deltaproteobacteria	Dissulfurimicrobium	Dissulfurimicrobium hydrothermale Sh68	dhr	dhr-LGS26_08550	AID-CBD-DBD
Chrysiogenota	Chrysiogenia	Desulfurispirillum indicum S5	din	din-Selin_0592	AID-CBD-DBD
Thermodesulfobacteriota	Desulfomonilia	Desulfomonile tiedjei DSM 6799	dti	dti-Desti_5535	AID-CBD-DBD
Nitrospirota	Thermodesulfovibrionia	Dissulfurispira thermophila T55J	dtp	dtp-JZK55_18810	AID-CBD-DBD
Actinomycetota	Coriobacteriia	Eggerthella guodeyinii HF-1101	egd	egd-GS424_014125	AID-CBD-DBD
Actinomycetota	Coriobacteriia	Eggerthella guodeyinii HF-1101	egd	egd-GS424_016560	AID-CBD-DBD
Fibrobacterota	Fibrobacteria	Fibrobacter succinogenes subsp. succinogenes S85	fsu	fsu-Fisuc_1239	AID-CBD-DBD
Fusobacteriota	Fusobacteriia	Fusobacterium varium Fv113-g1	fva	fva-FV113G1_08080	AID-CBD-DBD
Gemmatimonadota	Gemmatimonadia	Gemmatimonas aurantiaca T-27	gau	gau-GAU_1617	AID-CBD-DBD
Gemmatimonadota	Gemmatimonadia	Gemmatirosa kalamazoonensis KBS708 (Gemmatirosa kalamazoonesis KBS708)	gba	gba-J421_3250	AID-CBD-DBD
Cyanobacteriota	Cyanophyceae	Gloeocapsa sp. PCC 7428	glp	glp-Glo7428_4143	AID-CBD-DBD
Chloroflexota	Chloroflexia	Herpetosiphon aurantiacus DSM 785	hau	hau-Haur_0125	AID-CBD-DBD
Bacteroidota	Saprospiria	Haliscomenobacter hydrossis DSM 1100	hhy	hhy-Halhy_1616	AID-CBD-DBD
Bacteroidota	Saprospiria	Haliscomenobacter hydrossis DSM 1100	hhy	hhy-Halhy_2589	AID-CBD-DBD
Campylobacterota	Desulfurellia	Hippea maritima DSM 10411	hmr	hmr-Hipma_0464	AID-CBD-DBD
Pseudomonadota	Hydrogenophilia	Hydrogenophilus thermoluteolus TH-1	htl	htl-HPTL_0147	AID-CBD-DBD
Ignavibacteriota	Ignavibacteria	Ignavibacterium album JCM 16511	ial	ial-IALB_2998	AID-CBD-DBD
Planctomycetota	Candidatus_Brocadiia	Candidatus Jettenia sp. AM49	jet	jet-L3J17_07605	AID-CBD-DBD
Chloroflexota	Ktedonobacteria	Ktedonosporobacter rubrisoli SCAWS-G2	kbs	kbs-EPA93_41715	AID-CBD-DBD
Planctomycetota	Candidatus_Brocadiia	Candidatus Kuenenia stuttgartiensis kuenenia_mbr1_ru-nijmegen	kst	kst-KSMBR1_0181	AID-CBD-DBD
Nitrospirota	Nitrospiria	Leptospirillum ferrooxidans C2-3	lfc	lfc-LFE_1491	AID-CBD-DBD
Bacillota	Limnochordia	Limnochorda pilosa HC45	lpil	lpil-LIP_2105	AID-CBD-DBD
Pseudomonadota	Zetaproteobacteria	Mariprofundus aestuarium CP-5	maes	maes-Ga0123461_2343	AID-CBD-DBD
Verrucomicrobiota	Methylacidimicrobium	Methylacidimicrobium sp. AP8	meap	meap-MTHMO_1284	AID-CBD-DBD
Verrucomicrobiota	Methylacidiphilae	Methylacidiphilum infernorum V4	min	min-Minf_0648	AID-CBD-DBD
Candidatus_Methylomirabilota	Candidatus_Methylomirabilia	Candidatus Methylomirabilis oxygeniifera	mox	mox-DAMO_1190	AID-CBD-DBD
Ignavibacteriota	Ignavibacteria	Melioribacter roseus P3M-2	mro	mro-MROS_1125	AID-CBD-DBD
Nitrospinae/Tectomicrobia_group	Nitrospinota	Candidatus Nitronauta litoralis EB	nli	nli-G3M70_17415	AID-CBD-DBD
Nitrospirota	Nitrospiria	Nitrospira moscoviensis NSP M-1	nmv	nmv-NITMOv2_1238	AID-CBD-DBD
Armatimonadota	Armatimonadota_incertae_sedis	Candidatus Nitrosymbiomonas proteolyticus 317325-2	npy	npy-NPRO_10960	AID-CBD-DBD
Deltaproteobacteria	Bradymonadales	Persicimonas caeni YN101	pcay	pcay-FRD00_09025	AID-CBD-DBD
Chloroflexota	Anaerolineae	Pelolinea submarina MO-CFX1	psub	psub-Pelsub_P1832	AID-CBD-DBD
Rhodothermota	Rhodothermia	Rhodothermus marinus DSM 4252	rmr	rmr-Rmar_2654	AID-CBD-DBD
Thermodesulfobacteriota	Syntrophia	Syntrophus aciditrophicus SB	sat	sat-SYN_00945	AID-CBD-DBD
Bdellovibrionota	Oligoflexia	Fluviispira sanaruensis RF1110005	sbf	sbf-JCM31447_07560	AID-CBD-DBD
Acidobacteriota	Holophagae	Sulfidibacter corallicola M133	scor	scor-J3U87_09525	AID-CBD-DBD
Thermodesulfobacteriota	Syntrophobacteria	Syntrophobacter fumaroxidans MPOB	sfu	sfu-Sfum_2069	AID-CBD-DBD
Bacteroidota	Saprospiria	Saprospira grandis Lewin	sgn	sgn-SGRA_3245	AID-CBD-DBD
Bacteroidota	Candidatus_Sulfidibacteriales	Candidatus Sulfidibacterium hydrothermale	shyr	shyr-LA303_02605	AID-CBD-DBD
Rhodothermota	Rhodothermia	Salinibacter ruber M8	srm	srm-SRM_01327	AID-CBD-DBD
Thermomicrobiota	Thermomicrobia	Sphaerobacter thermophilus DSM 20745	sti	sti-Sthe_1845	AID-CBD-DBD
Kiritimatiellota	Tichowtungiia	Tichowtungia aerotolerans S-5007	taer	taer-GT409_01040	AID-CBD-DBD
Acidobacteriota	Holophagae	Thermotomaculum hydrothermale AC55	thyd	thyd-TTHT_0735	AID-CBD-DBD
Synergistota	Synergistia	Thermovirga lienii DSM 17291	tli	tli-Tlie_0282	AID-CBD-DBD
Thermosulfidibacterota	Thermosulfidibacteria	Thermosulfidibacter takaii ABI70S6	ttk	ttk-TST_0443	AID-CBD-DBD
Chloroflexota	Thermobaculum	Thermobaculum terrenum ATCC BAA-798	ttr	ttr-Tter_0291	AID-CBD-DBD
Nitrospirota	Thermodesulfovibrionia	Thermodesulfovibrio yellowstonii DSM 11347	tye	tye-THEYE_A0233	AID-CBD-DBD
Planctomycetota	Candidatus_Uabimicrobiia	Candidatus Uabimicrobium amorphum SRT547	uam	uam-UABAM_04238	AID-CBD-DBD
Kiritimatiellota	Kiritimatiellia	Kiritimatiella glycovorans L21-Fru-AB (Verrucomicrobia bacterium L21-Fru-AB)	vbl	vbl-L21SP4_02084	AID-CBD-DBD
Verrucomicrobiota	Spartobacteria	Candidatus Xiphinematobacter sp. Idaho Grape, endosymbiont of Xiphinema americanum (nematode)	xii	xii-AMD24_00291	AID-CBD-DBD
