# Supplementary material for: Analysis and comparison of the bacterial σ54 regulon: Evidence of phylogenetic trends in gene regulation
Source: PLoS One. 2025 Aug 1;20(8):e0327805. doi: 10.1371/journal.pone.0327805 (PMC12316311; doi:10.1371/journal.pone.0327805)
Supplement: S9 Table — This table details the diverse architectural arrangements of Pfam domains within RpoN proteins, identifying the PF00309 (AID), PF04552 (DBD), and PF04963 (CBD) for domain analysis. The architectural arrangements are categorized and labeled as AID-DBD-CBD, AID-CBD, AID-DBD, and CBD-DBD, highlighting the distribution of each RpoN protein arrangement across different classes. (XLSX) [file pone.0327805.s012.xlsx]

## Sheet: S4
S9 Table. Distribution of Enhancer-Binding Proteins (EBPs) in the studied organisms.
Phylum	Class	Organism_name	KEGG ID	# EBP genes	Average EBP per class
Pseudomonadota	Betaproteobacteria	Candidatus Nasuia deltocephalinicola NAS-ALF	ndl	0	13.1549
Pseudomonadota	Gammaproteobacteria	Candidatus Carsonella ruddii DC, endosymbiont of Diaphorina citri (Asian citrus psyllid)	cri	0	11.9455
Pseudomonadota	Gammaproteobacteria	Buchnera aphidicola USDA, endosymbiont of Myzus persicae (green peach aphid)	bapu	0	11.9455
Pseudomonadota	Gammaproteobacteria	Candidatus Purcelliella pentastirinorum OLIH	ppet	0	11.9455
Pseudomonadota	Betaproteobacteria	Candidatus Zinderia insecticola CARI, endosymbiont of Clastoptera arizonana	zin	0	13.1549
Pseudomonadota	Betaproteobacteria	Candidatus Tremblaya princeps PCVAL, endosymbiont of Planococcus citri	tpq	0	13.1549
Pseudomonadota	Betaproteobacteria	Candidatus Vallotia cooleyia 19-005_Vallotia	vcv	0	13.1549
Pseudomonadota	Gammaproteobacteria	Wigglesworthia glossinidia, endosymbiont of Glossina morsitans morsitans (Yale colony)	wgl	0	11.9455
Pseudomonadota	Gammaproteobacteria	Candidatus Riesia pediculicola USDA, endosymbiont of Pediculus humanus	rip	0	11.9455
Pseudomonadota	Gammaproteobacteria	Candidatus Azoamicus ciliaticola, endosymbiont of anaerobic ciliates	acil	0	11.9455
Pseudomonadota	Alphaproteobacteria	Candidatus Hodgkinia cicadicola TETULN	hct	0	9.72269
Pseudomonadota	Gammaproteobacteria	Candidatus Tachikawaea gelatinosa UwTKB	sbw	0	11.9455
Pseudomonadota	Gammaproteobacteria	Endosymbiont of Sipalinus gigas	eof	0	11.9455
Pseudomonadota	Gammaproteobacteria	Candidatus Steffania adelgidicola Ad18-003	sade	0	11.9455
Pseudomonadota	Gammaproteobacteria	Candidatus Portiera aleyrodidarum AF-CAI, endosymbiont of Aleurodicus floccissimus AFAW-CAI	pli	1	11.9455
Pseudomonadota	Gammaproteobacteria	Candidatus Doolittlea endobia DEMHIR, endosymbiont of Maconellicoccus hirsutus (hibiscus mealybug)	den	1	11.9455
Pseudomonadota	Gammaproteobacteria	Candidatus Ishikawaella capsulata Mpkobe, endosymbiont of Megacopta punctatissima	icp	1	11.9455
Pseudomonadota	Alphaproteobacteria	Candidatus Endolissoclinum faulkneri L2	thal	1	9.72269
Bacillota	Erysipelotrichia	Faecalitalea cylindroides T2-87 (Eubacterium cylindroides T2-87)	euc	1	3.72727
Pseudomonadota	Alphaproteobacteria	Candidatus Pelagibacter ubique HTCC1062	pub	1	9.72269
Pseudomonadota	Gammaproteobacteria	Candidatus Moranella endobia PCVAL, endosymbiont of Planococcus citri	meo	1	11.9455
Bacillota	Erysipelotrichia	Erysipelothrix larvae LV19 (Erysipelothrix sp. LV19)	erl	1	3.72727
Bacillota	Erysipelotrichia	Allobaculum mucilyticum 128	amuo	1	3.72727
Pseudomonadota	Gammaproteobacteria	Candidatus Schneideria nysicola NT	sny	1	11.9455
Pseudomonadota	Gammaproteobacteria	Candidatus Mikella endobia	cmik	1	11.9455
Actinomycetota	Actinomycetes	Candidatus Planktophila lacus	plan	1	4.09249
Actinomycetota	Actinomycetes	Nanchangia anserum C64	wik	1	4.09249
Pseudomonadota	Betaproteobacteria	Candidatus Vidania fulgoroideae OLIH, endosymbiont of Oliarus filicicola	vfg	1	13.1549
Bacteroidota	Flavobacteriia	Candidatus Karelsulcia muelleri PSPU	smup	1	7.72
Pseudomonadota	Gammaproteobacteria	Candidatus Annandia pinicola Ad13-065	apin	1	11.9455
Actinomycetota	Actinomycetes	Candidatus Nanopelagicus limnes	abam	1	4.09249
Pseudomonadota	Gammaproteobacteria	Candidatus Gullanella endobia GEFVIR, endosymbiont of Ferrisia virgata (striped mealybug)	ged	1	11.9455
Bacillota	Erysipelotrichia	Intestinibaculum porci SG0102	ebm	1	3.72727
Pseudomonadota	Gammaproteobacteria	Candidatus Profftia tarda PROFFT	ptf	1	11.9455
Pseudomonadota	Gammaproteobacteria	Candidatus Hoaglandella endobia HETPER, endosymbiont of Trionymus perrisii	hed	1	11.9455
Pseudomonadota	Gammaproteobacteria	Candidatus Blochmanniella chromaiodes 640, endosymbiont of Camponotus chromaiodes (red carpenter ant)	bchr	1	11.9455
Bacillota	Clostridia	Thermaerobacter marianensis DSM 12885	tmr	2	13.8796
Pseudomonadota	Alphaproteobacteria	Candidatus Phycorickettsia trachydisci CCALA 838, endosymbiont of Trachydiscus minutus	ptc	2	9.72269
Pseudomonadota	Alphaproteobacteria	Hankyongella ginsenosidimutans W1-2-3	hgn	2	9.72269
Pseudomonadota	Gammaproteobacteria	Candidatus Pseudothioglobus singularis PS1 (Candidatus Thioglobus singularis PS1)	tsn	2	11.9455
Actinomycetota	Actinomycetes	Phycicoccus endophyticus JCM 31784	pei	2	4.09249
Actinomycetota	Actinomycetes	Paeniglutamicibacter sp. Y32M11	paey	2	4.09249
Actinomycetota	Actinomycetes	Propioniciclava coleopterorum HDW11	prv	2	4.09249
Actinomycetota	Actinomycetes	Renibacterium salmoninarum ATCC 33209	rsa	2	4.09249
Bacillota	Erysipelotrichia	Turicibacter sanguinis MOL361	tsg	2	3.72727
Pseudomonadota	Alphaproteobacteria	Rickettsia sp. MEAM1 (Bemisia tabaci)	ric	2	9.72269
Actinomycetota	Actinomycetes	Cellulomonas fimi ATCC 484	cfi	2	4.09249
Actinomycetota	Actinomycetes	Neomicrococcus aestuarii B18	nae	2	4.09249
Pseudomonadota	Alphaproteobacteria	Candidatus Gromoviella agglomerans Sp8-1	gagg	2	9.72269
Actinomycetota	Actinomycetes	Dermacoccus abyssi HZAU 226	day	2	4.09249
Pseudomonadota	Alphaproteobacteria	Orientia tsutsugamushi Ikeda	ott	2	9.72269
Actinomycetota	Actinomycetes	Beutenbergia cavernae DSM 12333	bcv	2	4.09249
Chlamydiota	Chlamydiia	Candidatus Rhabdochlamydia oedothoracis W744	rhaw	2	3.57143
Pseudomonadota	Gammaproteobacteria	Candidatus Hamiltonella defensa 5AT, endosymbiont of Acyrthosiphon pisum	hde	2	11.9455
Bacillota	Clostridia	Christensenella minuta DSM 22607	cmiu	2	13.8796
Actinomycetota	Actinomycetes	Ruania alkalisoli RN3S43	halt	2	4.09249
Pseudomonadota	Gammaproteobacteria	Candidatus Ruthia magnifica Cm, endosymbiont of Calyptogena magnifica (hydrothermal vent clam)	rma	2	11.9455
Pseudomonadota	Gammaproteobacteria	Candidatus Thioglobus sp. NP1	thin	2	11.9455
Pseudomonadota	Alphaproteobacteria	Wolbachia pipientis wAlbB, endosymbiont of Aedes albopictus (mosquito)	wpp	2	9.72269
Actinomycetota	Actinomycetes	Marisediminicola antarctica ZS314	mant	2	4.09249
Pseudomonadota	Betaproteobacteria	Candidatus Profftella armatura DC	ssdc	2	13.1549
Actinomycetota	Actinomycetes	Arcanobacterium haemolyticum DSM 20595	ahe	2	4.09249
Pseudomonadota	Gammaproteobacteria	Coxiella burnetii Dugway 5J108-111	cbd	2	11.9455
Pseudomonadota	Gammaproteobacteria	Frederiksenia canicola HPA 21	fcl	2	11.9455
Pseudomonadota	Gammaproteobacteria	Mannheimia haemolytica 89010807N	mhaq	2	11.9455
Pseudomonadota	Gammaproteobacteria	Glaesserella sp. 15-184	gle	2	11.9455
Bacillota	Erysipelotrichia	Bulleidia sp. zg-1006	bull	2	3.72727
Bacillota	Clostridia	Mageeibacillus indolicus UPII9-5	clo	2	13.8796
Actinomycetota	Actinomycetes	Micrococcus sp. KBS0714	mick	2	4.09249
Pseudomonadota	Gammaproteobacteria	Candidatus Vesicomyosocius okutanii HA, endosymbiont of Calyptogena okutanii (deep-sea clam)	vok	2	11.9455
Pseudomonadota	Gammaproteobacteria	Francisella halioticida DSM 23729	fha	2	11.9455
Actinomycetota	Actinomycetes	Dermatophilus congolensis NCTC13039	dco	2	4.09249
Actinomycetota	Actinomycetes	Propionibacterium australiense NCTC13651	paus	2	4.09249
Actinomycetota	Actinomycetes	Georgenia yuyongxinii Z443	gyu	2	4.09249
Actinomycetota	Actinomycetes	Serinicoccus hydrothermalis JLT9 (Serinicoccus sp. JLT9)	serj	2	4.09249
Bacteroidota	Cytophagia	Cardinium sp. cEper1 (Cardinium hertigii cEper1), endosymbiont of Encarsia pergandiella	che	2	9.89286
Actinomycetota	Actinomycetes	Pseudarthrobacter chlorophenolicus A6 (Arthrobacter chlorophenolicus A6)	ach	2	4.09249
Pseudomonadota	Gammaproteobacteria	Candidatus Johnevansia muelleri	eme	2	11.9455
Bacillota	Bacilli	Abyssicoccus albus S31 (Auricoccus indicus S31)	sbac	2	8.96063
Spirochaetota	Spirochaetia	Borreliella afzelii K78	bafe	2	9.33333
Actinomycetota	Actinomycetes	Cutibacterium avidum 44067 (Propionibacterium avidum 44067)	pra	3	4.09249
Bacillota	Clostridia	Mogibacterium diversum CCUG 47132	mdv	3	13.8796
Actinomycetota	Actinomycetes	Lawsonella clevelandensis (Corynebacteriales bacterium X1698)	cbq	3	4.09249
Actinomycetota	Actinomycetes	Boudabousia tangfeifanii VUL4_3 (Actinomyces tangfeifanii VUL4_3)	avu	3	4.09249
Pseudomonadota	Alphaproteobacteria	Neorickettsia helminthoeca Oregon, endosymbiont of Nanophyetus salmincola	nhm	3	9.72269
Actinomycetota	Actinomycetes	Microterricola viridarii ERGS5:02	mvd	3	4.09249
Bacillota	Clostridia	Filifactor alocis ATCC 35896	faa	3	13.8796
Actinomycetota	Actinomycetes	Tropheryma whipplei Twist	twh	3	4.09249
Actinomycetota	Actinomycetes	Auritidibacter sp. NML130574	aul	3	4.09249
Bacillota	Clostridia	Anaerocolumna sedimenticola CBA3638	anr	3	13.8796
Pseudomonadota	Betaproteobacteria	Taylorella equigenitalis MCE9	teq	3	13.1549
Actinomycetota	Actinomycetes	Actinotignum schaalii CCUG 27420 (Actinobaculum schaalii CCUG 27420)	asg	3	4.09249
Actinomycetota	Actinomycetes	Gardnerella vaginalis HMP9231	gvh	3	4.09249
Bacillota	Tissierellia	Gottschalkia acidurici 9a (Clostridium acidurici 9a)	cad	3	8
Actinomycetota	Actinomycetes	Pimelobacter simplex VKM Ac-2033D	psim	3	4.09249
Actinomycetota	Actinomycetes	Arsenicicoccus sp. oral taxon 190	ars	3	4.09249
Pseudomonadota	Gammaproteobacteria	Gallibacterium anatis UMN179	gan	3	11.9455
Pseudomonadota	Alphaproteobacteria	Candidatus Hydrogenosomobacter endosymbioticus 200920	hec	3	9.72269
Actinomycetota	Actinomycetes	Xylanimonas cellulosilytica DSM 15894	xce	3	4.09249
Actinomycetota	Actinomycetes	Microcella alkaliphila JAM AC0309	malk	3	4.09249
Pseudomonadota	Gammaproteobacteria	Mannheimia succiniciproducens MBEL55E	msu	3	11.9455
Pseudomonadota	Gammaproteobacteria	Aggregatibacter aphrophilus W10433	aaz	3	11.9455
Bacillota	Erysipelotrichia	Faecalibaculum rodentium ALO17	fro	3	3.72727
Actinomycetota	Actinomycetes	Kribbella flavida DSM 17836	kfl	3	4.09249
Bacillota	Clostridia	Fastidiosipila sanguinis CCUG 47711	fsa	3	13.8796
Bacillota	Tissierellia	Finegoldia magna ATCC 29328	fma	3	8
Pseudomonadota	Gammaproteobacteria	Allofrancisella frigidaquae SYSU 10HL1970	afri	3	11.9455
Pseudomonadota	Gammaproteobacteria	Ignatzschineria rhizosphaerae HR5S32	ign	3	11.9455
Actinomycetota	Actinomycetes	Pontimonas salivibrio CL-TW6	psai	3	4.09249
Actinomycetota	Actinomycetes	Luteimicrobium xylanilyticum HY-24	lxl	3	4.09249
Spirochaetota	Spirochaetia	Borrelia duttonii Ly	bdu	3	9.33333
Bacillota	Bacilli	Granulicatella adiacens FDAARGOS_1477	gad	3	8.96063
Actinomycetota	Actinomycetes	Psychromicrobium lacuslunae IHBB 11108 (Arthrobacter sp. IHBB 11108)	ari	3	4.09249
Campylobacterota	Epsilonproteobacteria	Nautilia sp. PV-1	nap	3	5.38889
Actinomycetota	Actinomycetes	Nostocoides sp. HKS02	teh	3	4.09249
Bacillota	Bacilli	Nosocomiicoccus ampullae DSM 19163	namp	3	8.96063
Actinomycetota	Actinomycetes	Yinghuangia sp. ASG 101	yia	3	4.09249
Actinomycetota	Actinomycetes	Paenarthrobacter aurescens TC1 (Arthrobacter aurescens TC1)	aau	3	4.09249
Actinomycetota	Actinomycetes	Sanguibacter keddieii DSM 10542	ske	3	4.09249
Actinomycetota	Actinomycetes	Brachybacterium sp. P6-10-X1	brx	3	4.09249
Actinomycetota	Actinomycetes	Blastococcus saxobsidens DD2	bsd	3	4.09249
Actinomycetota	Actinomycetes	Pseudofrankia inefficax EuI1c	fri	3	4.09249
Bacteroidota	Flavobacteriia	Candidatus Walczuchella monophlebidarum, endosymbiont of Llaveia axin axin	elv	3	7.72
Actinomycetota	Actinomycetes	Rhodoluna lacicola MWH-Ta8 (Candidatus Rhodoluna lacicola MWH-Ta8)	rla	3	4.09249
Actinomycetota	Actinomycetes	Thermomonospora curvata DSM 43183	tcu	3	4.09249
Actinomycetota	Actinomycetes	Kytococcus sedentarius DSM 20547	kse	3	4.09249
Pseudomonadota	Alphaproteobacteria	Candidatus Midichloria mitochondrii IricVA, endosymbiont of Ixodes ricinus (castor bean tick)	mmn	3	9.72269
Pseudomonadota	Betaproteobacteria	Candidatus Kinetoplastibacterium desouzaii TCC079E, endosymbiont of Angomonas desouzai	kde	3	13.1549
Actinomycetota	Actinomycetes	Micromonospora sp. HM134	mich	3	4.09249
Actinomycetota	Actinomycetes	Tessaracoccus sp. T2.5-30	tez	3	4.09249
Actinomycetota	Actinomycetes	Pseudactinotalea sp. HY158	psei	3	4.09249
Campylobacterota	Epsilonproteobacteria	Nitratiruptor sp. SB155-2	nis	3	5.38889
Actinomycetota	Actinomycetes	Microbacterium sp. No. 7	mio	3	4.09249
Actinomycetota	Actinomycetes	Actinobaculum sp. 313	actt	3	4.09249
Actinomycetota	Actinomycetes	Trueperella pyogenes TP6375	tpy	3	4.09249
Actinomycetota	Actinomycetes	Micropruina glycogenica Lg2	mgg	3	4.09249
Bacillota	Bacilli	Abiotrophia defectiva FDAARGOS_785	adc	3	8.96063
Pseudomonadota	Betaproteobacteria	Simonsiella muelleri ATCC 29453	smur	3	13.1549
Pseudomonadota	Gammaproteobacteria	Haemophilus pittmaniae NCTC13334	hpit	3	11.9455
Chlamydiota	Chlamydiia	Chlamydia felis Fe/C-56 (Chlamydophila felis Fe/C-56)	cfe	3	3.57143
Actinomycetota	Actinomycetes	Rothia terrae KJZ-14	rter	3	4.09249
Campylobacterota	Epsilonproteobacteria	Nitratifractor salsuginis DSM 16511	nsa	3	5.38889
Actinomycetota	Actinomycetes	Corynebacterium cyclohexanicum ATCC 51369	ccyc	3	4.09249
Actinomycetota	Actinomycetes	Aquiluna borgnonia 15G-AUS-rot	aqg	3	4.09249
Pseudomonadota	Alphaproteobacteria	Candidatus Fokinia solitaria Rio ETE_ALG 3VII, endosymbiont of Paramecium sp. Rio ETE_ALG 3VII	fso	3	9.72269
Bacillota	Bacilli	Mangrovibacillus cuniculi R1DC41	mcui	3	8.96063
Actinomycetota	Actinomycetes	Natronoglycomyces albus DSM 106290	nav	3	4.09249
Actinomycetota	Actinomycetes	Sinomonas atrocyanea KCTC 3377	satk	3	4.09249
Actinomycetota	Actinomycetes	Kocuria rosea ATCC 186	krs	3	4.09249
Actinomycetota	Actinomycetes	Intrasporangium calvum DSM 43043	ica	3	4.09249
Actinomycetota	Actinomycetes	Ornithinimicrobium ciconiae H23M54	orz	3	4.09249
Bacillota	Tissierellia	Parvimonas micra KCOM 1535	pmic	3	8
Actinomycetota	Actinomycetes	Gordonia insulae MMS17-SY073	gom	3	4.09249
Actinomycetota	Actinomycetes	Jonesia denitrificans DSM 20603	jde	3	4.09249
Actinomycetota	Actinomycetes	Spiractinospora alimapuensis VN6-2	saiu	3	4.09249
Actinomycetota	Actinomycetes	Streptosporangium roseum DSM 43021	sro	4	4.09249
Actinomycetota	Actinomycetes	Parascardovia denticolens DSM 10105 = JCM 12538	pdo	4	4.09249
Bacillota	Tissierellia	Anaerococcus prevotii DSM 20548	apr	4	8
Actinomycetota	Actinomycetes	Geodermatophilus obscurus DSM 43160	gob	4	4.09249
Actinomycetota	Actinomycetes	Bifidobacterium scardovii JCM 12489 = DSM 13734	bsca	4	4.09249
Pseudomonadota	Alphaproteobacteria	Candidatus Nucleicultrix amoebiphila FS5	naf	4	9.72269
Pseudomonadota	Betaproteobacteria	Morococcus cerebrosus CIP 81.93	mcer	4	13.1549
Bacillota	Clostridia	Ammonifex degensii KC4	adg	4	13.8796
Pseudomonadota	Betaproteobacteria	Mycoavidus cysteinexigens B1-EB, endosymbiont of fungi	mcys	4	13.1549
Bacillota	Clostridia	Solibaculum mannosilyticum 12CBH8	sman	4	13.8796
Pseudomonadota	Alphaproteobacteria	Anaplasma marginale Florida	amf	4	9.72269
Chlamydiota	Chlamydiia	Neochlamydia sp. S13, endosymbiont of Acanthamoeba sp.	ney	4	3.57143
Bacteroidota	Cytophagia	Aquirufa nivalisilvae HME7025 (Allopseudarcicella aquatilis HME7025)	psez	4	9.89286
Bacillota	Bacilli	Rummeliibacillus stabekisii PP9	rst	4	8.96063
Actinomycetota	Actinomycetes	Plantactinospora sp. BB1	plat	4	4.09249
Thermotogota	Thermotogae	Defluviitoga tunisiensis	dtn	4	5.72727
Pseudomonadota	Betaproteobacteria	Aquella oligotrophica DSM 100970	nba	4	13.1549
Bacillota	Clostridia	Eubacterium eligens ATCC 27750	eel	4	13.8796
Bacteroidota	Flavobacteriia	Blattabacterium sp. Bge, endosymbiont of Blattella germanica (German cockroach)	bbl	4	7.72
Bacteroidota	Flavobacteriia	Ichthyobacterium seriolicida JBKA-6	ise	4	7.72
Actinomycetota	Actinomycetes	Nakamurella multipartita DSM 44233	nml	4	4.09249
Pseudomonadota	Alphaproteobacteria	Ehrlichia ruminantium Gardel	erg	4	9.72269
Bacillota	Erysipelotrichia	Amedibacterium intestinale JCM 30884	aarg	4	3.72727
Bacillota	Clostridia	Herbinix luporum (Herbinix sp. SD1D)	hsd	4	13.8796
Pseudomonadota	Gammaproteobacteria	Rodentibacter caecimuris G1	rhey	4	11.9455
Campylobacterota	Epsilonproteobacteria	Aliarcobacter butzleri RM4018	abu	4	5.38889
Actinomycetota	Actinomycetes	Frondihabitans sp. PAMC 28766	frp	4	4.09249
Pseudomonadota	Betaproteobacteria	Ephemeroptericola cinctiostellae F02	hyf	4	13.1549
Bacillota	Clostridia	Anaerobutyricum hallii EH1	ehl	4	13.8796
Pseudomonadota	Gammaproteobacteria	Avibacterium volantium NCTC3438	avt	4	11.9455
Actinomycetota	Actinomycetes	Hoyosella subflava DQS3-9A1 (Amycolicicoccus subflavus DQS3-9A1)	asd	4	4.09249
Chlamydiota	Chlamydiia	Candidatus Protochlamydia naegleriophila KNic	pnl	4	3.57143
Actinomycetota	Actinomycetes	Oerskovia sp. KBS0722	oek	4	4.09249
Thermotogota	Thermotogae	Thermosipho africanus TCF52B	taf	4	5.72727
Actinomycetota	Actinomycetes	Curtobacterium sp. BH-2-1-1	cub	4	4.09249
Bacillota	Bacilli	Gemella haemolysans NCTC10459	gha	4	8.96063
Actinomycetota	Actinomycetes	Glycomyces sp. TRM65418	gly	4	4.09249
Bacillota	Negativicutes	Dialister hominis 5BBH33	dho	4	13.4
Bacillota	Bacilli	Saccharibacillus brassicae ATSA2	saca	4	8.96063
Actinomycetota	Actinomycetes	Agrococcus sp. SGAir0287	agg	4	4.09249
Actinomycetota	Actinomycetes	Thermobispora bispora DSM 43833	tbi	4	4.09249
Pseudomonadota	Gammaproteobacteria	Xylella fastidiosa Hib4	xfh	4	11.9455
Bacillota	Bacilli	Levilactobacillus koreensis 26-25	lko	4	8.96063
Pseudomonadota	Betaproteobacteria	Oligella ureolytica FDAARGOS_872	oue	4	13.1549
Chlamydiota	Chlamydiia	Waddlia chondrophila WSU 86-1044	wch	4	3.57143
Actinomycetota	Actinomycetes	Scardovia inopinata JCM 12537	sij	4	4.09249
Actinomycetota	Actinomycetes	Raineyella fluvialis CBA3103	rain	4	4.09249
Bacillota	Bacilli	Staphylococcus aureus subsp. aureus Z172, methicillin-resistant, vancomycin-intermediate resistance	sauz	4	8.96063
Campylobacterota	Epsilonproteobacteria	Caminibacter pacificus TB6 (Cetia pacifica TB6)	cpaf	4	5.38889
Actinomycetota	Actinomycetes	Pseudoclavibacter triregionum 125703-2019	psev	4	4.09249
Bacillota	Bacilli	Fructilactobacillus sanfranciscensis TMW 1.1304 (Lactobacillus sanfranciscensis TMW 1.1304)	lsn	4	8.96063
Bacillota	Negativicutes	Phascolarctobacterium faecium JCM 30894	pfac	4	13.4
Bacillota	Bacilli	Suicoccus acidiformans ZY16052	abae	4	8.96063
Bacillota	Bacilli	Thermobacillus composti KWC4	tco	4	8.96063
Actinomycetota	Actinomycetes	Acidothermus cellulolyticus 11B	ace	4	4.09249
Bacillota	Bacilli	Amphibacillus xylanus NBRC 15112	axl	4	8.96063
Bacillota	Bacilli	Lactobacillus delbrueckii subsp. bulgaricus ND02	lde	4	8.96063
Actinomycetota	Actinomycetes	Isoptericola dokdonensis DS-3	ido	4	4.09249
Bacillota	Negativicutes	Veillonella parvula DSM 2008	vpr	4	13.4
Bacillota	Bacilli	Amylolactobacillus amylophilus DSM 20533 = JCM 1125	lah	4	8.96063
Bacillota	Clostridia	Faecalibacterium duncaniae A2165 (Faecalibacterium prausnitzii A2-165)	fpra	4	13.8796
Actinomycetota	Actinomycetes	Mumia sp. ZJ1417	muz	4	4.09249
Actinomycetota	Actinomycetes	Epidermidibacterium keratini EPI-7	eke	4	4.09249
Bacteroidota	Chitinophagia	Phnomibacter ginsenosidimutans SB-02	fls	4	12.9231
Bacillota	Clostridia	Caproicibacterium amylolyticum LBM18003	caml	4	13.8796
Bacillota	Bacilli	Mammaliicoccus sciuri FDAARGOS_285	sscu	4	8.96063
Actinomycetota	Actinomycetes	Pseudopropionibacterium propionicum F0230a (Propionibacterium propionicum F0230a)	ppc	4	4.09249
Actinomycetota	Actinomycetes	Clavibacter michiganensis subsp. michiganensis NCPPB 382	cmi	4	4.09249
Actinomycetota	Actinomycetes	Mycetocola zhujimingii 449 = CGMCC 1.16372	myl	4	4.09249
Pseudomonadota	Gammaproteobacteria	Histophilus somni 2336	hsm	4	11.9455
Actinomycetota	Actinomycetes	Flaviflexus salsibiostraticola KCTC 33148	fsl	4	4.09249
Actinomycetota	Actinomycetes	Streptomonospora litoralis M2	strr	4	4.09249
Bacillota	Clostridia	Coprococcus comes FDAARGOS_1339	ccom	4	13.8796
Pseudomonadota	Alphaproteobacteria	Candidatus Megaira endosymbiont of Mesostigma viride	menm	4	9.72269
Thermotogota	Thermotogae	Thermotoga neapolitana DSM 4359	tna	4	5.72727
Chlamydiota	Chlamydiia	Parachlamydia acanthamoebae UV-7	puv	4	3.57143
Actinomycetota	Actinomycetes	Yimella sp. cx-51	yim	4	4.09249
Actinomycetota	Actinomycetes	Thermobifida halotolerans DSM 44931	thao	4	4.09249
Actinomycetota	Actinomycetes	Actinomadura parvosata subsp. kistnae ATCC 55076 (Nonomuraea sp. ATCC 55076)	noa	4	4.09249
Pseudomonadota	Gammaproteobacteria	Actinobacillus suis ATCC 33415	ass	4	11.9455
Actinomycetota	Actinomycetes	Actinocatenispora thailandica NBRC 105041	atl	4	4.09249
Actinomycetota	Actinomycetes	Leucobacter triazinivorans JW-1	ltr	4	4.09249
Campylobacterota	Epsilonproteobacteria	Sulfurovum sp. NBC37-1	sun	4	5.38889
Actinomycetota	Actinomycetes	Rathayibacter festucae DSM 15932	rfs	4	4.09249
Bacillota	Bacilli	Lactococcus lactis subsp. cremoris A76	llr	4	8.96063
Pseudomonadota	Alphaproteobacteria	Candidatus Paracaedimonas acanthamoebae 30173	caq	4	9.72269
Bacillota	Bacilli	Periweissella cryptocerci 26KH-42	wei	4	8.96063
Bacillota	Bacilli	Macrococcoides canis KM45013 (Macrococcus canis KM45013)	mcak	4	8.96063
Bacteroidota	Bacteroidia	Candidatus Azobacteroides pseudotrichonymphae genomovar. CFP2, endosymbiont of Coptotermes formosanus (Formosan subterranean termite)	aps	4	9.25926
Bacillota	Clostridia	Pseudobutyrivibrio xylanivorans MA3014	pxv	4	13.8796
Bacillota	Bacilli	Brochothrix thermosphacta BI	bths	4	8.96063
Actinomycetota	Actinomycetes	Segniliparus rotundus DSM 44985	srt	4	4.09249
Actinomycetota	Actinomycetes	Austwickia sp. Fred_18-Q3-R57-64_BATAC.85v2	aus	4	4.09249
Pseudomonadota	Gammaproteobacteria	Candidatus Rickettsiella viridis Ap-RA04, endosymbiont of Acyrthosiphon pisum	rvi	4	11.9455
Actinomycetota	Actinomycetes	Propioniciclava sp. MC1595	brt	4	4.09249
Bacillota	Clostridia	Ruminococcus albus 7	ral	4	13.8796
Actinomycetota	Actinomycetes	Pengzhenrongella sicca LRZ-2	psic	4	4.09249
Chlamydiota	Chlamydiia	Simkania negevensis Z	sng	4	3.57143
Bacillota	Bacilli	Weissella cibaria CH2	wcb	4	8.96063
Actinomycetota	Actinomycetes	Cellulosimicrobium cellulans PSBB019	cceu	4	4.09249
Bacillota	Bacilli	Cohnella abietis HS21	cohn	4	8.96063
Actinomycetota	Actinomycetes	Nocardioides sp. JS614	nca	4	4.09249
Bacteroidota	Flavobacteriia	Muriicola soli MMS17-SY002	mur	4	7.72
Actinomycetota	Actinomycetes	Pseudonocardia autotrophica NBRC 12743	paut	4	4.09249
Pseudomonadota	Gammaproteobacteria	Bisgaardia hudsonensis M327/99/2	bhud	4	11.9455
Actinomycetota	Actinomycetes	Verrucosispora sp. NA02020	ver	4	4.09249
Pseudomonadota	Gammaproteobacteria	Bibersteinia trehalosi USDA-ARS-USMARC-189	btrh	4	11.9455
Pseudomonadota	Gammaproteobacteria	Otariodibacter oris Baika1	ooi	4	11.9455
Bacillota	Bacilli	Paenibacillus sp. JDR-2	pjd	4	8.96063
Actinomycetota	Actinomycetes	Chryseoglobus sp. 28M-23	chre	4	4.09249
Actinomycetota	Actinomycetes	Salinibacterium sp. UTAS2018	sala	4	4.09249
Bacillota	Tissierellia	Peptoniphilus harei NCTC13077	phar	4	8
Bacillota	Bacilli	Streptococcus gallolyticus subsp. gallolyticus ATCC BAA-2069	sgg	4	8.96063
Actinomycetota	Actinomycetes	Dermabacter vaginalis AD1-86	dva	4	4.09249
Actinomycetota	Actinomycetes	Luteipulveratus mongoliensis MN07-A0370	lmoi	4	4.09249
Thermotogota	Thermotogae	Fervidobacterium pennivorans DSM 9078	fpe	4	5.72727
Actinomycetota	Actinomycetes	Schaalia odontolytica XH001	soo	4	4.09249
Actinomycetota	Actinomycetes	Kineococcus radiotolerans SRS30216 = ATCC BAA-149	kra	4	4.09249
Actinomycetota	Actinomycetes	Aurantimicrobium photophilum MWH-Mo1	aum	4	4.09249
Actinomycetota	Actinomycetes	Aeromicrobium chenweiae 592	aez	4	4.09249
Bacillota	Bacilli	Acetilactobacillus jinshanensis HSLZ-75 (Lactobacillus jinshani HSLZ-75)	lji	5	8.96063
Bacillota	Bacilli	Oceanobacillus zhaokaii 160	ocn	5	8.96063
Actinomycetota	Actinomycetes	Natronosporangium hydrolyticum DSM 106523	nhy	5	4.09249
Actinomycetota	Actinomycetes	Skermania piniformis DSM 43998	spin	5	4.09249
Bacillota	Negativicutes	Acidaminococcus intestini RyC-MR95	ain	5	13.4
Actinomycetota	Actinomycetes	Actinomyces viscosus NCTC10951	avc	5	4.09249
Bacillota	Bacilli	Planococcus halotolerans Y50	play	5	8.96063
Bacillota	Clostridia	Blautia producta PMF1	bpro	5	13.8796
Actinomycetota	Actinomycetes	Frigoribacterium sp. NBH87	frn	5	4.09249
Actinomycetota	Actinomycetes	Gryllotalpicola protaetiae 2DFW10M-5	gry	5	4.09249
Campylobacterota	Epsilonproteobacteria	Malaciobacter marinus JCM 15502	amar	5	5.38889
Bacillota	Clostridia	Alkalibacter rhizosphaerae ES005	alka	5	13.8796
Actinomycetota	Actinomycetes	Catellatospora sp. IY07-71	cati	5	4.09249
Bacillota	Clostridia	Candidatus Desulforudis audaxviator MP104C	dau	5	13.8796
Pseudomonadota	Gammaproteobacteria	Aquicella siphonis SGT-108	asip	5	11.9455
Aquificota	Aquificia	Desulfurobacterium thermolithotrophum DSM 11699	dte	5	8.125
Actinomycetota	Actinomycetes	Dietzia psychralcaliphila ILA-1	dpc	5	4.09249
Bacillota	Clostridia	Roseburia hominis A2-183	rho	5	13.8796
Pseudomonadota	Gammaproteobacteria	Pasteurella multocida subsp. multocida 3480	pul	5	11.9455
Actinomycetota	Actinomycetes	Mycolicibacter sinensis JDM601 (Mycobacterium sp. JDM601)	mjd	5	4.09249
Actinomycetota	Actinomycetes	Protaetiibacter intestinalis 2DFWR-13	lyd	5	4.09249
Actinomycetota	Actinomycetes	Citricoccus sp. SGAir0253	cig	5	4.09249
Bacillota	Clostridia	Ruminiclostridium cellulolyticum H10	cce	5	13.8796
Bacillota	Bacilli	Radiobacillus deserti TKL69	aqt	5	8.96063
Actinomycetota	Actinomycetes	Kibdelosporangium phytohabitans KLBMP1111	kphy	5	4.09249
Bacillota	Clostridia	Clostridium thermosuccinogenes DSM 5807	cthd	5	13.8796
Actinomycetota	Actinomycetes	Glutamicibacter halophytocola KLBMP 5180	gar	5	4.09249
Bacillota	Bacilli	Salimicrobium jeotgali MJ3	sje	5	8.96063
Bacillota	Clostridia	Candidatus Arthromitus sp. SFB-mouse-Japan	asf	5	13.8796
Actinomycetota	Actinomycetes	Cryobacterium arcticum PAMC 27867	cart	5	4.09249
Bacillota	Bacilli	Terribacillus goriensis MP602 (Terribacillus aidingensis MP602)	tap	5	8.96063
Actinomycetota	Actinomycetes	Herbiconiux sp. SALV-R1	hea	5	4.09249
Bacillota	Bacilli	Jeotgalibacillus malaysiensis D5	jeo	5	8.96063
Bacillota	Bacilli	Gracilibacillus salitolerans SCU50	grc	5	8.96063
Pseudomonadota	Betaproteobacteria	Lautropia mirabilis NCTC12852	lmir	5	13.1549
Pseudomonadota	Alphaproteobacteria	Oecophyllibacter saccharovorans Ha5	neh	5	9.72269
Actinomycetota	Actinomycetes	Salinispora arenicola CNS-205	saq	5	4.09249
Actinomycetota	Actinomycetes	Kitasatospora sp. MMS16-BH015	kit	5	4.09249
Bacillota	Bacilli	Secundilactobacillus paracollinoides TMW 1.1994 (Lactobacillus paracollinoides TMW 1.1994)	lpd	5	8.96063
Actinomycetota	Actinomycetes	Actinoplanes friuliensis DSM 7358	afs	5	4.09249
Actinomycetota	Actinomycetes	Microlunatus phosphovorus NM-1	mph	5	4.09249
Campylobacterota	Epsilonproteobacteria	Helicobacter cinaedi CCUG 18818 = ATCC BAA-847 (Helicobacter cinaedi ATCC BAA-847)	hcb	5	5.38889
Pseudomonadota	Alphaproteobacteria	Lichenihabitans sp. PAMC28606	liz	5	9.72269
Pseudomonadota	Betaproteobacteria	Kingella kingae KWG1	kki	5	13.1549
Bacillota	Bacilli	Lacticaseibacillus paracasei LOCK919 (Lactobacillus casei LOCK919)	lcl	5	8.96063
Actinomycetota	Actinomycetes	Stackebrandtia nassauensis DSM 44728	sna	5	4.09249
Pseudomonadota	Gammaproteobacteria	Candidatus Fukatsuia symbiotica 5D	fsm	5	11.9455
Bacillota	Bacilli	Dolosigranulum pigrum 83VPs-KB5	dpm	5	8.96063
Actinomycetota	Actinomycetes	Leifsonia shinshuensis INR9	lse	5	4.09249
Bacillota	Clostridia	Syntrophobotulus glycolicus DSM 8271	sgy	5	13.8796
Actinomycetota	Actinomycetes	Actinopolyspora erythraea YIM 90600	aey	5	4.09249
Actinomycetota	Actinomycetes	Allobranchiibius sp. GilTou73	alx	5	4.09249
Pseudomonadota	Betaproteobacteria	Conchiformibius steedae DSM 2580	cste	5	13.1549
Chlorobiota	Chlorobiia	Chlorobaculum limnaeum DSM 1677	clz	5	8.6
Thermotogota	Thermotogae	Marinitoga piezophila KA3	mpz	5	5.72727
Actinomycetota	Actinomycetes	Rhodococcus koreensis R85	rko	5	4.09249
Campylobacterota	Epsilonproteobacteria	Arcobacter nitrofigilis DSM 7299	ant	5	5.38889
Actinomycetota	Actinomycetes	Mycolicibacterium goodii X7B (Mycobacterium goodii X7B)	mgo	5	4.09249
Bacillota	Bacilli	Schleiferilactobacillus harbinensis M1	lhb	5	8.96063
Pseudomonadota	Betaproteobacteria	Basilea psittacipulmonis DSM 24701	bpsi	5	13.1549
Pseudomonadota	Alphaproteobacteria	Candidatus Tokpelaia hoelldoblerii Hsal	thd	5	9.72269
Actinomycetota	Actinomycetes	Mycobacteroides immunogenum FLAC016 (Mycobacterium immunogenum FLAC016)	miz	5	4.09249
Actinomycetota	Actinomycetes	Janibacter limosus P3-3-X1	jli	5	4.09249
Actinomycetota	Actinomycetes	Brevibacterium aurantiacum SMQ-1335 (Brevibacterium linens SMQ-1335)	blin	5	4.09249
Bacillota	Bacilli	Leuconostoc kimchii IMSNU 11154	lki	5	8.96063
Bacillota	Bacilli	Latilactobacillus sakei subsp. sakei 23K (Lactobacillus sakei 23K)	lsa	5	8.96063
Bacillota	Bacilli	Salinicoccus halodurans H3B36	shv	5	8.96063
Bacillota	Bacilli	Lapidilactobacillus dextrinicus LH506	ldx	5	8.96063
Actinomycetota	Actinomycetes	Lentzea guizhouensis DHS C013	led	5	4.09249
Bacillota	Clostridia	Mediterraneibacter gnavus ATCC 29149	rgn	5	13.8796
Pseudomonadota	Alphaproteobacteria	Liberibacter crescens BT-1	lcc	5	9.72269
Bacillota	Bacilli	Kurthia zopfii NCTC404	kzo	5	8.96063
Bacillota	Bacilli	Furfurilactobacillus rossiae L1	lros	5	8.96063
Actinomycetota	Actinomycetes	Saccharothrix syringae NRRL B-16468	ssyi	5	4.09249
Bacteroidota	Flavobacteriia	Tenacibaculum jejuense KCTC 22618(T)	tje	5	7.72
Bacillota	Clostridia	Lachnoanaerobaculum umeaense DSM 23576 = CCUG 58757	lua	5	13.8796
Pseudomonadota	Gammaproteobacteria	Dichelobacter nodosus VCS1703A	dno	5	11.9455
Actinomycetota	Actinomycetes	Prauserella marina DSM 45268	pmad	5	4.09249
Actinomycetota	Actinomycetes	Mycolicibacillus parakoreensis DSM 45575	mpak	5	4.09249
Bacillota	Bacilli	Jeotgalicoccus sp. ATCC 8456	jea	5	8.96063
Pseudomonadota	Betaproteobacteria	Neisseria brasiliensis N.177.16	nbl	5	13.1549
Bacteroidota	Cytophagia	Candidatus Amoebophilus asiaticus 5a2	aas	5	9.89286
Actinomycetota	Actinomycetes	Alloactinosynnema sp. L-07	alo	5	4.09249
Actinomycetota	Actinomycetes	Acidipropionibacterium acidipropionici ATCC 4875 (Propionibacterium acidipropionici ATCC 4875)	pbo	5	4.09249
Thermotogota	Thermotogae	Pseudothermotoga lettingae TMO	tle	5	5.72727
Actinomycetota	Actinomycetes	Nocardia arthritidis AUSMDU00012717	nah	5	4.09249
Actinomycetota	Actinomycetes	Peterkaempfera bronchialis DSM 106435	stri	5	4.09249
Actinomycetota	Actinomycetes	Streptomyces rapamycinicus NRRL 5491	src	5	4.09249
Bacillota	Bacilli	Oenococcus sp. UCMA 16435	oen	5	8.96063
Bacteroidota	Flavobacteriia	Siansivirga zeaxanthinifaciens CC-SAMT-1	sze	5	7.72
Bacillota	Clostridia	Thermoclostridium stercorarium subsp. stercorarium DSM 8532 (Clostridium stercorarium subsp. stercorarium DSM 8532)	css	5	13.8796
Actinomycetota	Actinomycetes	Modestobacter marinus BC501	mmar	5	4.09249
Actinomycetota	Actinomycetes	Subtercola sp. PAMC28395	subt	5	4.09249
Bacillota	Clostridia	Ethanoligenens harbinense YUAN-3	eha	5	13.8796
Actinomycetota	Actinomycetes	Phytohabitans suffuscus NBRC 105367	psuu	6	4.09249
Campylobacterota	Epsilonproteobacteria	Arcobacter acticola KCTC 52212	paco	6	5.38889
Pseudomonadota	Betaproteobacteria	Eikenella corrodens NCTC10596	ecor	6	13.1549
Bacillota	Bacilli	Lentilactobacillus hilgardii LMG 07934	lhil	6	8.96063
Thermotogota	Thermotogae	Petrotoga mobilis SJ95	pmo	6	5.72727
Bacillota	Bacilli	Planococcus sp. Y42	pmar	6	8.96063
Actinomycetota	Actinomycetes	Mobiluncus curtisii ATCC 43063	mcu	6	4.09249
Bacteroidota	Flavobacteriia	Dokdonia sp. 4H-3-7-5 (Krokinobacter sp. 4H-3-7-5)	kdi	6	7.72
Bacteroidota	Bacteroidia	Dysgonomonas sp. HDW5A	dys	6	9.25926
Pseudomonadota	Alphaproteobacteria	Roseibacterium elongatum DSM 19469	red	6	9.72269
Bacteroidota	Flavobacteriia	Faecalibacter bovis ZY171143	fbo	6	7.72
Actinomycetota	Actinomycetes	Actinomadura sp. WMMB 499	actw	6	4.09249
Actinomycetota	Actinomycetes	Mycolicibacterium mageritense JCM 12375	mmat	6	4.09249
Pseudomonadota	Betaproteobacteria	Ferriphaselus amnicola OYT1	fam	6	13.1549
Actinomycetota	Actinomycetes	Polymorphospora rubra NBRC 101157	pry	6	4.09249
Bacillota	Clostridia	Caproicibacter fermentans 7D4C2	cfem	6	13.8796
Pseudomonadota	Alphaproteobacteria	Entomobacter blattae G55GP	ebla	6	9.72269
Bacteroidota	Flavobacteriia	Sediminicola sp. YIK13	syi	6	7.72
Pseudomonadota	Alphaproteobacteria	Granulibacter bethesdensis CGDNIH4	gbs	6	9.72269
Bacillota	Bacilli	Marinilactibacillus sp. 15R	marr	6	8.96063
Bacteroidota	Flavobacteriia	Cloacibacterium normanense NRS-1	cnr	6	7.72
Bacillota	Clostridia	Sulfobacillus acidophilus TPY	say	6	13.8796
Bacillota	Bacilli	Liquorilactobacillus nagelii TMW 1.1827 (Lactobacillus nagelii TMW 1.1827)	lng	6	8.96063
Bacillota	Erysipelotrichia	Faecalibacillus intestinalis 14EGH31	fit	6	3.72727
Bacillota	Bacilli	Bombilactobacillus bombi BI-2.5 (Lactobacillus bombi BI-2.5)	lbm	6	8.96063
Campylobacterota	Epsilonproteobacteria	Poseidonibacter lekithochrous DSM 100870	alk	6	5.38889
Bacillota	Bacilli	Aerococcus viridans CCUG4311	avs	6	8.96063
Pseudomonadota	Alphaproteobacteria	Kozakia baliensis DSM 14400	kba	6	9.72269
Pseudomonadota	Gammaproteobacteria	Piscirickettsia salmonis LF-89	psal	6	11.9455
Bacteroidota	Flavobacteriia	Wenyingzhuangia fucanilytica CZ1127	wfu	6	7.72
Actinomycetota	Actinomycetes	Plantibacter sp. PA-3-X8	plap	6	4.09249
Thermotogota	Thermotogae	Mesotoga prima MesG1.Ag.4.2	mpg	6	5.72727
Bacillota	Bacilli	Apilactobacillus kunkeei MP2 (Lactobacillus kunkeei MP2)	lku	6	8.96063
Bacteroidota	Flavobacteriia	Oceanihabitans sp. IOP_32	oci	6	7.72
Bacillota	Bacilli	Anoxybacillus flavithermus WK1	afl	6	8.96063
Actinomycetota	Actinomycetes	Saccharomonospora viridis DSM 43017	svi	6	4.09249
Pseudomonadota	Alphaproteobacteria	Commensalibacter melissae AMU001 (Commensalibacter sp. AMU001)	coq	6	9.72269
Bacillota	Clostridia	Petrocella atlantisensis 70B-A	cbar	6	13.8796
Bacteroidota	Flavobacteriia	Weeksella virosa DSM 16922	wvi	6	7.72
Actinomycetota	Actinomycetes	Dactylosporangium vinaceum NRRL B-16297	dvc	6	4.09249
Bacteroidota	Flavobacteriia	Lutibacter profundi LP1	lut	6	7.72
Bacteroidota	Flavobacteriia	Mesoflavibacter sp. HG96	mesq	6	7.72
Pseudomonadota	Betaproteobacteria	Sutterella wadsworthensis FDAARGOS_1159	sws	6	13.1549
Pseudomonadota	Betaproteobacteria	Nitrosospira multiformis ATCC 25196	nmu	6	13.1549
Pseudomonadota	Betaproteobacteria	Polynucleobacter duraquae MWH-MoK4	pdq	6	13.1549
Bacillota	Bacilli	Loigolactobacillus coryniformis subsp. torquens DSM 20004 = KCTC 3535 (Lactobacillus coryniformis subsp. torquens DSM 20004 = KCTC 3535)	lcy	6	8.96063
Bacillota	Clostridia	Vallitalea pronyensis FatNI3c	vpy	6	13.8796
Pseudomonadota	Betaproteobacteria	Paenalcaligenes hominis 15S00501	phn	6	13.1549
Actinomycetota	Actinomycetes	Tomitella fengzijianii HY188	toy	6	4.09249
Bacteroidota	Flavobacteriia	Tamlana carrageenivorans UJ94 (Tamlana sp. UJ94)	taj	6	7.72
Pseudomonadota	Betaproteobacteria	Candidatus Methylopumilus turicensis MMS-10A-171 (Methylophilaceae bacterium MMS-10A-171)	mbac	6	13.1549
Pseudomonadota	Gammaproteobacteria	Candidatus Nitrosacidococcus tergens NSCAC1	ntg	6	11.9455
Pseudomonadota	Alphaproteobacteria	Parvularcula bermudensis HTCC2503	pbr	6	9.72269
Actinomycetota	Actinomycetes	Glaciihabitans sp. INWT7	gln	6	4.09249
Pseudomonadota	Gammaproteobacteria	Thiopseudomonas alkaliphila B4199 (Oblitimonas alkaliphila B4199)	pbb	6	11.9455
Aquificota	Aquificia	Hydrogenobaculum sp. Y04AAS1	hya	6	8.125
Bacillota	Clostridia	Butyrivibrio proteoclasticus B316	bpb	6	13.8796
Pseudomonadota	Betaproteobacteria	Oxalobacter formigenes HC-1	ofo	6	13.1549
Campylobacterota	Epsilonproteobacteria	Campylobacter fetus subsp. venerealis 84-112	cfz	6	5.38889
Pseudomonadota	Gammaproteobacteria	Legionella micdadei ATCC 33218 (Tatlockia micdadei ATCC 33218)	tmc	6	11.9455
Spirochaetota	Spirochaetia	Brachyspira murdochii DSM 12563	brm	6	9.33333
Pseudomonadota	Gammaproteobacteria	Kangiella koreensis DSM 16069	kko	6	11.9455
Actinomycetota	Actinomycetes	Cnuibacter physcomitrellae XA(T)	cphy	6	4.09249
Pseudomonadota	Gammaproteobacteria	Suttonella sp. R2A3	sutr	6	11.9455
Bacillota	Bacilli	Jeotgalibaca ciconiae H21T32	jeh	6	8.96063
Pseudomonadota	Alphaproteobacteria	Bombella sp. ESL0368	bob	6	9.72269
Pseudomonadota	Alphaproteobacteria	Candidatus Paracaedibacter acanthamoebae PRA3	paca	6	9.72269
Actinomycetota	Actinomycetes	Actinosynnema mirum DSM 43827	ami	6	4.09249
Pseudomonadota	Alphaproteobacteria	Martelella mediterranea DSM 17316 MACL11	mmed	6	9.72269
Bacteroidota	Bacteroidia	Mucinivorans hirudinis M3	rbc	6	9.25926
Actinomycetota	Actinomycetes	Nocardiopsis dassonvillei subsp. dassonvillei DSM 43111	nda	6	4.09249
Actinomycetota	Actinomycetes	Agromyces aureus AR33	agy	6	4.09249
Bacteroidota	Flavobacteriia	Riemerella anatipestifer RA-CH-2	rae	6	7.72
Bacillota	Bacilli	Paucilactobacillus hokkaidonensis JCM 18461 (Lactobacillus hokkaidonensis LOOC260)	lho	6	8.96063
Pseudomonadota	Alphaproteobacteria	Pseudochrobactrum algeriensis C150915_17	pscq	6	9.72269
Bacillota	Bacilli	Ligilactobacillus acidipiscis ACA-DC 1533 (Lactobacillus acidipiscis ACA-DC 1533)	laca	6	8.96063
Actinomycetota	Actinomycetes	Agreia sp. COWG	agx	6	4.09249
Bacillota	Bacilli	Hydrogenibacillus sp. N12	hyi	6	8.96063
Pseudomonadota	Alphaproteobacteria	Brucella melitensis bv. 1 16M	bme	6	9.72269
Actinomycetota	Actinomycetes	Catenulispora acidiphila DSM 44928	cai	6	4.09249
Pseudomonadota	Alphaproteobacteria	Tardibacter chloracetimidivorans JJ-A5	sphj	6	9.72269
Pseudomonadota	Betaproteobacteria	Fluviibacter phosphoraccumulans SHINM1	fpho	6	13.1549
Verrucomicrobiota	Verrucomicrobiia	Akkermansia muciniphila ATCC BAA-835	amu	6	9.75
Actinomycetota	Actinomycetes	Amycolatopsis sp. YIM 10	amyy	6	4.09249
Bacillota	Bacilli	Companilactobacillus futsaii Y97 (Lactobacillus futsaii Y97)	lft	7	8.96063
Pseudomonadota	Alphaproteobacteria	Variibacter gotjawalensis GJW-30	vgo	7	9.72269
Bacillota	Bacilli	Psychrobacillus glaciei PB01	psyo	7	8.96063
Pseudomonadota	Alphaproteobacteria	Rhodoplanes sp. Z2-YC6860	rhz	7	9.72269
Campylobacterota	Epsilonproteobacteria	Halarcobacter ebronensis LMG 27922	hebr	7	5.38889
Pseudomonadota	Alphaproteobacteria	Aurantimonas sp. HBX-1	aub	7	9.72269
Bacillota	Bacilli	Lactiplantibacillus plantarum B21 (Lactobacillus plantarum B21)	lpb	7	8.96063
Bacillota	Erysipelotrichia	Longicatena caecimuris 3BBH23	lcg	7	3.72727
Pseudomonadota	Alphaproteobacteria	Acetobacter senegalensis 108B	asz	7	9.72269
Pseudomonadota	Alphaproteobacteria	Aquibium oceanicum B7 (Mesorhizobium sp. B7)	meso	7	9.72269
Pseudomonadota	Alphaproteobacteria	Pelagovum pacificum SM1903	ppaf	7	9.72269
Bacteroidota	Bacteroidia	Porphyromonas gingivalis ATCC 33277	pgn	7	9.25926
Actinomycetota	Actinomycetes	Actinoalloteichus sp. GBA129-24	acti	7	4.09249
Bacillota	Clostridia	Halothermothrix orenii H 168	hor	7	13.8796
Pseudomonadota	Betaproteobacteria	Tepidimonas taiwanensis LMG 22826	ttw	7	13.1549
Bacillota	Bacilli	Vagococcus carniphilus ATCC BAA-640	vcp	7	8.96063
Bacteroidota	Bacteroidia	Petrimonas sp. IBARAKI	pet	7	9.25926
Bacteroidota	Flavobacteriia	Flagellimonas sp. HMM57	flg	7	7.72
Pseudomonadota	Alphaproteobacteria	Palleronia sp. THAF1	maru	7	9.72269
Bacteroidota	Bacteroidia	Fermentimonas caenicola ING2-E5B	pbt	7	9.25926
Bacillota	Bacilli	Melissococcus plutonius ATCC 35311	mps	7	8.96063
Bacillota	Clostridia	Acetivibrio clariflavus DSM 19732	ccl	7	13.8796
Pseudomonadota	Alphaproteobacteria	Nitrobacter hamburgensis X14	nha	7	9.72269
Campylobacterota	Epsilonproteobacteria	Hydrogenimonas sp. MAG	hyo	7	5.38889
Bacillota	Negativicutes	Megasphaera elsdenii DSM 20460	med	7	13.4
Pseudomonadota	Gammaproteobacteria	Moraxella osloensis CCUG 350	mos	7	11.9455
Pseudomonadota	Gammaproteobacteria	Aerosticca soli Dysh456	rbd	7	11.9455
Bacteroidota	Flavobacteriia	Mariniflexile sp. TRM1-10	marf	7	7.72
Pseudomonadota	Gammaproteobacteria	Paraphotobacterium marinum NSCS20N07D	pmai	7	11.9455
Bacteroidota	Flavobacteriia	Psychroflexus torquis ATCC 700755	ptq	7	7.72
Campylobacterota	Epsilonproteobacteria	Sulfurospirillum multivorans DSM 12446	smul	7	5.38889
Bacteroidota	Flavobacteriia	Seonamhaeicola sp. S2-3	seon	7	7.72
Bacillota	Clostridia	Dehalobacter sp. DCA	ded	7	13.8796
Bacteroidota	Flavobacteriia	Nonlabens dokdonensis DSW-6	ndo	7	7.72
Bacteroidota	Flavobacteriia	Paracrocinitomix mangrovi GM2_3_6_6	crm	7	7.72
Bacillota	Clostridia	Hathewaya histolytica NCTC503	hhw	7	13.8796
Pseudomonadota	Gammaproteobacteria	Legionella fallonii LLAP-10	lfa	7	11.9455
Pseudomonadota	Gammaproteobacteria	Thermomonas brevis KACC 16975	tbv	7	11.9455
Bacteroidota	Cytophagia	Algoriphagus sanaruensis M8-2 (Algoriphagus sp. M8-2)	alm	7	9.89286
Bacillota	Bacilli	Solibacillus silvestris DSM 12223	ssil	7	8.96063
Pseudomonadota	Alphaproteobacteria	Komagataeibacter xylinus E25 (Gluconacetobacter xylinus E25)	gxl	7	9.72269
Bacillota	Clostridia	Peptacetobacter hiranonis DSM 13275	phx	7	13.8796
Bacteroidota	Flavobacteriia	Flaviramulus sp. BrNp1-15	sabu	7	7.72
Bacteroidota	Cytophagia	Leadbetterella byssophila DSM 17132	lby	7	9.89286
Pseudomonadota	Gammaproteobacteria	Zymobacter palmae IAM14233	zpl	7	11.9455
Bacillota	Bacilli	Exiguobacterium sp. U13-1	exu	7	8.96063
Bacillota	Bacilli	Lysinibacillus sp. B2A1	lyb	7	8.96063
Bacteroidota	Flavobacteriia	Aureibaculum algae 10Alg115	fbe	7	7.72
Campylobacterota	Epsilonproteobacteria	Wolinella succinogenes DSM 1740	wsu	7	5.38889
Bacillota	Bacilli	Bacillus velezensis FZB42	bay	7	8.96063
Bacteroidota	Cytophagia	Arcticibacterium luteifluviistationis SM1504	als	7	9.89286
Bacteroidota	Cytophagia	Belliella baltica DSM 15883	bbd	7	9.89286
Bacteroidota	Flavobacteriia	Lacinutrix sp. Bg11-31	laci	7	7.72
Pseudomonadota	Betaproteobacteria	Ferrigenium kumadai An22	fku	7	13.1549
Bacteroidota	Flavobacteriia	Bergeyella cardium HPQL	bcad	7	7.72
Bacteroidota	Bacteroidia	Pseudoprevotella muciniphila E39	alq	7	9.25926
Bacteroidota	Bacteroidia	Xylanibacter ruminicola (Prevotella ruminicola 23)	pru	7	9.25926
Bacteroidota	Bacteroidia	Tannerella forsythia 92A2	tfo	7	9.25926
Verrucomicrobiota	Opitutia	Lacunisphaera limnophila IG16b	obg	7	9.16667
Aquificota	Aquificia	Thermovibrio ammonificans HB-1	tam	7	8.125
Bacteroidota	Bacteroidia	Duncaniella sp. B8	dun	7	9.25926
Spirochaetota	Spirochaetia	Turneriella parva DSM 21527	tpx	7	9.33333
Pseudomonadota	Alphaproteobacteria	Cognatishimia activa ECT2AJA-044	cact	7	9.72269
Bacillota	Clostridia	Clostridium saccharolyticum WM1	csh	7	13.8796
Pseudomonadota	Alphaproteobacteria	Hypericibacter adhaerens R5959	hadh	7	9.72269
Pseudomonadota	Alphaproteobacteria	Novacetimonas hansenii C110	kha	7	9.72269
Bacillota	Bacilli	Pradoshia sp. D12	prd	7	8.96063
Bacillota	Clostridia	Vescimonas coprocola MM50	vcop	7	13.8796
Pseudomonadota	Alphaproteobacteria	Falsihalocynthiibacter arcticus PAMC 20958 (Halocynthiibacter arcticus PAMC 20958)	hat	7	9.72269
Bacteroidota	Flavobacteriia	Apibacter sp. B2966	apib	7	7.72
Pseudomonadota	Betaproteobacteria	Chitinibacter fontanus STM-7	cfon	7	13.1549
Campylobacterota	Epsilonproteobacteria	Sulfurimonas lithotrophica GYSZ_1	sulg	7	5.38889
Pseudomonadota	Alphaproteobacteria	Rhodoblastus sp. SSC7	rhj	7	9.72269
Bacteroidota	Flavobacteriia	Winogradskyella sp. PG-2	win	7	7.72
Pseudomonadota	Alphaproteobacteria	Neoasaia chiangmaiensis NBRC 101099	nch	7	9.72269
Aquificota	Aquificia	Sulfurihydrogenibium sp. YO3AOP1	sul	7	8.125
Chlorobiota	Chlorobiia	Prosthecochloris aestuarii DSM 271	paa	7	8.6
Thermotogota	Thermotogae	Kosmotoga olearia TBF 19.5.1	kol	7	5.72727
Bacteroidota	Flavobacteriia	Cruoricaptor ignavus M1214	civ	7	7.72
Bacteroidota	Flavobacteriia	Formosa sediminum PS13	fop	7	7.72
Pseudomonadota	Alphaproteobacteria	Haematospirillum jordaniae H5569	hjo	7	9.72269
Actinomycetota	Actinomycetes	Tsukamurella tyrosinosolvens (Tsukamurella sp. MH1)	tsm	7	4.09249
Bacteroidota	Bacteroidia	Alistipes finegoldii DSM 17242	afd	7	9.25926
Bacteroidota	Flavobacteriia	Constantimarinum furrinae ALE3EI	alti	7	7.72
Bacteroidota	Bacteroidia	Barnesiella viscericola DSM 18177	bvs	7	9.25926
Pseudomonadota	Alphaproteobacteria	Neokomagataea tanensis AH13 = NBRC 106556	ntn	7	9.72269
Pseudomonadota	Gammaproteobacteria	Pseudoxanthomonas mexicana GTZY	pmex	7	11.9455
Pseudomonadota	Alphaproteobacteria	Glycocaulis alkaliphilus 6B-8	gak	7	9.72269
Spirochaetota	Spirochaetia	Leptospira tipperaryensis GWTS #1 (Leptospira alstonii GWTS #1)	laj	7	9.33333
Bacteroidota	Flavobacteriia	Croceibacter atlanticus HTCC2559	cat	7	7.72
Bacteroidota	Flavobacteriia	Galbibacter sp. bg1	gaa	7	7.72
Pseudomonadota	Gammaproteobacteria	Luteimonas chenhongjianii 100111	lum	7	11.9455
Pseudomonadota	Alphaproteobacteria	Methyloceanibacter caenitepidi Gela4	mcg	7	9.72269
Pseudomonadota	Gammaproteobacteria	Scandinavium goeteborgense CCUG 66741	sgoe	7	11.9455
Pseudomonadota	Alphaproteobacteria	Candidatus Filomicrobium marinum W	fil	7	9.72269
Actinomycetota	Actinomycetes	Humibacter sp. BT305	hum	7	4.09249
Thermotogota	Thermotogae	Tepiditoga spiralis sy52	ocy	7	5.72727
Actinomycetota	Actinomycetes	Kutzneria albida DSM 43870	kal	7	4.09249
Pseudomonadota	Betaproteobacteria	Paralysiella testudinis 26B	ptes	7	13.1549
Pseudomonadota	Alphaproteobacteria	Falsirhodobacter algicola PG104	fap	7	9.72269
Pseudomonadota	Betaproteobacteria	Paralcaligenes sp. KSB-10	park	7	13.1549
Pseudomonadota	Alphaproteobacteria	Swingsia samuiensis AH83	ssam	7	9.72269
Pseudomonadota	Alphaproteobacteria	Asaia bogorensis NBRC 16594	abg	7	9.72269
Pseudomonadota	Alphaproteobacteria	Magnetospirillum sp. XM-1	magx	8	9.72269
Bacillota	Bacilli	Carnobacterium maltaromaticum LMA28	cml	8	8.96063
Pseudomonadota	Alphaproteobacteria	Hyphomonas neptunium ATCC 15444	hne	8	9.72269
Bacillota	Bacilli	Limosilactobacillus oris J-1 (Lactobacillus oris J-1)	lor	8	8.96063
Thermodesulfobacteriota	Desulfovibrionia	Lawsonia intracellularis N343	lir	8	32.0769
Bacteroidota	Flavobacteriia	Aequorivita sp. H23M31	aev	8	7.72
Pseudomonadota	Betaproteobacteria	Melaminivora suipulveris SC2-9	mela	8	13.1549
Pseudomonadota	Betaproteobacteria	Candidatus Symbiobacter mobilis CR (Comamonadaceae bacterium CR)	cbx	8	13.1549
Pseudomonadota	Gammaproteobacteria	Gilliamella apicola wkB1	gap	8	11.9455
Actinomycetota	Actinomycetes	Allosaccharopolyspora coralli E2A	sace	8	4.09249
Bacteroidota	Flavobacteriia	Urechidicola croceus LPB0138 (Lutibacter sp. LPB0138)	lul	8	7.72
Pseudomonadota	Alphaproteobacteria	Ochrobactrum sp. MT180101	ocr	8	9.72269
Pseudomonadota	Betaproteobacteria	Deefgea piscis D17	dee	8	13.1549
Bacteroidota	Cytophagia	Cyclobacterium marinum DSM 745	cmr	8	9.89286
Pseudomonadota	Alphaproteobacteria	Aestuarium zhoushanense G7 (Rhodobacteraceae bacterium G7)	rbz	8	9.72269
Bacillota	Bacilli	Sediminibacillus dalangtanensis DP4-553-S	sedd	8	8.96063
Pseudomonadota	Alphaproteobacteria	Pyruvatibacter mobilis CGMCC 1.15125	pmob	8	9.72269
Bacteroidota	Flavobacteriia	Pukyongia salina RR4-38	aue	8	7.72
Pseudomonadota	Gammaproteobacteria	Cardiobacterium hominis NCTC10426	chj	8	11.9455
Bacteroidota	Flavobacteriia	Cellulophaga algicola DSM 14237	cao	8	7.72
Bacteroidota	Bacteroidia	Paludibacter propionicigenes WB4	ppn	8	9.25926
Bacillota	Bacilli	Lederbergia lenta NCTC4824	blen	8	8.96063
Pseudomonadota	Alphaproteobacteria	Methylovirgula ligni BW863	mlg	8	9.72269
Pseudomonadota	Gammaproteobacteria	Pistricoccus aurantiacus CBA4606	paur	8	11.9455
Pseudomonadota	Alphaproteobacteria	Silicimonas algicola KC90	salo	8	9.72269
Bacteroidota	Chitinophagia	Rhizosphaericola mali B3-10	arac	8	12.9231
Pseudomonadota	Alphaproteobacteria	Defluviicoccus vanus Ben 114	dvn	8	9.72269
Pseudomonadota	Alphaproteobacteria	Phyllobacterium zundukense Tri-48	pht	8	9.72269
Pseudomonadota	Alphaproteobacteria	Elioraea tepida MS-P2	elio	8	9.72269
Campylobacterota	Epsilonproteobacteria	Sulfuricurvum kujiense DSM 16994	sku	8	5.38889
Pseudomonadota	Alphaproteobacteria	Bartonella apis BBC0122	bapi	8	9.72269
Planctomycetota	Phycisphaerae	Phycisphaera mikurensis NBRC 102666	phm	8	9.42857
Bacteroidota	Cytophagia	Mongoliitalea daihaiensis X100-76	mda	8	9.89286
Pseudomonadota	Alphaproteobacteria	Parvibaculum lavamentivorans DS-1	pla	8	9.72269
Pseudomonadota	Betaproteobacteria	Ferrovum myxofaciens MI1A	fmy	8	13.1549
Bacteroidota	Sphingobacteriia	Pseudopedobacter saltans DSM 12145 (Pedobacter saltans DSM 12145)	psn	8	11.5714
Pseudomonadota	Alphaproteobacteria	Breoghania sp. L-A4	brn	8	9.72269
Pseudomonadota	Gammaproteobacteria	Lelliottia amnigena ZB04	laz	8	11.9455
Bacteroidota	Flavobacteriia	Fluviicola taffensis DSM 16823	fte	8	7.72
Pseudomonadota	Alphaproteobacteria	Chenggangzhangella methanolivorans CHL1	cmet	8	9.72269
Bacillota	Bacilli	Listeria monocytogenes 08-5578 (serotype 1/2a)	lmn	8	8.96063
Bacillota	Clostridia	Sarcina sp. JB2	sarj	8	13.8796
Pseudomonadota	Betaproteobacteria	Serpentinimonas raichei A1 (Serpentinomonas raichei A1)	cbaa	8	13.1549
Pseudomonadota	Alphaproteobacteria	Ruegeria sp. THAF33	rut	8	9.72269
Verrucomicrobiota	Verrucomicrobiia	Sulfuriroseicoccus oceanibius T37	soa	8	9.75
Pseudomonadota	Alphaproteobacteria	Ancylobacter pratisalsi DSM 102029	apra	8	9.72269
Pseudomonadota	Alphaproteobacteria	Terrihabitans soli IZ6	tso	8	9.72269
Bacteroidota	Flavobacteriia	Marixanthomonas sp. SCSIO 43207	marx	8	7.72
Pseudomonadota	Alphaproteobacteria	Youhaiella tibetensis fig4	yti	8	9.72269
Bacteroidota	Flavobacteriia	Zunongwangia profunda SM-A87	zpr	8	7.72
Pseudomonadota	Alphaproteobacteria	Ferrovibrio terrae K5	fer	8	9.72269
Bacillota	Bacilli	Bacillus subtilis subsp. subtilis 168	bsu	8	8.96063
Bacillota	Bacilli	Lentibacillus amyloliquefaciens LAM0015	lao	8	8.96063
Bacteroidota	Sphingobacteriia	Anseongella ginsenosidimutans Gsoil 524	agd	8	11.5714
Pseudomonadota	Alphaproteobacteria	Kaistia sp. 32K	kai	8	9.72269
Pseudomonadota	Alphaproteobacteria	Caenibius tardaugens NBRC 16725 (Novosphingobium tardaugens NBRC 16725)	ntd	8	9.72269
Pseudomonadota	Gammaproteobacteria	Lysobacter gummosus 3.2.11	lgu	8	11.9455
Pseudomonadota	Betaproteobacteria	Candidatus Nitrotoga sp. AM1P	nim	8	13.1549
Bacillota	Bacilli	Evansella cellulosilytica DSM 2522 (Bacillus cellulosilyticus DSM 2522)	bco	8	8.96063
Pseudomonadota	Gammaproteobacteria	Moellerella wisconsensis W65	mwi	8	11.9455
Pseudomonadota	Gammaproteobacteria	Dyella jiangningensis SBZ 3-12	dji	8	11.9455
Pseudomonadota	Alphaproteobacteria	Nitratireductor mangrovi SY7	niy	8	9.72269
Bacteroidota	Flavobacteriia	Psychroserpens sp. NJDZ02	psyn	8	7.72
Bacillota	Clostridia	Lawsonibacter asaccharolyticus OA10	lasa	8	13.8796
Pseudomonadota	Betaproteobacteria	Gallionella capsiferriformans ES-2	gca	8	13.1549
Bacteroidota	Cytophagia	Mangrovivirga cuniculi R1DC9	fpf	8	9.89286
Spirochaetota	Spirochaetia	Sphaerochaeta pleomorpha Grapes	sgp	8	9.33333
Bacteroidota	Flavobacteriia	Flavivirga eckloniae ECD14	fek	8	7.72
Pseudomonadota	Alphaproteobacteria	Stella vacuolata ATCC 43931	svc	8	9.72269
Pseudomonadota	Alphaproteobacteria	Tabrizicola piscis K13M18	taw	8	9.72269
Bacillota	Bacilli	Paenibacillus mucilaginosus K02	pmw	8	8.96063
Pseudomonadota	Alphaproteobacteria	Chelativorans sp. BNC1	mes	8	9.72269
Bacillota	Clostridia	Moorella thermoacetica DSM 2955	mthz	8	13.8796
Verrucomicrobiota	Opitutia	Coraliomargarita akajimensis DSM 45221	caa	8	9.16667
Pseudomonadota	Alphaproteobacteria	Gluconobacter oxydans H24	goh	8	9.72269
Bacteroidota	Flavobacteriia	Olleya sp. Bg11-27	oll	8	7.72
Pseudomonadota	Alphaproteobacteria	Candidatus Viadribacter manganicus OTSz_A_272	cbot	8	9.72269
Verrucomicrobiota	Opitutia	Horticoccus luteus KSB-15	ole	8	9.16667
Pseudomonadota	Gammaproteobacteria	Thermochromatium tepidum ATCC 43061	ttp	8	11.9455
Bacteroidota	Flavobacteriia	Polaribacter reichenbachii 6Alg 8T	prn	8	7.72
Pseudomonadota	Alphaproteobacteria	Roseobacter litoralis Och 149	rli	8	9.72269
Pseudomonadota	Alphaproteobacteria	Pseudooceanicola spongiae HQ09 (Pseudopuniceibacterium antarcticum HQ09)	pshq	8	9.72269
Bacillota	Negativicutes	Selenomonas ruminantium subsp. lactilytica TAM6421	sri	8	13.4
Pseudomonadota	Alphaproteobacteria	Devosia sp. H5989	deq	8	9.72269
Bacteroidota	Flavobacteriia	Leeuwenhoekiella palythoae F5	lpal	8	7.72
Bacteroidota	Bacteroidia	Salinivirga cyanobacteriivorans L21-Spi-D4 (Bacterium L21-Spi-D4)	blq	8	9.25926
Bacillota	Bacilli	Oceanobacillus iheyensis HTE831	oih	8	8.96063
Bacteroidota	Flavobacteriia	Rasiella rasia RR4-40	mgel	8	7.72
Pseudomonadota	Gammaproteobacteria	Caldichromatium japonicum No.7	cjap	8	11.9455
Bacteroidota	Cytophagia	Bernardetia litoralis DSM 6794 (Flexibacter litoralis DSM 6794)	fli	8	9.89286
Bacteroidota	Flavobacteriia	Pseudalgibacter alginicilyticus HZ22 (Algibacter alginolytica HZ22)	ahz	8	7.72
Pseudomonadota	Alphaproteobacteria	Pseudorhizobium flavum YW14 (Rhizobium flavum YW14)	rfv	8	9.72269
Pseudomonadota	Alphaproteobacteria	Rhodophyticola sp. CCM32	boo	8	9.72269
Pseudomonadota	Alphaproteobacteria	Hyphobacterium sp. CCMP332	hyt	8	9.72269
Pseudomonadota	Alphaproteobacteria	Methyloligella sp. GL2	metg	8	9.72269
Bacteroidota	Flavobacteriia	Maribacter cobaltidurans B1	marb	8	7.72
Bacteroidota	Flavobacteriia	Aquimarina sp. AD10	aqd	8	7.72
Pseudomonadota	Alphaproteobacteria	Gluconacetobacter diazotrophicus PA1 5 (Brazil)	gdi	8	9.72269
Pseudomonadota	Alphaproteobacteria	Brevundimonas vancanneytii NCTC9239	bvy	8	9.72269
Planctomycetota	Phycisphaerae	Limihaloglobus sulfuriphilus SM-Chi-D1	pbas	9	9.42857
Pseudomonadota	Alphaproteobacteria	Candidatus Puniceispirillum marinum IMCC1322	apb	9	9.72269
Bacillota	Clostridia	Mahella australiensis 50-1 BON	mas	9	13.8796
Pseudomonadota	Alphaproteobacteria	Hoeflea sp. IMCC20628	hoe	9	9.72269
Bacillota	Bacilli	Paenisporosarcina antarctica CGMCC 1.6503	panc	9	8.96063
Bacteroidota	Flavobacteriia	Costertonia aggregata KCCM 42265	cagg	9	7.72
Bacillota	Bacilli	Bacillus pumilus SAFR-032	bpu	9	8.96063
Spirochaetota	Spirochaetia	Leadbettera azotonutricia ZAS-9 (Treponema azotonutricium ZAS-9)	taz	9	9.33333
Pseudomonadota	Gammaproteobacteria	Rahnella aquatilis HX2	raa	9	11.9455
Bacillota	Clostridia	Heliomicrobium modesticaldum Ice1 (Heliobacterium modesticaldum Ice1)	hmo	9	13.8796
Chlorobiota	Chlorobiia	Chloroherpeton thalassium ATCC 35110	cts	9	8.6
Actinomycetota	Actinomycetes	Saccharopolyspora erythraea NRRL 2338	sen	9	4.09249
Spirochaetota	Spirochaetia	Thiospirochaeta perfilievii P	sper	9	9.33333
Pseudomonadota	Alphaproteobacteria	Peteryoungia desertarenae ADMK78	pdes	9	9.72269
Aquificota	Aquificia	Aquifex aeolicus VF5	aae	9	8.125
Pseudomonadota	Gammaproteobacteria	Thiosulfatimonas sediminis aks77	tse	9	11.9455
Bacteroidota	Flavobacteriia	Christiangramia fulva SH35	grs	9	7.72
Planctomycetota	Phycisphaerae	Mucisphaera calidilacus Pan265	mcad	9	9.42857
Pseudomonadota	Alphaproteobacteria	Zymomonas mobilis subsp. mobilis NCIMB 11163	zmn	9	9.72269
Bacteroidota	Flavobacteriia	Arenibacter algicola SMS7	aalg	9	7.72
Bacteroidota	Bacteroidia	Odoribacter splanchnicus DSM 20712	osp	9	9.25926
Bacillota	Clostridia	Terrisporobacter hibernicus MCA3	tem	9	13.8796
Pseudomonadota	Gammaproteobacteria	Candidatus Nitrosoglobus terrae TAO100	ntt	9	11.9455
Bacillota	Bacilli	Halobacillus mangrovi KTB 131	hmn	9	8.96063
Pseudomonadota	Alphaproteobacteria	Pontivivens ytuae MT2928	poz	9	9.72269
Pseudomonadota	Alphaproteobacteria	Hirschia baltica ATCC 49814	hba	9	9.72269
Pseudomonadota	Alphaproteobacteria	Asticcacaulis excentricus CB 48	aex	9	9.72269
Pseudomonadota	Alphaproteobacteria	Roseomonas gilardii U14-5	rgi	9	9.72269
Bacteroidota	Bacteroidia	Muribaculum intestinale YL27 (Parabacteroides sp. YL27)	pary	9	9.25926
Pseudomonadota	Betaproteobacteria	Bordetella flabilis AU10664	bfz	9	13.1549
Bacteroidota	Cytophagia	Echinicola strongylocentroti MEBiC08714	est	9	9.89286
Pseudomonadota	Alphaproteobacteria	Oceanicola sp. D3	ocd	9	9.72269
Pseudomonadota	Alphaproteobacteria	Dinoroseobacter shibae DFL 12 = DSM 16493	dsh	9	9.72269
Bacteroidota	Flavobacteriia	Capnocytophaga endodontalis ChDC OS43	capn	9	7.72
Pseudomonadota	Alphaproteobacteria	Yoonia vestfoldensis SMR4r	lvs	9	9.72269
Pseudomonadota	Gammaproteobacteria	Oceanicoccus sagamiensis NBRC 107125	osg	9	11.9455
Pseudomonadota	Alphaproteobacteria	Sinorhizobium meliloti Rm41, endosymbiont of Melilotus and Medicago	smi	9	9.72269
Aquificota	Aquificia	Thermocrinis albus DSM 14484	tal	9	8.125
Bacteroidota	Cytophagia	Cytophaga hutchinsonii ATCC 33406	chu	9	9.89286
Bacillota	Bacilli	Pontibacillus sp. HMF3514	pof	9	8.96063
Pseudomonadota	Alphaproteobacteria	Pseudohalocynthiibacter aestuariivivens RR4-35	paed	9	9.72269
Pseudomonadota	Gammaproteobacteria	Proteus mirabilis HI4320	pmr	9	11.9455
Bacillota	Bacilli	Sporolactobacillus terrae DRG1	stea	9	8.96063
Bacteroidota	Bacteroidia	Draconibacterium orientale FH5T	dori	9	9.25926
Bacteroidota	Chitinophagia	Ferruginibacter lapsinanis KACC 15035	flp	9	12.9231
Pseudomonadota	Alphaproteobacteria	Pukyongiella litopenaei SH-1	thas	9	9.72269
Pseudomonadota	Alphaproteobacteria	Roseivivax sp. THAF197b	rot	9	9.72269
Pseudomonadota	Betaproteobacteria	Paucibacter sp. KCTC 42545	pkt	9	13.1549
Bacillota	Bacilli	Laceyella sacchari FBKL4.010	lfb	9	8.96063
Pseudomonadota	Betaproteobacteria	Simplicispira suum SC1-8	simp	9	13.1549
Planctomycetota	Phycisphaerae	Poriferisphaera corsica KS4	pcor	9	9.42857
Pseudomonadota	Gammaproteobacteria	Litorivicinus lipolyticus IMCC 1097 (Litoricola lipolytica IMCC 1097)	llp	9	11.9455
Pseudomonadota	Gammaproteobacteria	Flagellatimonas centrodinii R2A-3	fce	9	11.9455
Bacteroidota	Flavobacteriia	Zobellia galactanivorans DsiJT	zga	9	7.72
Bacillota	Clostridia	Thermoanaerobacterium saccharolyticum JW/SL-YS485	tsh	9	13.8796
Planctomycetota	Phycisphaerae	Sedimentisphaera salicampi ST-PulAB-D4	pbp	9	9.42857
Pseudomonadota	Alphaproteobacteria	Novosphingobium resinovorum SA1	nre	9	9.72269
Bacillota	Clostridia	Halobacteroides halobius DSM 5150	hhl	9	13.8796
Bacteroidota	Bacteroidia	Tenuifilum thalassicum 38H-str	ttz	9	9.25926
Bacteroidota	Flavobacteriia	Myroides sp. A21	myr	9	7.72
Pseudomonadota	Alphaproteobacteria	Marivivens sp. JLT3646	don	9	9.72269
Pseudomonadota	Gammaproteobacteria	Tatumella citrea DSM 13699	tci	9	11.9455
Pseudomonadota	Alphaproteobacteria	Qipengyuania flava VG1	efv	9	9.72269
Bacteroidota	Cytophagia	Emticicia oligotrophica DSM 17448	eol	9	9.89286
Pseudomonadota	Alphaproteobacteria	Planktomarina temperata RCA23	ptp	9	9.72269
Bacillota	Tissierellia	Caloranaerobacter azorensis T3-1	cazo	9	8
Pseudomonadota	Gammaproteobacteria	Psychrobacter sp. P11G5	psyg	9	11.9455
Bacteroidota	Flavobacteriia	Aggregatimonas sangjinii F202Z8	asag	9	7.72
Pseudomonadota	Alphaproteobacteria	Caulobacter sp. K31	cak	9	9.72269
Pseudomonadota	Betaproteobacteria	Limnohabitans sp. 63ED37-2	lih	9	13.1549
Bacteroidota	Chitinophagia	Flavisolibacter ginsenosidimutans Gsoil 636	fgg	9	12.9231
Bacillota	Negativicutes	Methylomusa anaerophila MMFC1	mana	9	13.4
Bacillota	Bacilli	Caldalkalibacillus thermarum TA2.A1	cthu	9	8.96063
Bacillota	Bacilli	Pediococcus damnosus TMW 2.1535	pdm	9	8.96063
Pseudomonadota	Alphaproteobacteria	Roseovarius indicus DSM 26383	rid	9	9.72269
Pseudomonadota	Alphaproteobacteria	Roseitalea porphyridii MA7-20	rpod	9	9.72269
Pseudomonadota	Alphaproteobacteria	Nordella sp. HKS 07	noh	9	9.72269
Pseudomonadota	Betaproteobacteria	Iodobacter fluviatilis PCH194	ifl	9	13.1549
Bacteroidota	Flavobacteriia	Salegentibacter sp. T436	salt	9	7.72
Pseudomonadota	Alphaproteobacteria	Pikeienuella piscinae RR4-56	hdh	9	9.72269
Bacteroidota	Cytophagia	Marivirga tractuosa DSM 4126	mtt	9	9.89286
Pseudomonadota	Alphaproteobacteria	Pacificitalea manganoxidans DY25	cmag	9	9.72269
Bacteroidota	Flavobacteriia	Epilithonimonas vandammei H6466	eva	9	7.72
Pseudomonadota	Betaproteobacteria	Alysiella filiformis DSM 16848	aff	9	13.1549
Pseudomonadota	Betaproteobacteria	Methylophilus sp. TWE2	meu	9	13.1549
Pseudomonadota	Gammaproteobacteria	Spiribacter curvatus UAH-SP71 (Spiribacter sp. UAH-SP71)	spiu	9	11.9455
Pseudomonadota	Alphaproteobacteria	Phenylobacterium zucineum HLK1	pzu	9	9.72269
Bacteroidota	Sphingobacteriia	Solitalea canadensis DSM 3403	scn	9	11.5714
Pseudomonadota	Gammaproteobacteria	Arsenophonus nasoniae FIN	ans	9	11.9455
Bacteroidota	Flavobacteriia	Antarcticibacterium flavum KCTC 52984	afla	9	7.72
Pseudomonadota	Alphaproteobacteria	Pseudorhodoplanes sinuspersici RIPI110	psin	9	9.72269
Pseudomonadota	Alphaproteobacteria	Sinorhizobium meliloti 1021, endosymbiont of Medicago sativa and Medicago truncatula	sme	9	9.72269
Bacteroidota	Flavobacteriia	Robiginitalea biformata HTCC2501	rbi	9	7.72
Pseudomonadota	Betaproteobacteria	Nitrosomonas sp. Is79A3	nii	9	13.1549
Pseudomonadota	Gammaproteobacteria	Buttiauxella sp. 3AFRM03	buf	9	11.9455
Bacteroidota	Bacteroidia	Coprobacter secundus subsp. similis 2CBH44	copr	9	9.25926
Bacteroidota	Flavobacteriia	Kordia antarctica IMCC3317	kan	9	7.72
Bacteroidota	Flavobacteriia	Empedobacter falsenii 1681-1	efal	9	7.72
Bacillota	Clostridia	Cellulosilyticum lentocellum DSM 5427	cle	9	13.8796
Bacillota	Bacilli	Fictibacillus phosphorivorans G25-29	fpn	9	8.96063
Bacteroidota	Flavobacteriia	Ornithobacterium rhinotracheale ORT-UMN 88 (serotype A)	ori	10	7.72
Pseudomonadota	Alphaproteobacteria	Parasphingopyxis algicola JCM 31719	palg	10	9.72269
Pseudomonadota	Betaproteobacteria	Kerstersia gyiorum SWMUKG01	kgy	10	13.1549
Bacillota	Clostridia	Anoxybacter fermentans DY22613	aft	10	13.8796
Pseudomonadota	Alphaproteobacteria	Gemmobacter fulvus con5	gfu	10	9.72269
Pseudomonadota	Betaproteobacteria	Castellaniella defragrans 65Phen	cdn	10	13.1549
Bacillota	Clostridia	Acetohalobium arabaticum DSM 5501	aar	10	13.8796
Bacteroidota	Cytophagia	Adhaeribacter radiodurans KUDC8001	add	10	9.89286
Pseudomonadota	Alphaproteobacteria	Rhodovulum sulfidophilum DSM 2351	rsu	10	9.72269
Pseudomonadota	Gammaproteobacteria	Halioglobus maricola IMCC14385	halc	10	11.9455
Bacteroidota	Flavobacteriia	Zhouia spongiae HN-Y44	zsp	10	7.72
Pseudomonadota	Gammaproteobacteria	Wenzhouxiangella marina KCTC 42284	wma	10	11.9455
Pseudomonadota	Gammaproteobacteria	Leclercia sp. LSNIH3	leh	10	11.9455
Pseudomonadota	Alphaproteobacteria	Neorhizobium galegae bv. orientalis HAMBI 540	ngg	10	9.72269
Bacteroidota	Flavobacteriia	Croceimicrobium hydrocarbonivorans A20-9	chyd	10	7.72
Pseudomonadota	Alphaproteobacteria	Microvirga ossetica V5/3M	moc	10	9.72269
Bacillota	Bacilli	Alicyclobacillus mengziensis S30H14	afx	10	8.96063
Pseudomonadota	Gammaproteobacteria	Kushneria marisflavi SW32	kma	10	11.9455
Bacillota	Bacilli	Metabacillus sp. KUDC1714	meku	10	8.96063
Bacillota	Clostridia	Romboutsia sp. CE17	roc	10	13.8796
Bacillota	Bacilli	Bacillus licheniformis DSM 13 = ATCC 14580	bld	10	8.96063
Bacillota	Bacilli	Bacillus thuringiensis YBT-1518	bthu	10	8.96063
Verrucomicrobiota	Verrucomicrobiia	Luteolibacter luteus G-1-1-1	luo	10	9.75
Pseudomonadota	Gammaproteobacteria	Thalassolituus oleivorans MIL-1	tol	10	11.9455
Pseudomonadota	Alphaproteobacteria	Pseudosulfitobacter pseudonitzschiae SMR1	spse	10	9.72269
Pseudomonadota	Alphaproteobacteria	Leisingera sp. NJS204	lej	10	9.72269
Verrucomicrobiota	Opitutia	Nibricoccus aquaticus HZ-65	vbh	10	9.16667
Verrucomicrobiota	Opitutia	Ruficoccus sp. ZRK36	rufi	10	9.16667
Pseudomonadota	Alphaproteobacteria	Fuscovulum blasticum 28/5	rbl	10	9.72269
Bacteroidota	Flavobacteriia	Elizabethkingia sp. 2-6	elz	10	7.72
Pseudomonadota	Gammaproteobacteria	Sulfuricaulis limicola HA5	slim	10	11.9455
Pseudomonadota	Alphaproteobacteria	Pseudorhodobacter turbinis S12M18	pseb	10	9.72269
Pseudomonadota	Gammaproteobacteria	Frateuria aurantia DSM 6220	fau	10	11.9455
Bacteroidota	Sphingobacteriia	Sphingobacterium sp. DR205	spdr	10	11.5714
Bacteroidota	Cytophagia	Nibribacter ruber BT10	nib	10	9.89286
Pseudomonadota	Alphaproteobacteria	Afipia carboxidovorans OM5 (Goettingen) (Oligotropha carboxidovorans OM5)	ocg	10	9.72269
Pseudomonadota	Alphaproteobacteria	Rhizorhabdus wittichii DC-6 (Sphingomonas wittichii DC-6)	sphd	10	9.72269
Pseudomonadota	Betaproteobacteria	Comamonas testosteroni TK102	ctes	10	13.1549
Chlorobiota	Chlorobiia	Pelodictyon phaeoclathratiforme BU-1	pph	10	8.6
Pseudomonadota	Alphaproteobacteria	Kaustia mangrovi R1DC25	kmn	10	9.72269
Pseudomonadota	Alphaproteobacteria	Qingshengfaniella alkalisoli LN3S51	lit	10	9.72269
Pseudomonadota	Gammaproteobacteria	Zophobihabitans entericus IPMB12	orb	10	11.9455
Spirochaetota	Spirochaetia	Breznakiella homolactica RmG30	bhc	10	9.33333
Pseudomonadota	Betaproteobacteria	Pulveribacter suum SC2-7	melm	10	13.1549
Pseudomonadota	Gammaproteobacteria	Stenotrophomonas maltophilia D457	smz	10	11.9455
Pseudomonadota	Alphaproteobacteria	Alloyangia pacifica YSBP01	ypac	10	9.72269
Pseudomonadota	Alphaproteobacteria	Jannaschia sp. CCS1	jan	10	9.72269
Pseudomonadota	Gammaproteobacteria	Erwinia billingiae Eb661	ebi	10	11.9455
Pseudomonadota	Alphaproteobacteria	Pelagibacterium halotolerans B2	phl	10	9.72269
Pseudomonadota	Gammaproteobacteria	Xenorhabdus nematophila AN6/1	xnm	10	11.9455
Bacteroidota	Chitinophagia	Niabella ginsenosidivorans BS26	nia	10	12.9231
Pseudomonadota	Alphaproteobacteria	Methylocystis parvus BRCS2	mpar	10	9.72269
Pseudomonadota	Betaproteobacteria	Snodgrassella alvi wkB2	salv	10	13.1549
Bacillota	Bacilli	Tumebacillus avium AR23208	tum	10	8.96063
Bacillota	Clostridia	Anaerostipes caccae DSM 14662	acac	10	13.8796
Pseudomonadota	Alphaproteobacteria	Tateyamaria omphalii DOK1-4	tom	10	9.72269
Pseudomonadota	Betaproteobacteria	Pusillimonas sp. T7-7	put	10	13.1549
Pseudomonadota	Alphaproteobacteria	Maricaulis maris MCS10	mmr	10	9.72269
Aquificota	Aquificia	Hydrogenobacter thermophilus TK-6	hte	10	8.125
Bacillota	Bacilli	Viridibacillus sp. JNUCC-6	vij	10	8.96063
Acidobacteriota	Terriglobia	Acidobacterium capsulatum ATCC 51196	aca	10	21.125
Pseudomonadota	Alphaproteobacteria	Tardiphaga robiniae 581	trb	10	9.72269
Pseudomonadota	Alphaproteobacteria	Croceibacterium atlanticum 26DY36 (Altererythrobacter atlanticus 26DY36)	aay	10	9.72269
Bacillota	Bacilli	Tetragenococcus halophilus NBRC 12172	thl	10	8.96063
Pseudomonadota	Gammaproteobacteria	Rouxiella badensis C173	rbad	10	11.9455
Pseudomonadota	Gammaproteobacteria	Venatoribacter cucullus ASxL5 (Venatorbacter cucullus xL5)	vcw	10	11.9455
Pseudomonadota	Betaproteobacteria	Rugosibacter aromaticivorans Ca6 (Rhodocyclaceae bacterium PG1-Ca6)	rbu	10	13.1549
Pseudomonadota	Alphaproteobacteria	Pseudooceanicola algae Lw-13e	palw	10	9.72269
Pseudomonadota	Alphaproteobacteria	Ketogulonicigenium vulgare Y25	kvu	10	9.72269
Bacteroidota	Cytophagia	Runella sp. SP2	rup	10	9.89286
Pseudomonadota	Betaproteobacteria	Methyloradius palustris Zm11	mpau	10	13.1549
Pseudomonadota	Alphaproteobacteria	Aureimonas sp. AU20	aua	10	9.72269
Pseudomonadota	Gammaproteobacteria	Thiomicrorhabdus xiamenensis G2	txa	10	11.9455
Bacteroidota	Chitinophagia	Flavihumibacter fluvii IMCC34837 (Flavihumibacter fluminis (ex Park et al. 2022) IMCC34837)	flc	10	12.9231
Bacillota	Clostridia	Heliorestis convoluta HH	hcv	10	13.8796
Pseudomonadota	Alphaproteobacteria	Sandaracinobacteroides saxicola M6	sand	10	9.72269
Pseudomonadota	Gammaproteobacteria	Sodalis praecaptivus HS1	sod	10	11.9455
Pseudomonadota	Alphaproteobacteria	Rhizobium jaguaris CCGE525	rjg	11	9.72269
Pseudomonadota	Gammaproteobacteria	Plesiomonas shigelloides NCTC10360	pshi	11	11.9455
Bacillota	Bacilli	Anoxybacillus sp. B7M1	anl	11	8.96063
Pseudomonadota	Gammaproteobacteria	Enterobacter cloacae subsp. cloacae ATCC 13047	enc	11	11.9455
Pseudomonadota	Alphaproteobacteria	Thioclava nitratireducens 25B10_4	thw	11	9.72269
Bacillota	Bacilli	Salisediminibacterium beveridgei MLTeJB	bbev	11	8.96063
Bacillota	Bacilli	Heyndrickxia oleronia DSM 9356 (Bacillus oleronius DSM 9356)	bou	11	8.96063
Pseudomonadota	Alphaproteobacteria	Roseinatronobacter bogoriensis subsp. barguzinensis alga05 (Rhodobaca barguzinensis alga05)	rbg	11	9.72269
Bacteroidota	Bacteroidia	Butyricimonas virosa FDAARGOS_1229	bvir	11	9.25926
Pseudomonadota	Alphaproteobacteria	Sinorhizobium mexicanum ITTG R7	emx	11	9.72269
Bacillota	Bacilli	Sporosarcina psychrophila DSM 6497	spsy	11	8.96063
Pseudomonadota	Gammaproteobacteria	Rhodanobacter denitrificans 2APBS1	rhd	11	11.9455
Pseudomonadota	Gammaproteobacteria	Psychromonas ingrahamii 37	pin	11	11.9455
Bacillota	Tissierellia	Sedimentibacter sp. zth1	sedz	11	8
Pseudomonadota	Gammaproteobacteria	Photorhabdus laumondii subsp. laumondii TTO1 (Photorhabdus luminescens subsp. laumondii TTO1)	plu	11	11.9455
Pseudomonadota	Betaproteobacteria	Advenella mimigardefordensis DPN7	amim	11	13.1549
Pseudomonadota	Gammaproteobacteria	Aquirhabdus parva HYN0046	mbah	11	11.9455
Pseudomonadota	Alphaproteobacteria	Haematobacter massiliensis OT1	hml	11	9.72269
Pseudomonadota	Alphaproteobacteria	Actibacterium sp. EMB200-NS6	con	11	9.72269
Bacteroidota	Flavobacteriia	Sinomicrobium kalidii HD2P242	sinh	11	7.72
Pseudomonadota	Betaproteobacteria	Laribacter hongkongensis HLHK9	lhk	11	13.1549
Pseudomonadota	Gammaproteobacteria	Ewingella americana B6-1	eame	11	11.9455
Pseudomonadota	Alphaproteobacteria	Phaeobacter gallaeciensis DSM 26640	pgd	11	9.72269
Pseudomonadota	Betaproteobacteria	Thiomonas arsenitoxydans 3As	thi	11	13.1549
Pseudomonadota	Betaproteobacteria	Alcaligenes faecalis ZD02	afa	11	13.1549
Pseudomonadota	Betaproteobacteria	Collimonas arenae Cal35	care	11	13.1549
Bacillota	Bacilli	Kroppenstedtia eburnea DSM 45196	keb	11	8.96063
Planctomycetota	Phycisphaerae	Humisphaera borealis M1803	hbs	11	9.42857
Pseudomonadota	Gammaproteobacteria	Pseudolysobacter antarcticus AQ6-296	xbc	11	11.9455
Pseudomonadota	Alphaproteobacteria	Oricola thermophila MEBiC13590	orm	11	9.72269
Pseudomonadota	Alphaproteobacteria	Sphingopyxis macrogoltabida 203	smaz	11	9.72269
Bacteroidota	Flavobacteriia	Flagellimonas oceani 501str8	mut	11	7.72
Pseudomonadota	Alphaproteobacteria	Thalassovita gelatinovora NEB572	tgl	11	9.72269
Pseudomonadota	Gammaproteobacteria	Saliniradius amylolyticus HMF8227	salh	11	11.9455
Planctomycetota	Phycisphaerae	Anaerohalosphaera lusitana ST-NAGAB-D1	alus	11	9.42857
Pseudomonadota	Gammaproteobacteria	Thiohalocapsa sp. PB-PSB1 PB-PSB1-LS01-2011a	thip	11	11.9455
Pseudomonadota	Alphaproteobacteria	Rhodomicrobium vannielii ATCC 17100	rva	11	9.72269
Spirochaetota	Spirochaetia	Spirochaeta africana DSM 8902	sfc	11	9.33333
Bacillota	Tissierellia	Keratinibaculum paraultunense KD-1	kpar	11	8
Bacillota	Bacilli	Caldibacillus thermoamylovorans SSBM (Bacillus thermoamylovorans SSBM)	bthv	11	8.96063
Pseudomonadota	Gammaproteobacteria	Guyparkeria halophila sp2	ghl	11	11.9455
Pseudomonadota	Alphaproteobacteria	Georhizobium profundi WS11	abaw	11	9.72269
Pseudomonadota	Betaproteobacteria	Ramlibacter tataouinensis TTB310	rta	11	13.1549
Pseudomonadota	Alphaproteobacteria	Methylosinus trichosporium OB3b	mtw	11	9.72269
Pseudomonadota	Alphaproteobacteria	Erythrobacter sp. KY5	erk	11	9.72269
Pseudomonadota	Alphaproteobacteria	Rhodospirillum centenum SW	rce	11	9.72269
Bacteroidota	Bacteroidia	Proteiniphilum saccharofermentans M3/6	psac	11	9.25926
Pseudomonadota	Alphaproteobacteria	Ochrobactrum quorumnocens A44 (Ochrobactrum sp. A44)	och	11	9.72269
Pseudomonadota	Alphaproteobacteria	Aurantiacibacter atlanticus s21-N3	ery	11	9.72269
Bacteroidota	Bacteroidia	Alkalitalea saponilacus SC/BZ-SP2	asx	11	9.25926
Pseudomonadota	Gammaproteobacteria	Hydrogenovibrio thermophilus JR-2	htr	11	11.9455
Pseudomonadota	Alphaproteobacteria	Blastomonas sp. RAC04	blas	11	9.72269
Bacteroidota	Flavobacteriia	Kaistella jeonii NCTC13459	cjg	11	7.72
Thermotogota	Thermotogae	Athalassotoga saccharophila NAS-01	asac	11	5.72727
Pseudomonadota	Alphaproteobacteria	Altererythrobacter sp. B11	alb	11	9.72269
Pseudomonadota	Gammaproteobacteria	Salinisphaera sp. LB1	saln	11	11.9455
Bacteroidota	Cytophagia	Hymenobacter jejuensis 17J68-5	hyj	11	9.89286
Pseudomonadota	Alphaproteobacteria	Porphyrobacter sp. YT40	pot	11	9.72269
Bacillota	Clostridia	Acetobacterium woodii DSM 1030	awo	11	13.8796
Bacillota	Clostridia	Candidatus Syntrophocurvum alkaliphilum B(2M)	salq	11	13.8796
Pseudomonadota	Gammaproteobacteria	Jejubacter calystegiae KSNA2	izh	11	11.9455
Bacillota	Clostridia	Acetoanaerobium sticklandii DSM 519	cst	11	13.8796
Pseudomonadota	Gammaproteobacteria	Providencia rettgeri RB151	prg	11	11.9455
Pseudomonadota	Alphaproteobacteria	Terricaulis silvestris 0127_4	tsv	11	9.72269
Pseudomonadota	Alphaproteobacteria	Methylobacterium nodulans ORS 2060	mno	11	9.72269
Bacteroidota	Flavobacteriia	Euzebyella marina RN62	emar	11	7.72
Pseudomonadota	Gammaproteobacteria	Bermanella marisrubri RED65	bmar	11	11.9455
Pseudomonadota	Gammaproteobacteria	Shigella sonnei Ss046	ssn	11	11.9455
Bacillota	Bacilli	Niallia circulans PK3_109 (Bacillus circulans PK3_109)	bcir	11	8.96063
Pseudomonadota	Betaproteobacteria	Methylotenera versatilis 301	meh	11	13.1549
Spirochaetota	Spirochaetia	Treponema primitia ZAS-2	tpi	11	9.33333
Pseudomonadota	Betaproteobacteria	Limnobacter sp. SAORIC-580	limn	11	13.1549
Pseudomonadota	Alphaproteobacteria	Maritalea myrionectae HL2708#5	mmyr	11	9.72269
Bacillota	Bacilli	Novibacillus thermophilus SG-1	ntr	11	8.96063
Pseudomonadota	Gammaproteobacteria	Yersinia massiliensis GTA	yma	11	11.9455
Pseudomonadota	Alphaproteobacteria	Paroceanicella profunda D4M1	ppru	11	9.72269
Bacteroidota	Cytophagia	Rufibacter tibetensis 1351	rti	11	9.89286
Pseudomonadota	Gammaproteobacteria	Frischella perrara PEB0191	fpp	11	11.9455
Pseudomonadota	Gammaproteobacteria	Thiomicrospira sp. S5	thio	11	11.9455
Pseudomonadota	Alphaproteobacteria	Hyphomicrobium sp. MC1	hmc	11	9.72269
Pseudomonadota	Gammaproteobacteria	Cronobacter sakazakii ATCC 29544	csj	11	11.9455
Pseudomonadota	Alphaproteobacteria	Sulfitobacter sp. SK012	sulz	11	9.72269
Pseudomonadota	Gammaproteobacteria	Halotalea alkalilenta IHB B 13600	haa	11	11.9455
Pseudomonadota	Alphaproteobacteria	Croceicoccus marinus E4A9	cman	11	9.72269
Deferribacterota	Deferribacteres	Flexistipes sinusarabici DSM 4947	fsi	12	17
Pseudomonadota	Betaproteobacteria	Glaciimonas sp. PAMC28666	glc	12	13.1549
Spirochaetota	Spirochaetia	Salinispira pacifica L21-RPul-D2	slr	12	9.33333
Pseudomonadota	Alphaproteobacteria	Pseudovibrio sp. FO-BEG1	psf	12	9.72269
Pseudomonadota	Alphaproteobacteria	Antarctobacter heliothermus SMS3	aht	12	9.72269
Pseudomonadota	Gammaproteobacteria	Edwardsiella anguillarum ET080813 (Edwardsiella tarda 080813)	ete	12	11.9455
Pseudomonadota	Gammaproteobacteria	Immundisolibacter cernigliae TR3.2 (Gammaproteobacteria bacterium TR3.2)	gbi	12	11.9455
Pseudomonadota	Betaproteobacteria	Herminiimonas arsenicoxydans	har	12	13.1549
Pseudomonadota	Gammaproteobacteria	Musicola paradisiaca Ech703	dda	12	11.9455
Pseudomonadota	Gammaproteobacteria	Oceanisphaera profunda SM1222	opf	12	11.9455
Bacillota	Clostridia	Peptoclostridium acidaminophilum DSM 3953 (Eubacterium acidaminophilum DSM 3953)	eac	12	13.8796
Pseudomonadota	Alphaproteobacteria	Rhizobium rhizogenes K84	ara	12	9.72269
Pseudomonadota	Alphaproteobacteria	Starkeya sp. ORNL1	star	12	9.72269
Pseudomonadota	Alphaproteobacteria	Sphingobium sp. TKS	spht	12	9.72269
Pseudomonadota	Alphaproteobacteria	Profundibacter amoris BAR1	pamo	12	9.72269
Bacillota	Bacilli	Thermoactinomyces vulgaris CDF	tvu	12	8.96063
Bacillota	Clostridia	Halocella sp. SP3-1	hals	12	13.8796
Pseudomonadota	Gammaproteobacteria	Lonsdalea britannica 477	lbq	12	11.9455
Pseudomonadota	Gammaproteobacteria	Spongiibacter nanhainus csc3.9	snan	12	11.9455
Pseudomonadota	Gammaproteobacteria	Thiosulfativibrio zosterae AkT22	tzo	12	11.9455
Bacteroidota	Flavobacteriia	Chryseobacterium gleum NCTC11432	cgle	12	7.72
Pseudomonadota	Alphaproteobacteria	Sphingosinithalassobacter tenebrarum zrk23	spzr	12	9.72269
Pseudomonadota	Betaproteobacteria	Usitatibacter rugosus 0125_3	uru	12	13.1549
Pseudomonadota	Alphaproteobacteria	Octadecabacter arcticus 238	oar	12	9.72269
Pseudomonadota	Alphaproteobacteria	Sphingosinicella sp. BN140058	sphs	12	9.72269
Bacteroidota	Cytophagia	Rhodocytophaga rosea 172606-1	rhoz	12	9.89286
Bacillota	Bacilli	Sutcliffiella cohnii DSM 6307 (Bacillus cohnii DSM 6307)	bcoh	12	8.96063
Bacillota	Bacilli	Virgibacillus necropolis LMG 19488	vne	12	8.96063
Pseudomonadota	Alphaproteobacteria	Salipiger sp. CCB-MM3 (Yangia sp. CCB-MM3)	yan	12	9.72269
Pseudomonadota	Betaproteobacteria	Verminephrobacter eiseniae EF01-2	vei	12	13.1549
Chlorobiota	Chlorobiia	Chlorobium limicola DSM 245	cli	12	8.6
Pseudomonadota	Alphaproteobacteria	Magnetospira sp. QH-2	magq	12	9.72269
Pseudomonadota	Betaproteobacteria	Sideroxydans lithotrophicus ES-1	slt	12	13.1549
Pseudomonadota	Gammaproteobacteria	Limnobaculum parvum HYN0051	lpv	12	11.9455
Bacillota	Bacilli	Bacillus thuringiensis serovar kurstaki HD73	btt	12	8.96063
Pseudomonadota	Gammaproteobacteria	Pseudohongiella spirulinae KCTC 32221	pspi	12	11.9455
Pseudomonadota	Alphaproteobacteria	Parasedimentitalea marina W43	sedi	12	9.72269
Acidobacteriota	Terriglobia	Granulicella mallensis MP5ACTX8	gma	12	21.125
Pseudomonadota	Gammaproteobacteria	Steroidobacter denitrificans DSM 18526	sdf	12	11.9455
Pseudomonadota	Betaproteobacteria	Denitratisoma oestradiolicum DSM 16959	doe	12	13.1549
Pseudomonadota	Betaproteobacteria	Orrella dioscoreae LMG 29303	odi	12	13.1549
Pseudomonadota	Alphaproteobacteria	Lichenicola cladoniae PAMC 26569	lck	12	9.72269
Pseudomonadota	Alphaproteobacteria	Paraurantiacibacter namhicola JCM 16345	anh	12	9.72269
Bacteroidota	Flavobacteriia	Owenweeksia hongkongensis DSM 17368	oho	12	7.72
Aquificota	Aquificia	Persephonella marina EX-H1	pmx	12	8.125
Pseudomonadota	Gammaproteobacteria	Xanthomonas campestris pv. vesicatoria 85-10	xcv	12	11.9455
Pseudomonadota	Gammaproteobacteria	Entomomonas moraniae QZS01	emo	12	11.9455
Pseudomonadota	Alphaproteobacteria	Tritonibacter mobilis F1926	rmb	12	9.72269
Verrucomicrobiota	Opitutia	Opitutus terrae PB90-1	ote	12	9.16667
Pseudomonadota	Alphaproteobacteria	Chelatococcus sp. CO-6	chel	12	9.72269
Pseudomonadota	Gammaproteobacteria	Hydrocarboniclastica marina soil36-7	hmi	12	11.9455
Bacillota	Bacilli	Rossellomorea vietnamensis 151-6 (Bacillus vietnamensis 151-6)	bvq	12	8.96063
Pseudomonadota	Gammaproteobacteria	Cycloclasticus zancles 78-ME	cza	12	11.9455
Pseudomonadota	Alphaproteobacteria	Marinovum algicola DG 898	malg	12	9.72269
Pseudomonadota	Alphaproteobacteria	Methylocella tundrae T4	mtun	12	9.72269
Pseudomonadota	Gammaproteobacteria	Cedecea neteri SSMD04	cnt	12	11.9455
Pseudomonadota	Gammaproteobacteria	Candidatus Reidiella endopervernicosa Santa_Monica_outfall	rev	12	11.9455
Bacillota	Negativicutes	Megamonas funiformis JCM 14723	mfun	12	13.4
Bacillota	Clostridia	Halanaerobium hydrogeniformans sapolanicus	has	12	13.8796
Pseudomonadota	Gammaproteobacteria	Dokdonella koreensis DS-123	dko	12	11.9455
Bacillota	Clostridia	Caldanaerobacter subterraneus subsp. tengcongensis MB4(T) (Thermoanaerobacter tengcongensis MB4(T))	tte	12	13.8796
Pseudomonadota	Alphaproteobacteria	Polymorphobacter sp. PAMC 29334	poq	12	9.72269
Bacillota	Bacilli	Geobacillus sp. Y4.1MC1	gmc	12	8.96063
Bacillota	Bacilli	Parageobacillus thermoglucosidasius C56-YS93	gth	13	8.96063
Pseudomonadota	Gammaproteobacteria	Ahniella affigens D13	xba	13	11.9455
Pseudomonadota	Betaproteobacteria	Ottowia oryzae KADR8-3	otk	13	13.1549
Pseudomonadota	Gammaproteobacteria	Pectobacterium parmentieri SCC3193 (Pectobacterium sp. SCC3193)	pec	13	11.9455
Bacillota	Clostridia	Pusillibacter faecalis MM59	pfaa	13	13.8796
Pseudomonadota	Gammaproteobacteria	Methylococcus geothermalis IM1	metu	13	11.9455
Pseudomonadota	Gammaproteobacteria	Pseudocitrobacter corydidari G163CM	psgc	13	11.9455
Thermodesulfobacteriota	Thermodesulfobacteria	Thermosulfurimonas marina SU872	tmai	13	16.4
Pseudomonadota	Gammaproteobacteria	Thioploca ingrica	tig	13	11.9455
Bacillota	Clostridia	Carboxydothermus hydrogenoformans Z-2901	chy	13	13.8796
Pseudomonadota	Gammaproteobacteria	Allochromatium vinosum DSM 180	alv	13	11.9455
Pseudomonadota	Alphaproteobacteria	Tsuneonella dongtanensis KCTC 22672 (Altererythrobacter dongtanensis KCTC 22672)	ado	13	9.72269
Pseudomonadota	Alphaproteobacteria	Mameliella alba KU6B	malu	13	9.72269
Bacillota	Clostridia	Dysosmobacter welbionis J115	obj	13	13.8796
Bacillota	Bacilli	Aeribacillus pallidus KCTC3564	apak	13	8.96063
Pseudomonadota	Alphaproteobacteria	Shinella sp. HZN7	shz	13	9.72269
Bacteroidota	Cytophagia	Pontibacter korlensis X14-1T	pko	13	9.89286
Pseudomonadota	Gammaproteobacteria	Aequoribacter fuscus IMCC3088	afus	13	11.9455
Bacteroidota	Sphingobacteriia	Olivibacter sp. LS-1	oli	13	11.5714
Pseudomonadota	Gammaproteobacteria	Halothiobacillus sp. LS2	haz	13	11.9455
Bacteroidota	Chitinophagia	Pseudobacter ginsenosidimutans Gsoil 221	pgo	13	12.9231
Pseudomonadota	Betaproteobacteria	Pseudogulbenkiania sp. NH8B	pse	13	13.1549
Pseudomonadota	Gammaproteobacteria	Halorhodospira halophila SL1	hha	13	11.9455
Pseudomonadota	Gammaproteobacteria	Psychrosphaera ytuae MTZ26	psym	13	11.9455
Pseudomonadota	Gammaproteobacteria	Sinimarinibacterium sp. NLF-5-8	sini	13	11.9455
Pseudomonadota	Alphaproteobacteria	Bradyrhizobium arachidis CCBAU 051107	barh	13	9.72269
Pseudomonadota	Alphaproteobacteria	Labrenzia sp. THAF35	labt	13	9.72269
Pseudomonadota	Gammaproteobacteria	Salinimonas sediminis N102	salm	13	11.9455
Pseudomonadota	Alphaproteobacteria	Thalassococcus sp. S3	thaa	13	9.72269
Spirochaetota	Spirochaetia	Gracilinema caldarium DSM 7334 (Spirochaeta caldaria DSM 7334)	scd	13	9.33333
Pseudomonadota	Alphaproteobacteria	Paremcibacter congregatus ZYLT (Emcibacter congregatus ZYLT)	ecog	13	9.72269
Pseudomonadota	Betaproteobacteria	Undibacterium parvum DSM 23061	upv	13	13.1549
Bacteroidota	Sphingobacteriia	Pedobacter steynii DX4	psty	13	11.5714
Pseudomonadota	Alphaproteobacteria	Citromicrobium sp. JL477	cij	13	9.72269
Pseudomonadota	Alphaproteobacteria	Pelagerythrobacter marensis KCTC 22370	amx	13	9.72269
Pseudomonadota	Gammaproteobacteria	Acinetobacter guillouiae NBRC 110550	agu	13	11.9455
Pseudomonadota	Gammaproteobacteria	Atlantibacter hermannii NCTC12129	ahn	13	11.9455
Bacillota	Clostridia	Paraclostridium sordellii AM370	psor	13	13.8796
Pseudomonadota	Gammaproteobacteria	Luteibacter rhizovicinus DSM 16549 LJ96T (Luteibacter rhizovicinus LJ96T)	lrz	13	11.9455
Bacteroidota	Chitinophagia	Panacibacter ginsenosidivorans Gsoil1550	pgin	13	12.9231
Pseudomonadota	Gammaproteobacteria	Methylophaga nitratireducenticrescens JAM1	mej	13	11.9455
Pseudomonadota	Gammaproteobacteria	Granulosicoccus antarcticus IMCC3135	gai	13	11.9455
Deferribacterota	Deferribacteres	Deferribacter desulfuricans SSM1	ddf	13	17
Bacteroidota	Cytophagia	Flammeovirga sp. MY04	flm	13	9.89286
Pseudomonadota	Gammaproteobacteria	Shimwellia blattae DSM 4481 = NBRC 105725	ebt	13	11.9455
Bacillota	Clostridia	Symbiobacterium thermophilum IAM 14863	sth	13	13.8796
Bacteroidota	Bacteroidia	Maribellus comscasis WC007	mcos	13	9.25926
Bacillota	Clostridia	Iocasia fonsfrigidae NS-1	ifn	13	13.8796
Pseudomonadota	Gammaproteobacteria	Sulfurifustis variabilis skN76	sva	13	11.9455
Pseudomonadota	Alphaproteobacteria	Phreatobacter stygius KCTC 52518	pstg	13	9.72269
Pseudomonadota	Gammaproteobacteria	Salinivibrio sp. YCSC6	saly	13	11.9455
Pseudomonadota	Gammaproteobacteria	Marichromatium purpuratum 984	mpur	13	11.9455
Pseudomonadota	Betaproteobacteria	Oryzomicrobium terrae TPP412	otr	13	13.1549
Bacillota	Clostridia	Thermincola potens JR	tjr	13	13.8796
Pseudomonadota	Betaproteobacteria	Sulfuricella denitrificans skB26	sdr	13	13.1549
Pseudomonadota	Betaproteobacteria	Xylophilus rhododendri KACC 21265	xyk	13	13.1549
Pseudomonadota	Betaproteobacteria	Methylovorus glucosetrophus SIP3-4	mei	13	13.1549
Bacillota	Clostridia	Anaerotignum propionicum DSM 1682 (Clostridium propionicum DSM 1682)	cpro	13	13.8796
Pseudomonadota	Gammaproteobacteria	Chromohalobacter salexigens DSM 3043	csa	13	11.9455
Bacillota	Bacilli	Geobacillus kaustophilus HTA426	gka	13	8.96063
Pseudomonadota	Betaproteobacteria	Mycetohabitans rhizoxinica HKI 454 (Burkholderia rhizoxinica HKI 454), endosymbiont of Rhizopus microsporus	brh	13	13.1549
Pseudomonadota	Gammaproteobacteria	Raoultella ornithinolytica B6	ror	13	11.9455
Pseudomonadota	Alphaproteobacteria	Parasphingorhabdus cellanae JHSY0214	parj	13	9.72269
Bacillota	Erysipelotrichia	Clostridium innocuum LC-LUMC-CI-001	ciu	13	3.72727
Pseudomonadota	Gammaproteobacteria	Thioflavicoccus mobilis 8321	tmb	14	11.9455
Bacillota	Clostridia	Syntrophomonas wolfei subsp. wolfei str. Goettingen G311	swo	14	13.8796
Pseudomonadota	Alphaproteobacteria	Labrys sp. KNU-23	lne	14	9.72269
Bacillota	Clostridia	Oscillibacter valericigenes Sjm18-20	ova	14	13.8796
Pseudomonadota	Gammaproteobacteria	Kluyvera ascorbata TP1631	kas	14	11.9455
Pseudomonadota	Gammaproteobacteria	Bacterioplanes sanyensis NV9	bsan	14	11.9455
Bacillota	Clostridia	Thermoanaerobacter wiegelii Rt8.B1	twi	14	13.8796
Bacillota	Bacilli	Salicibibacter cibarius NKC5-3	scia	14	8.96063
Pseudomonadota	Gammaproteobacteria	Ketobacter alkanivorans GI5	kak	14	11.9455
Pseudomonadota	Gammaproteobacteria	Zhongshania aliphaticivorans SM2	zal	14	11.9455
Pseudomonadota	Gammaproteobacteria	Serratia fonticola GS2	sfg	14	11.9455
Pseudomonadota	Alphaproteobacteria	Mesorhizobium loti NZP2037	mln	14	9.72269
Pseudomonadota	Alphaproteobacteria	Sphingorhabdus sp. YGSMI21	sphy	14	9.72269
Pseudomonadota	Alphaproteobacteria	Roseibium aggregatum RMAR6-6	lagg	14	9.72269
Pseudomonadota	Gammaproteobacteria	Microbulbifer sp. A4B17	mii	14	11.9455
Pseudomonadota	Gammaproteobacteria	Chania multitudinisentens RB-25	sfo	14	11.9455
Pseudomonadota	Gammaproteobacteria	Thiocystis violascens DSM 198	tvi	14	11.9455
Pseudomonadota	Gammaproteobacteria	Simiduia agarivorans SA1 = DSM 21679	saga	14	11.9455
Pseudomonadota	Betaproteobacteria	Thiobacillus denitrificans ATCC 25259	tbd	14	13.1549
Pseudomonadota	Betaproteobacteria	Achromobacter xylosoxidans A8	axy	14	13.1549
Thermodesulfobacteriota	Thermodesulfobacteria	Thermodesulfobacterium sp. TA1	thet	14	16.4
Pseudomonadota	Alphaproteobacteria	Polymorphum gilvum SL003B-26A1	pgv	14	9.72269
Pseudomonadota	Gammaproteobacteria	Dickeya fangzhongdai ND14b	ced	14	11.9455
Pseudomonadota	Alphaproteobacteria	Methylorubrum extorquens AM1	mea	14	9.72269
Actinomycetota	Actinomycetes	Arthrobacter citreus NEB 577	acit	14	4.09249
Pseudomonadota	Gammaproteobacteria	Alteromonas sp. RKMC-009	alr	14	11.9455
Pseudomonadota	Betaproteobacteria	Jeongeupia sp. USM3	jeu	14	13.1549
Pseudomonadota	Alphaproteobacteria	Xanthobacter dioxanivorans YN2	xdi	14	9.72269
Planctomycetota	Planctomycetia	Thermogutta terrifontis R1	ttf	14	21.5455
Pseudomonadota	Gammaproteobacteria	Thiothrix litoralis AS	tlo	14	11.9455
Pseudomonadota	Gammaproteobacteria	Yokenella regensburgei W13	yre	14	11.9455
Pseudomonadota	Alphaproteobacteria	Rhodobacter capsulatus SB 1003	rcp	14	9.72269
Pseudomonadota	Gammaproteobacteria	Saccharophagus degradans 2-40	sde	14	11.9455
Pseudomonadota	Gammaproteobacteria	Tolumonas auensis DSM 9187	tau	14	11.9455
Pseudomonadota	Alphaproteobacteria	Blastochloris tepida GI	blag	14	9.72269
Bacteroidota	Cytophagia	Fibrella aestuarina BUZ 2	fae	14	9.89286
Pseudomonadota	Gammaproteobacteria	Celerinatantimonas diazotrophica CEDIAZO1	cdiz	14	11.9455
Bacillota	Bacilli	Alkalihalophilus pseudofirmus OF4 (Bacillus pseudofirmus OF4)	bpf	14	8.96063
Pseudomonadota	Betaproteobacteria	Paracidovorax avenae ATCC 19860	aaa	14	13.1549
Pseudomonadota	Alphaproteobacteria	Bosea sp. F3-2	bof	14	9.72269
Pseudomonadota	Alphaproteobacteria	Azorhizobium caulinodans ORS 571	azc	14	9.72269
Pseudomonadota	Alphaproteobacteria	Beijerinckia indica subsp. indica ATCC 9039	bid	14	9.72269
Pseudomonadota	Betaproteobacteria	Duganella dendranthematis AF9R3	dug	14	13.1549
Bacteroidota	Chitinophagia	Lacibacter sediminis S13-6-22	lacs	14	12.9231
Planctomycetota	Planctomycetia	Telmatocola sphagniphila SP2	tsph	14	21.5455
Pseudomonadota	Gammaproteobacteria	Gibbsiella quercinecans FRB97	gqu	15	11.9455
Bacteroidota	Cytophagia	Spirosoma aureum BT328	spib	15	9.89286
Pseudomonadota	Betaproteobacteria	Roseateles sp. DAIF2	kia	15	13.1549
Pseudomonadota	Betaproteobacteria	Vogesella sp. XCS3	vog	15	13.1549
Pseudomonadota	Alphaproteobacteria	Niveispirillum cyanobacteriorum TH16	ncb	15	9.72269
Pseudomonadota	Alphaproteobacteria	Sagittula sp. P11	sagu	15	9.72269
Pseudomonadota	Alphaproteobacteria	Celeribacter indicus P73	cid	15	9.72269
Bacteroidota	Cytophagia	Dyadobacter fermentans DSM 18053	dfe	15	9.89286
Pseudomonadota	Gammaproteobacteria	Woeseia oceani XK5	woc	15	11.9455
Bacteroidota	Bacteroidia	Parabacteroides sp. CT06	parc	15	9.25926
Pseudomonadota	Gammaproteobacteria	Lacimicrobium alkaliphilum YelD216	lal	15	11.9455
Spirochaetota	Spirochaetia	Sediminispirochaeta smaragdinae DSM 11293 (Spirochaeta smaragdinae DSM 11293)	ssm	15	9.33333
Acidobacteriota	Terriglobia	Acidisarcina polymorpha SBC82	abas	15	21.125
Pseudomonadota	Betaproteobacteria	Polaromonas sp. JS666	pol	15	13.1549
Pseudomonadota	Betaproteobacteria	Diaphorobacter sp. HDW4A	dih	15	13.1549
Pseudomonadota	Gammaproteobacteria	Glaciecola sp. 4H-3-7+YE-5	gag	15	11.9455
Pseudomonadota	Betaproteobacteria	Mitsuaria sp. 7	miu	15	13.1549
Pseudomonadota	Gammaproteobacteria	Thalassotalea sp. HSM 43	tht	15	11.9455
Pseudomonadota	Betaproteobacteria	Aquitalea magnusonii H3	amah	15	13.1549
Pseudomonadota	Gammaproteobacteria	Morganella morganii subsp. morganii KT	mmk	15	11.9455
Pseudomonadota	Alphaproteobacteria	Frigidibacter mobilis cai42 (Defluviimonas alba cai42)	daa	15	9.72269
Pseudomonadota	Alphaproteobacteria	Rhodopseudomonas palustris TIE-1	rpt	15	9.72269
Pseudomonadota	Betaproteobacteria	Sulfuritalea hydrogenivorans sk43H	shd	15	13.1549
Pseudomonadota	Gammaproteobacteria	Solimonas sp. K1W22B-7	sok	15	11.9455
Pseudomonadota	Alphaproteobacteria	Stappia indica PHM037	siw	15	9.72269
Pseudomonadota	Gammaproteobacteria	Pragia fontium 24613	pfq	15	11.9455
Bacteroidota	Flavobacteriia	Flavobacterium crocinum HYN0056	fcr	15	7.72
Pseudomonadota	Gammaproteobacteria	Escherichia coli K-12 MG1655	eco	15	11.9455
Pseudomonadota	Betaproteobacteria	Chitinimonas arctica R3-44	cari	15	13.1549
Planctomycetota	Planctomycetia	Isosphaera pallida ATCC 43644	ipa	15	21.5455
Pseudomonadota	Betaproteobacteria	Alicycliphilus denitrificans K601	adk	15	13.1549
Pseudomonadota	Betaproteobacteria	Vitreoscilla filiformis ATCC 15551	vff	15	13.1549
Thermodesulfobacteriota	Thermodesulfobacteria	Caldimicrobium thiodismutans TF1	cthi	15	16.4
Pseudomonadota	Gammaproteobacteria	Thiocapsa sp. M50B4	thim	15	11.9455
Verrucomicrobiota	Verrucomicrobiia	Roseimicrobium sp. ORNL1	roo	15	9.75
Pseudomonadota	Gammaproteobacteria	Oleispira antarctica RB-8	oai	15	11.9455
Pseudomonadota	Alphaproteobacteria	Acidiphilium multivorum AIU301	amv	15	9.72269
Pseudomonadota	Gammaproteobacteria	Phytobacter ursingii CAV1151	kin	15	11.9455
Bacillota	Clostridia	Paraclostridium bifermentans DSM 14991	pbif	15	13.8796
Bacillota	Clostridia	Lachnoclostridium sp. YL32	lacy	15	13.8796
Pseudomonadota	Gammaproteobacteria	Paraglaciecola psychrophila 170 (Glaciecola psychrophila 170)	gps	15	11.9455
Pseudomonadota	Gammaproteobacteria	Beggiatoa leptomitoformis D-402	blep	15	11.9455
Bacteroidota	Bacteroidia	Labilibaculum antarcticum SPP2	mbas	15	9.25926
Pseudomonadota	Gammaproteobacteria	Alloalcanivorax dieselolei B5 (Alcanivorax dieselolei B5)	adi	15	11.9455
Pseudomonadota	Gammaproteobacteria	Marinagarivorans cellulosilyticus GE09	marq	15	11.9455
Pseudomonadota	Alphaproteobacteria	Hartmannibacter diazotrophicus E19T	hdi	15	9.72269
Pseudomonadota	Betaproteobacteria	Aquabacterium olei NBRC 110486	aon	16	13.1549
Pseudomonadota	Alphaproteobacteria	Thalassospira marina CSC3H3	thac	16	9.72269
Pseudomonadota	Gammaproteobacteria	Acidiferrobacter sp. SPIII_3	acii	16	11.9455
Bacteroidota	Chitinophagia	Niastella koreensis GR20-10	nko	16	12.9231
Pseudomonadota	Alphaproteobacteria	Pararhodospirillum photometricum DSM 122 (Rhodospirillum photometricum DSM 122)	rpm	16	9.72269
Pseudomonadota	Betaproteobacteria	Pseudoduganella albidiflava DSM 17472	mali	16	13.1549
Pseudomonadota	Gammaproteobacteria	Symbiopectobacterium purcellii SyEd1	sym	16	11.9455
Pseudomonadota	Gammaproteobacteria	Kineobactrum salinum M2	kim	16	11.9455
Pseudomonadota	Alphaproteobacteria	Pleomorphomonas sp. SM30	pleo	16	9.72269
Pseudomonadota	Gammaproteobacteria	Vreelandella titanicae SOB56	htt	16	11.9455
Bacillota	Clostridia	Thermacetogenium phaeum DSM 12270	tpz	16	13.8796
Pseudomonadota	Gammaproteobacteria	Cobetia marina JCM 21022	cmai	16	11.9455
Bacillota	Clostridia	Caloramator sp. E03	cale	16	13.8796
Pseudomonadota	Gammaproteobacteria	Cognaticolwellia beringensis NB097-1 (Colwellia beringensis NB097-1)	cber	16	11.9455
Pseudomonadota	Gammaproteobacteria	Teredinibacter turnerae T7901	ttu	16	11.9455
Pseudomonadota	Gammaproteobacteria	Pantoea sp. At-9b	pao	16	11.9455
Bacteroidota	Chitinophagia	Paraflavitalea soli 5GH32-13	pseg	16	12.9231
Pseudomonadota	Alphaproteobacteria	Paracoccus denitrificans PD1222	pde	16	9.72269
Bacillota	Bacilli	Polycladomyces abyssicola JIR-001	pabs	16	8.96063
Pseudomonadota	Gammaproteobacteria	Kosakonia radicincitans GXGL-4A	krd	16	11.9455
Pseudomonadota	Gammaproteobacteria	Escherichia coli O26:H11 11368 (EHEC)	eoj	16	11.9455
Pseudomonadota	Gammaproteobacteria	Ferrimonas balearica DSM 9799	fbl	16	11.9455
Pseudomonadota	Betaproteobacteria	Hydrogenophaga sp. BPS33	hyn	16	13.1549
Pseudomonadota	Gammaproteobacteria	Acidihalobacter prosperus F5	aprs	16	11.9455
Pseudomonadota	Betaproteobacteria	Rhodoferax koreense DCY110	rhy	16	13.1549
Pseudomonadota	Alphaproteobacteria	Cereibacter sphaeroides 2.4.1 (Rhodobacter sphaeroides 2.4.1)	rsp	16	9.72269
Pseudomonadota	Betaproteobacteria	Aquaspirillum sp. LM1	aql	16	13.1549
Bacillota	Clostridia	Desulfofarcimen acetoxidans DSM 771	dae	16	13.8796
Pseudomonadota	Gammaproteobacteria	Idiomarina loihiensis L2TR	ilo	16	11.9455
Pseudomonadota	Betaproteobacteria	Roseateles depolymerans KCTC 42856	rdp	16	13.1549
Pseudomonadota	Gammaproteobacteria	Hafnia alvei FB1	hav	16	11.9455
Pseudomonadota	Gammaproteobacteria	Mixta intestinalis SRCM103226	mint	16	11.9455
Bacillota	Bacilli	Anaerobacillus isosaccharinicus NB2006	aia	16	8.96063
Deferribacterota	Deferribacteres	Calditerrivibrio nitroreducens DSM 19672	cni	16	17
Pseudomonadota	Gammaproteobacteria	Thioalkalivibrio nitratireducens DSM 14787	tni	16	11.9455
Pseudomonadota	Gammaproteobacteria	Candidatus Tenderia electrophaga NRL1	tee	16	11.9455
Pseudomonadota	Gammaproteobacteria	Permianibacter aggregans HW001	pagr	16	11.9455
Pseudomonadota	Gammaproteobacteria	Ectothiorhodospira sp. BSL-9	ebs	16	11.9455
Pseudomonadota	Alphaproteobacteria	Aminobacter aminovorans KCTC 2477	aak	16	9.72269
Pseudomonadota	Gammaproteobacteria	Limnobaculum zhutongyuii CF-458	prag	17	11.9455
Pseudomonadota	Gammaproteobacteria	Pluralibacter gergoviae FB2	pge	17	11.9455
Pseudomonadota	Betaproteobacteria	Chromobacterium haemolyticum CH06-BL	chae	17	13.1549
Pseudomonadota	Gammaproteobacteria	Litorilituus sediminis JCM 17549	lsd	17	11.9455
Pseudomonadota	Alphaproteobacteria	Rhodopseudomonas palustris CGA009	rpa	17	9.72269
Pseudomonadota	Gammaproteobacteria	Reinekea forsetii Hel1_31_D35	rfo	17	11.9455
Pseudomonadota	Gammaproteobacteria	Marinobacter sp. CP1	mari	17	11.9455
Bacillota	Clostridia	Natranaerofaba carboxydovora ANCO1	ncd	17	13.8796
Pseudomonadota	Alphaproteobacteria	Cereibacter sphaeroides KD131	rsk	17	9.72269
Pseudomonadota	Gammaproteobacteria	Brenneria goodwinii FRB141	bgj	17	11.9455
Planctomycetota	Planctomycetia	Rubinisphaera brasiliensis DSM 5305 (Planctomyces brasiliensis DSM 5305)	pbs	17	21.5455
Pseudomonadota	Gammaproteobacteria	Leminorella richardii NCTC12151	lri	17	11.9455
Planctomycetota	Planctomycetia	Planctopirus limnophila DSM 3776 (Planctomyces limnophilus DSM 3776)	plm	17	21.5455
Bacillota	Clostridia	Natranaerobius thermophilus JW/NM-WN-LF	nth	17	13.8796
Bacteroidota	Cytophagia	Fulvivirga lutea S481	fuv	17	9.89286
Bacillota	Clostridia	Enterocloster bolteae ATCC BAA-613	cbol	17	13.8796
Bacteroidota	Bacteroidia	Phocaeicola dorei HS1_L_1_B_010	bdo	17	9.25926
Pseudomonadota	Gammaproteobacteria	Moritella viscosa MVIS1	mvs	17	11.9455
Pseudomonadota	Gammaproteobacteria	Paraglaciecola sp. T6c	pat	17	11.9455
Pseudomonadota	Betaproteobacteria	Methylobacillus flagellatus KT	mfa	17	13.1549
Pseudomonadota	Betaproteobacteria	Sphaerotilus sulfidivorans D-507 (Sphaerotilus natans subsp. sulfidivorans D-507)	snn	17	13.1549
Pseudomonadota	Gammaproteobacteria	Candidatus Methylospira mobilis Shm1	mmob	17	11.9455
Bacteroidota	Bacteroidia	Bacteroides cellulosilyticus WH2	bcel	17	9.25926
Pseudomonadota	Betaproteobacteria	Rubrivivax gelatinosus IL144	rge	17	13.1549
Pseudomonadota	Gammaproteobacteria	Candidatus Thiodictyon syntrophicum Cad16T	tsy	17	11.9455
Spirochaetota	Spirochaetia	Oceanispirochaeta crateris K2	ock	17	9.33333
Pseudomonadota	Gammaproteobacteria	Rheinheimera sp. D18	rhh	17	11.9455
Pseudomonadota	Gammaproteobacteria	Thiolapillus brandeum Hiromi 1	tbn	17	11.9455
Pseudomonadota	Betaproteobacteria	Ralstonia pseudosolanacearum GMI1000 (Ralstonia solanacearum GMI1000)	rso	17	13.1549
Pseudomonadota	Betaproteobacteria	Herbaspirillum rubrisubalbicans M1	hrb	17	13.1549
Pseudomonadota	Betaproteobacteria	Niveibacterium microcysteis HC41	niv	17	13.1549
Pseudomonadota	Gammaproteobacteria	Oceanimonas sp. GK1	oce	18	11.9455
Pseudomonadota	Gammaproteobacteria	Halopseudomonas pelagia Kongs-67	hpeg	18	11.9455
Pseudomonadota	Gammaproteobacteria	Aliivibrio fischeri MJ11 (Vibrio fischeri MJ11)	vfm	18	11.9455
Bacillota	Bacilli	Enterococcus avium 352	eav	18	8.96063
Pseudomonadota	Alphaproteobacteria	Pannonibacter phragmitetus 31801	pphr	18	9.72269
Bacillota	Clostridia	Desulfotomaculum nigrificans CO-1-SRB (Desulfotomaculum carboxydivorans CO-1-SRB)	dca	18	13.8796
Pseudomonadota	Gammaproteobacteria	Alkalilimnicola ehrlichii MLHE-1	aeh	18	11.9455
Pseudomonadota	Betaproteobacteria	Pigmentiphaga aceris Mada1488	pacr	18	13.1549
Pseudomonadota	Gammaproteobacteria	Obesumbacterium proteus DSM 2777	opo	18	11.9455
Pseudomonadota	Gammaproteobacteria	Shewanella loihica PV-4	slo	18	11.9455
Pseudomonadota	Alphaproteobacteria	Rhodospirillum rubrum F11	rrf	18	9.72269
Pseudomonadota	Gammaproteobacteria	Methylotuvimicrobium buryatense 5GB1C	mbur	18	11.9455
Pseudomonadota	Alphaproteobacteria	Tistrella mobilis KA081020-065	tmo	18	9.72269
Bacillota	Clostridia	Gelria sp. Kuro-4	gek	18	13.8796
Pseudomonadota	Gammaproteobacteria	Aeromonas hydrophila ML09-119	ahy	18	11.9455
Pseudomonadota	Betaproteobacteria	Candidatus Desulfobacillus denitrificans 317325-3	ddz	18	13.1549
Pseudomonadota	Betaproteobacteria	Sulfuriferula plumbiphila Gro7	splb	18	13.1549
Pseudomonadota	Gammaproteobacteria	Aquisalimonas sp. 2447	nax	18	11.9455
Planctomycetota	Planctomycetia	Tuwongella immobilis MBLW1	tim	18	21.5455
Pseudomonadota	Gammaproteobacteria	Salmonella enterica subsp. enterica serovar Typhimurium var. 5- CFSAN001921	setc	18	11.9455
Pseudomonadota	Gammaproteobacteria	Phytobacter sp. MRY16-398 (Metakosakonia sp. MRY16-398)	mety	18	11.9455
Bacillota	Clostridia	Caproiciproducens sp. NJN-50	capr	18	13.8796
Pseudomonadota	Gammaproteobacteria	Paraneptunicella aestuarii NBU2194	paew	18	11.9455
Pseudomonadota	Gammaproteobacteria	Saccharobesus litoralis CCB-QB4	cate	18	11.9455
Pseudomonadota	Gammaproteobacteria	Grimontia hollisae ATCC 33564	gho	18	11.9455
Pseudomonadota	Betaproteobacteria	Quatrionicoccus australiensis D9	qau	18	13.1549
Pseudomonadota	Gammaproteobacteria	Shewanella amazonensis SB2B	saz	18	11.9455
Pseudomonadota	Betaproteobacteria	Pandoraea oxalativorans DSM 23570	pox	18	13.1549
Bacillota	Clostridia	Thermosediminibacter oceani DSM 16646	toc	18	13.8796
Acidobacteriota	Terriglobia	Edaphobacter sp. 12200R-103	eda	19	21.125
Pseudomonadota	Alphaproteobacteria	Nitrospirillum viridazoti CBAmC (Nitrospirillum amazonense CBAmC)	nao	19	9.72269
Bacteroidota	Cytophagia	Chryseolinea soli KIS68-18	chk	19	9.89286
Pseudomonadota	Alphaproteobacteria	Magnetococcus marinus MC-1	mgm	19	9.72269
Bacillota	Clostridia	Pelotomaculum thermopropionicum SI	pth	19	13.8796
Pseudomonadota	Gammaproteobacteria	Photobacterium profundum SS9	ppr	19	11.9455
Pseudomonadota	Gammaproteobacteria	Oleiphilus messinensis ME102	ome	19	11.9455
Bacillota	Clostridia	Syntrophothermus lipocalidus DSM 12680	slp	19	13.8796
Pseudomonadota	Gammaproteobacteria	Citrobacter sp. CRE-46 AR_0157	cie	19	11.9455
Planctomycetota	Planctomycetia	Bremerella volcania Pan97	bvo	19	21.5455
Pseudomonadota	Gammaproteobacteria	Methylovulum psychrotolerans HV10_M2	mpsy	19	11.9455
Pseudomonadota	Betaproteobacteria	Ralstonia pickettii 12J	rpi	19	13.1549
Pseudomonadota	Gammaproteobacteria	Methylogaea oryzae E10	moz	19	11.9455
Pseudomonadota	Gammaproteobacteria	Nitrincola iocasae KXZD1103	nik	19	11.9455
Pseudomonadota	Gammaproteobacteria	Shewanella psychrophila WP2	spsw	19	11.9455
Pseudomonadota	Gammaproteobacteria	Shewanella denitrificans OS217	sdn	19	11.9455
Pseudomonadota	Gammaproteobacteria	Neptunomonas japonica JAMM 1380	njp	19	11.9455
Thermodesulfobacteriota	Thermodesulfobacteria	Thermosulfuriphilus ammonigenes ST65	tav	19	16.4
Pseudomonadota	Gammaproteobacteria	Nitrosococcus halophilus Nc 4	nhl	19	11.9455
Planctomycetota	Planctomycetia	Rubripirellula lacrimiformis K22_7	rlc	19	21.5455
Planctomycetota	Planctomycetia	Roseimaritima ulvae UC8	rul	19	21.5455
Pseudomonadota	Alphaproteobacteria	Skermanella sp. TT6	skt	20	9.72269
Pseudomonadota	Betaproteobacteria	Caldimonas brevitalea DSM 7029 (Polyangium brachysporum DSM 7029)	pbh	20	13.1549
Planctomycetota	Planctomycetia	Adhaeretor mobilis HG15A2	amob	20	21.5455
Pseudomonadota	Betaproteobacteria	Candidatus Accumulibacter regalis IIA UW-1	app	20	13.1549
Pseudomonadota	Gammaproteobacteria	Zobellella denitrificans F13-1	zdf	20	11.9455
Pseudomonadota	Betaproteobacteria	Ferribacterium limneticum 77	fle	20	13.1549
Acidobacteriota	Terriglobia	Terriglobus albidus ORNL	talb	20	21.125
Pseudomonadota	Gammaproteobacteria	Klebsiella oxytoca CAV1374	koc	20	11.9455
Pseudomonadota	Betaproteobacteria	Piscinibacter gummiphilus NS21 (Rhizobacter gummiphilus NS21)	rgu	20	13.1549
Pseudomonadota	Gammaproteobacteria	Enterobacteriaceae bacterium ENNIH2	ebc	20	11.9455
Pseudomonadota	Betaproteobacteria	Azospira restricta DSM 18626	ares	20	13.1549
Bacteroidota	Sphingobacteriia	Mucilaginibacter rubeus P1	mrub	20	11.5714
Pseudomonadota	Betaproteobacteria	Janthinobacterium sp. LM6	jal	20	13.1549
Planctomycetota	Planctomycetia	Rhodopirellula baltica SH 1 (Pirellula sp. strain 1)	rba	20	21.5455
Bacillota	Bacilli	Cytobacillus oceanisediminis 2691 (Bacillus oceanisediminis 2691)	bon	20	8.96063
Pseudomonadota	Betaproteobacteria	Noviherbaspirillum sp. UKPF54	nok	20	13.1549
Pseudomonadota	Betaproteobacteria	Cupriavidus metallidurans CH34	rme	20	13.1549
Bacillota	Bacilli	Kyrpidia tusciae DSM 2912	bts	20	8.96063
Pseudomonadota	Betaproteobacteria	Sulfurimicrobium lacus skT11	slac	20	13.1549
Pseudomonadota	Betaproteobacteria	Delftia lacustris FDAARGOS_890	dla	20	13.1549
Pseudomonadota	Gammaproteobacteria	Methylomonas sp. LW13	metl	20	11.9455
Thermodesulfobacteriota	Thermodesulfobacteria	Thermodesulfatator indicus DSM 15286	tid	21	16.4
Pseudomonadota	Betaproteobacteria	Methylibium petroleiphilum PM1	mpt	21	13.1549
Bacillota	Clostridia	Eubacterium limosum ATCC 8486	elim	21	13.8796
Planctomycetota	Planctomycetia	Pirellulimonas nuda Pla175	pnd	21	21.5455
Pseudomonadota	Betaproteobacteria	Methyloversatilis sp. RAC08	metr	21	13.1549
Bacillota	Clostridia	Intestinimonas butyriciproducens AF211	ibu	21	13.8796
Planctomycetota	Planctomycetia	Aureliella helgolandensis Q31a	ahel	21	21.5455
Deferribacterota	Deferribacteres	Denitrovibrio acetiphilus DSM 12809	dap	21	17
Pseudomonadota	Betaproteobacteria	Leptothrix cholodnii SP-6	lch	21	13.1549
Planctomycetota	Planctomycetia	Rosistilla oblonga CA51	rol	21	21.5455
Bacillota	Bacilli	Heyndrickxia coagulans 36D1 (Bacillus coagulans 36D1)	bag	21	8.96063
Planctomycetota	Planctomycetia	Polystyrenella longa Pla110	plon	21	21.5455
Pseudomonadota	Betaproteobacteria	Paucimonas lemoignei NCTC10937	plg	21	13.1549
Planctomycetota	Planctomycetia	Aeoliella mucimassa Pan181	amuc	21	21.5455
Bacillota	Clostridia	Desulfofundulus kuznetsovii DSM 6115	dku	22	13.8796
Planctomycetota	Planctomycetia	Pirellula sp. SH-Sr6A	pir	22	21.5455
Pseudomonadota	Betaproteobacteria	Variovorax paradoxus B4	vpd	22	13.1549
Pseudomonadota	Gammaproteobacteria	Thiohalobacter thiocyanaticus FOKN1	ttc	22	11.9455
Planctomycetota	Planctomycetia	Paludisphaera borealis PX4	pbor	22	21.5455
Pseudomonadota	Gammaproteobacteria	Gynuella sunshinyii YC6258	gsn	22	11.9455
Bacillota	Bacilli	Effusibacillus dendaii skT53	eff	22	8.96063
Bacillota	Clostridia	Alkalicella caledoniensis LB2	acae	22	13.8796
Planctomycetota	Planctomycetia	Aquisphaera giovannonii OJF2	agv	22	21.5455
Pseudomonadota	Gammaproteobacteria	Amphritea japonica ATCC BAA-1530	ajp	22	11.9455
Bacillota	Clostridia	Alkaliphilus metalliredigens QYMF	amt	22	13.8796
Pseudomonadota	Gammaproteobacteria	Methyloprofundus sp. INp10_methR40d	mein	22	11.9455
Planctomycetota	Planctomycetia	Urbifossiella limnaea ETA_A1	uli	23	21.5455
Bacillota	Clostridia	Clostridium saccharoperbutylacetonicum N1-4(HMT)	csr	23	13.8796
Bacteroidota	Chitinophagia	Filimonas lacunae NBRC 104114	fln	23	12.9231
Pseudomonadota	Gammaproteobacteria	Marinomonas sp. MWYL1	mmw	23	11.9455
Myxococcota	Myxococcia	Vulgatibacter incomptus DSM 27710	vin	23	52.5
Pseudomonadota	Betaproteobacteria	Ideonella dechloratans CCUG 30977	idc	23	13.1549
Pseudomonadota	Gammaproteobacteria	Methylobacter sp. S3L5C	mesl	23	11.9455
Deferribacterota	Deferribacteres	Geovibrio thiophilus DSM 11263	gtl	23	17
Bacillota	Clostridia	Carboxydocella thermautotrophica 019	cthm	23	13.8796
Planctomycetota	Planctomycetia	Fuerstiella marisgermanici NH11 (Fuerstia marisgermanicae NH11)	fmr	23	21.5455
Pseudomonadota	Gammaproteobacteria	Cellvibrio sp. KY-GH-1	ceg	23	11.9455
Bacillota	Clostridia	Desulforamulus ruminis DSM 2154	dru	23	13.8796
Bacteroidota	Chitinophagia	Chitinophaga pinensis DSM 2588	cpi	23	12.9231
Pseudomonadota	Gammaproteobacteria	Vibrio nigripulchritudo SFn1	vni	23	11.9455
Bacillota	Clostridia	Tepidanaerobacter acetatoxydans Re1	tep	23	13.8796
Planctomycetota	Planctomycetia	Symmachiella dynata Mal52	sdyn	24	21.5455
Planctomycetota	Planctomycetia	Gimesia panareensis Pan110	gpn	24	21.5455
Planctomycetota	Planctomycetia	Anatilimnocola aggregata ETA_A8	aagg	24	21.5455
Planctomycetota	Planctomycetia	Planctomyces sp. SH-PL14	pls	24	21.5455
Thermodesulfobacteriota	Desulfobulbia	Desulfurivibrio alkaliphilus AHT 2	dak	24	32
Bacillota	Tissierellia	Acidilutibacter cellobiosedens JN-28	spoa	24	8
Planctomycetota	Planctomycetia	Singulisphaera acidiphila DSM 18658	saci	24	21.5455
Pseudomonadota	Betaproteobacteria	Cupriavidus necator H16 (Ralstonia eutropha H16)	reh	24	13.1549
Bacillota	Bacilli	Aneurinibacillus sp. XH2	anx	24	8.96063
Bacillota	Bacilli	Alkalihalobacillus clausii KSM-K16 (Bacillus clausii KSM-K16)	bcl	24	8.96063
Bacillota	Bacilli	Priestia aryabhattai GW320	parh	24	8.96063
Pseudomonadota	Betaproteobacteria	Caballeronia sp. SBC2	caba	25	13.1549
Pseudomonadota	Gammaproteobacteria	Sedimenticola thiotaurini SIP-G1 (Sedimenticola sp. SIP-G1)	seds	25	11.9455
Thermodesulfobacteriota	Desulfovibrionia	Maridesulfovibrio salexigens DSM 2638 (Desulfovibrio salexigens DSM 2638)	dsa	25	32.0769
Planctomycetota	Planctomycetia	Mariniblastus fucicola FC18	mff	25	21.5455
Acidobacteriota	Terriglobia	Candidatus Koribacter versatilis Ellin345	aba	25	21.125
Planctomycetota	Planctomycetia	Lignipirellula cremea Pla85_3_4	lcre	25	21.5455
Thermodesulfobacteriota	Desulfobulbia	Desulfotalea psychrophila LSv54	dps	25	32
Pseudomonadota	Betaproteobacteria	Cupriavidus taiwanensis LMG 19424	cti	25	13.1549
Bacillota	Clostridia	Flavonifractor plautii YL31	fpla	25	13.8796
Planctomycetota	Planctomycetia	Frigoriglobus tundricola PL17	ftj	25	21.5455
Pseudomonadota	Betaproteobacteria	Dechloromonas aromatica RCB	dar	25	13.1549
Pseudomonadota	Gammaproteobacteria	Marinobacterium aestuarii ST58-10	mars	25	11.9455
Planctomycetota	Planctomycetia	Lacipirellula parvula PX69	lpav	25	21.5455
Pseudomonadota	Betaproteobacteria	Thauera sp. K11	thk	26	13.1549
Bacillota	Clostridia	Aminipila butyrica DSM 103574	abut	26	13.8796
Pseudomonadota	Gammaproteobacteria	Methylomagnum ishizawai RS11D-Pr	misz	26	11.9455
Pseudomonadota	Gammaproteobacteria	Colwellia psychrerythraea 34H	cps	26	11.9455
Thermodesulfobacteriota	Desulfuromonadia	Syntrophotalea carbinolica DSM 2380 (Pelobacter carbinolicus DSM 2380)	pca	26	38.5556
Thermodesulfobacteriota	Desulfobacteria	Desulfosudis oleivorans Hxd3	dol	26	48.625
Planctomycetota	Planctomycetia	Maioricimonas rarisocia Mal4	mri	26	21.5455
Bacillota	Bacilli	Halalkalibacterium halodurans C-125 (Bacillus halodurans C-125)	bha	26	8.96063
Pseudomonadota	Betaproteobacteria	Ralstonia pickettii DTP0602	rpj	27	13.1549
Planctomycetota	Planctomycetia	Limnoglobus roseus PX52	lrs	27	21.5455
Pseudomonadota	Alphaproteobacteria	Azospirillum sp. B510	azl	27	9.72269
Pseudomonadota	Gammaproteobacteria	Methylocaldum marinum S8	mmai	27	11.9455
Thermodesulfobacteriota	Desulfovibrionia	Megalodesulfovibrio gigas DSM 1382 = ATCC 19364 (Desulfovibrio gigas DSM 1382 = ATCC 19364)	dgg	27	32.0769
Pseudomonadota	Betaproteobacteria	Cupriavidus necator N-1	cnc	27	13.1549
Thermodesulfobacteriota	Desulfovibrionia	Desulfohalobium retbaense DSM 5692	drt	27	32.0769
Pseudomonadota	Betaproteobacteria	Burkholderia sp. YI23	byi	28	13.1549
Acidobacteriota	Terriglobia	Candidatus Solibacter usitatus Ellin6076	sus	28	21.125
Thermodesulfobacteriota	Desulfuromonadia	Pelobacter propionicus DSM 2379	ppd	28	38.5556
Bacillota	Clostridia	Clostridioides difficile CD196 (Clostridium difficile CD196) (PCR-ribotype 027)	cdc	28	13.8796
Pseudomonadota	Betaproteobacteria	Cupriavidus pinatubonensis JMP134 (Ralstonia eutropha JMP134)	reu	28	13.1549
Planctomycetota	Planctomycetia	Gemmata massiliana Soil9	gms	29	21.5455
Pseudomonadota	Betaproteobacteria	Aromatoleum petrolei ToN1	apet	30	13.1549
Pseudomonadota	Gammaproteobacteria	Pseudomonas aeruginosa B18	sech	30	11.9455
Pseudomonadota	Betaproteobacteria	Paraburkholderia hospita DSM 17164	phs	30	13.1549
Pseudomonadota	Gammaproteobacteria	Pseudomonas sp. TKP	psk	30	11.9455
Thermodesulfobacteriota	Desulfobulbia	Desulfocapsa sulfexigens DSM 10523	dsf	30	32
Pseudomonadota	Gammaproteobacteria	Pseudomonas aeruginosa UCBPP-PA14	pau	30	11.9455
Thermodesulfobacteriota	Desulfovibrionia	Desulfobaculum bizertense SY-1	pbiz	31	32.0769
Pseudomonadota	Gammaproteobacteria	Azotobacter vinelandii CA	avl	31	11.9455
Bacillota	Clostridia	Thermanaerosceptrum fracticalcis DRI-13	tfr	31	13.8796
Pseudomonadota	Gammaproteobacteria	Hahella chejuensis KCTC 2396	hch	31	11.9455
Thermodesulfobacteriota	Desulfobacteria	Desulfonema magnum 4be13	dmm	32	48.625
Bacillota	Bacilli	Peribacillus butanolivorans PHB-7a	pbut	32	8.96063
Bacillota	Clostridia	Koleobacter methoxysyntrophicus NRmbB1	kme	33	13.8796
Thermodesulfobacteriota	Desulfovibrionia	Oleidesulfovibrio alaskensis G20 (Desulfovibrio desulfuricans G20)	dde	33	32.0769
Thermodesulfobacteriota	Desulfovibrionia	Desulfolutivibrio sulfoxidireducens DSM 107105	dsx	34	32.0769
Pseudomonadota	Betaproteobacteria	Nitrogeniibacter mangrovi M9-3-2	azq	34	13.1549
Thermodesulfobacteriota	Desulfobacteria	Desulfococcus multivorans DSM 2059	dml	34	48.625
Bacillota	Bacilli	Neobacillus mesonae H20-5	nmk	34	8.96063
Thermodesulfobacteriota	Desulfuromonadia	Geoalkalibacter subterraneus Red1	gsb	35	38.5556
Thermodesulfobacteriota	Desulfovibrionia	Desulfolutivibrio sulfodismutans DSM 3696	dsd	35	32.0769
Thermodesulfobacteriota	Desulfovibrionia	Desulfocurvibacter africanus subsp. africanus Walvis Bay	daf	35	32.0769
Bacillota	Negativicutes	Pelosinus sp. UFO1	puf	36	13.4
Pseudomonadota	Betaproteobacteria	Azoarcus sp. KH32C	aza	36	13.1549
Thermodesulfobacteriota	Desulfovibrionia	Pseudodesulfovibrio mercurii ND132 (Desulfovibrio desulfuricans ND132)	ddn	36	32.0769
Bacillota	Clostridia	Desulfoscipio gibsoniae DSM 7213	dgi	38	13.8796
Thermodesulfobacteriota	Desulfuromonadia	Citrifermentans bemidjiense Bem (Geobacter bemidjiensis Bem)	gbm	38	38.5556
Thermodesulfobacteriota	Desulfobulbia	Desulfobulbus propionicus DSM 2032	dpr	38	32
Bacillota	Clostridia	Crassaminicella profunda Ra1766H	cprf	38	13.8796
Acidobacteriota	Terriglobia	Paludibaculum fermentans P105	pfer	40	21.125
Thermodesulfobacteriota	Desulfuromonadia	Trichlorobacter lovleyi SZ (Geobacter lovleyi SZ)	glo	40	38.5556
Bacillota	Bacilli	Brevibacillus choshinensis HPD31-SP3	bchs	41	8.96063
Thermodesulfobacteriota	Desulfovibrionia	Oceanidesulfovibrio marinus CS1	dms	41	32.0769
Thermodesulfobacteriota	Desulfovibrionia	Solidesulfovibrio magneticus RS-1 (Desulfovibrio magneticus RS-1)	dma	42	32.0769
Thermodesulfobacteriota	Desulfuromonadia	Geobacter sp. M18	geb	43	38.5556
Thermodesulfobacteriota	Desulfobulbia	Desulfomarina profundi KT2	dbk	43	32
Thermodesulfobacteriota	Desulfovibrionia	Desulfomicrobium baculatum DSM 4028	dba	43	32.0769
Bacillota	Clostridia	Desulfitobacterium hafniense Y51	dsy	44	13.8796
Thermodesulfobacteriota	Desulfobacteria	Desulfatibacillum aliphaticivorans AK-01 (Desulfatibacillum alkenivorans AK-01)	dal	44	48.625
Thermodesulfobacteriota	Desulfuromonadia	Geotalea uraniireducens Rf4	gur	45	38.5556
Thermodesulfobacteriota	Desulfuromonadia	Desulfuromonas versatilis NIT-T3	dve	45	38.5556
Bacillota	Negativicutes	Sporomusa termitida DSM 4440	sted	45	13.4
Thermodesulfobacteriota	Desulfuromonadia	Geomonas subterranea RG2	gsub	47	38.5556
Bacillota	Clostridia	Acididesulfobacillus acetoxydans INE	aacx	48	13.8796
Myxococcota	Polyangia	Haliangium ochraceum DSM 14365	hoh	48	78.5
Myxococcota	Myxococcia	Anaeromyxobacter sp. K	ank	48	52.5
Myxococcota	Myxococcia	Melittangium boletus DSM 14713	mbd	50	52.5
Bacillota	Clostridia	Geosporobacter ferrireducens IRF9	gfe	52	13.8796
Myxococcota	Myxococcia	Corallococcus coralloides DSM 2259	ccx	54	52.5
Myxococcota	Myxococcia	Cystobacter fuscus DSM 52655	cfus	55	52.5
Thermodesulfobacteriota	Desulfobacteria	Desulforapulum autotrophicum HRM2 (Desulfobacterium autotrophicum HRM2)	dat	56	48.625
Thermodesulfobacteriota	Desulfobacteria	Desulfobacula toluolica Tol2	dto	56	48.625
Myxococcota	Myxococcia	Stigmatella aurantiaca DW4/3-1	sur	57	52.5
Myxococcota	Polyangia	Chondromyces crocatus Cm c5	ccro	59	78.5
Thermodesulfobacteriota	Desulfobacteria	Desulfoluna limicola ASN36	dek	61	48.625
Myxococcota	Myxococcia	Archangium violaceum SDU34	avm	65	52.5
Bacillota	Clostridia	Candidatus Formimonas warabiya DCMF	fwa	67	13.8796
Myxococcota	Myxococcia	Myxococcus fulvus 124B02	mfb	68	52.5
Myxococcota	Polyangia	Sandaracinus amylolyticus DSM 53668	samy	73	78.5
Bacillota	Clostridia	Desulfosporosinus orientis DSM 765	dor	78	13.8796
Thermodesulfobacteriota	Desulfobacteria	Desulfosarcina ovata subsp. sediminis 28bB2T	dov	80	48.625
Myxococcota	Polyangia	Sorangium cellulosum So0157-2	scu	89	78.5
Myxococcota	Polyangia	Labilithrix luteola DSM 27648	llu	96	78.5
Myxococcota	Polyangia	Minicystis rosea DSM 24000	mrm	106	78.5
