# Supplementary material for: Analysis and comparison of the bacterial σ54 regulon: Evidence of phylogenetic trends in gene regulation
Source: PLoS One. 2025 Aug 1;20(8):e0327805. doi: 10.1371/journal.pone.0327805 (PMC12316311; doi:10.1371/journal.pone.0327805)
Supplement: S10 Table — Bona fide promoter sequences that were not detected by our computational protocol were analyzed to identify deviations from the consensus promoter sequence. (XLSX) [file pone.0327805.s013.xlsx]

## Sheet: Hoja1
Table S2: Non-Predicted E. coli K12 promoter box variants.Variations in the -24 and -12 boxes compared to consensus sequences (TGGCA and TTGCA, respectively. Promoters sourced from EcoCyc database.
Promoter	Sequence	Box Changes
relA	tggatatgttcccacacacgggacatctggaatcgatggtacttttctcgcgcgttaaatAgttgcgatttgccgatttcggcag	Not clear(incomplete)
yhjC	naaaacaattttgaggatttccttatattggtggttagtacgcatgcaattaaaaatgaaaTtccgcgaccacaagccaaaataac	-24: CA→TT changed
radD	ngattgccggatgcggcacaagtgccttatcaggcctacaggtcggcaatagttgtaggccTgataagacgcgacagcgtcgcatc	-24: T--CA→A--TT; -12: TT changed
rhaD	ngattgccggatgcggcacaagtgccttatcaggcctacaggtcggcaatagttgtaggccTgataagacgcgacagcgtcgcatc	-24: T--CA→A--TT; -12: TT changed
potF	tctcttttcttacaccgcgccgataaaaaatatgcacgtttattgcatatctttcagtGtgacaacttttgttcgtttgttaa	-24: TG→AT change
patA	tttatcccgattttcgcgatcgcagccggagtggcgcaatccctgcaatacttaaatCggtatcatgtgatacgcgagcctc	-24: Pos5 A→G; -12: Pos1,3,4,5 changes
ibpB	cgcgccgtatcgaaatcaactaattccctaaggccgcctggcgcggcctgAcatctccatgctcgccgtcaggga	-24: GGCCGG differs from consensus; -12: GGCCT differs from consensus
nikA	agccatcgttaaacagcgtggcggcagcgcctggcaaatcgtcagcgtagacagcacctaTcactcctcgctgtcagtcagccat	-24: TGGCA matches consensus; -12: GCGT differs from consensus
rseD	catggtttggtcagcatagcatcatgttgtgcggataaacacctgctattttaatattTgttacagttgctaaacacgctgac	-24: CGGTA differs from consensus; -12: TGCT differs from consensus
xapB	gatgatcgttttggagagcgcttcttctcactggcaaatgcctacgatgcggaataCcgcgcactgttacaaaaagtggcg	-24: TGGCA matches consensus; -12: ACGA differs from consensus
yaaU	gttgtgaaggccgatgctgataaacaggcgctggagctgctggtgaaagcgtgcCccgcaggtctgtacaagaagcagg	-24: TGGAG differs from consensus; -12: TGAA differs from consensus
yahE	cagaccaaccatgtaggctggacgccgctactggaagcgattgtgcttaatgatggtggtAttaaacagcaggcgattgtgcagt	-24: TGGAA differs from consensus; -12: TGCT differs from consensus
ygfK	cctcacatttttttatatttcccgccaaacctggcaagagtggtgcgattgttgctctatCcccctaaaccaccggatttctcaa	-24: TGGCA matches consensus; -12: TGCG differs from consensus
gnsA	aacctgttgattattgaatctttcggggagatggcttataacatttcttacctgaccaGggtaccgggaaccaacaccttact	-24: TGGCT differs from consensus; -12: TTCT differs from consensus
glpQ	gtggcggcgagcgcgattgttggctacaccgtggacttcttcggctgggatggcggcttTatggtaatgattggcggcagcatt	-24: TGGAC differs from consensus; -12: GCTG differs from consensus
flhD	aacctgaatctgaggcagcacctggcacggctgggacggaagtcgctgtcgttctcaaaaTcggtggagctgcatgacaaagtca	-24: TGGGA differs from consensus; -12: CGCT differs from consensus
dcuD	atcctatcacaggattgaaagtaggggaaaatggcagggttttctctttgtgcctcatCattaccataattaacggaataatt	-24: TGGCA matches consensus; -12: CTCT differs from consensus
ddpX	ttaagccagcattctggcgcttatcccggcatggcatgagatctgcataagcggaaagcgCagcaatttttgtcttatacaggaa	-24: TGGCA matches consensus; -12: TGCA matches consensus
emrD	catattctgccgctaaacaattccccattcctggcgtatatctggctaacattcatcaatGtgatagattcctctcccgcattta	-24: TGGCG differs from consensus; -12: GGCT differs from consensus
acrD	atttacattaactcctttttttctccacgattggctcgtaccttgccgctacagtgaagcAagtcaagcctacaacgatacgcag	-24: TGGCT differs from consensus; -12: TGCC differs from consensus
actP	cctccgccgtttatgcacttttatcactggctggcacgaaccctgcaatctacatttAcagcgcaaacattacttattatta	-24: TGGCA matches consensus; -12: TGCA matches consensus
aslB	aaaaagcagtatttcggcgagtagcgcagcttggtagcgcaactggtttgggaccagtggGtcggaggttcgaatcctctctcgc	-24: TGGTA differs from consensus; -12: TGGT differs from consensus
chaC	taaagctattcgtgcggtgttgccttgcaagtggtccgtggattgcatattgtcccgTtagtggtttcaaaatgagcagtaa	-24: TGGTC differs from consensus; -12: TGCA matches consensus
htpG	ntcggtccggatgatatcgggcttgatcgtctggaacagcgtctggcagaggaaaaaatcaCtgaagtgatcctcgccaccaaccc	-24: TGGAA differs from consensus; -12: GGCA differs from consensus
hyfA	taacttattgaatatattgagttaatcagaatggcatcctttatgcaatatgaaatgcAatgtttcatatcattttcaaggag	-24: TGGCA matches consensus; -12: TGCA matches consensus
pspG	gcgttttgctgttaaatcaatagattatttttggcatgattcttgtaatgccagcaagAgatttcatatttgggagagcatca	-24: TGGCA matches consensus; -12: TGTA differs from consensus
puuP	gtaatccagacatttcccggatgtcgcgttatggagcgcgggcggcaacgggcttccgttAacgattaagactgtgacgaggaaa	-24: TGGAG differs from consensus; -12: GGCA differs from consensus
xdhA	ncctacctcccctaacgcttatcgtcgtttctggcgtaaatcttgcctgcttagactaaatCtttgccataagaaccaaatgttca	-24: TGGCG differs from consensus; -12: TGCC differs from consensus
Note:Most promoters (23/29, 79.3%) have changes in the -12 box compared to the consensus sequence. Changes in the -24 box are also common but less frequent (17/29, 58.6%). This suggests that while both boxes show variability, the -12 box has greater sequence flexibility among these σ⁵⁴-dependent promoters. The high rate of variation in these conserved regions likely affects binding affinity of th…
	relA show complete changes in both boxes
